# Supplementary material for: Characterization of metabolic responses, genetic variations, and microsatellite instability in ammonia-stressed CHO cells grown in fed-batch cultures
Source: BMC Biotechnol. 2021 Jan 8;21:4. doi: 10.1186/s12896-020-00667-2 (PMC7791692; doi:10.1186/s12896-020-00667-2)
Supplement: Supplementary file 1 — Additional file 1: Supplemental Table S1. Complete list of SNP variants identified in each treatment group. Supplemental Table S2. Complete list of indel variants identified in each treatment group and initial mutation score calculations. Supplemental Table S3. Variant reads identified within functional genes. Supplemental Table S4. Variants identified within protein coding genes. Supplemental Table S5.Human-Chinese hamster gene orthologs that can be linked to genome instability via text mining. [file 12896_2020_667_MOESM1_ESM.xlsx]

## Sheet: S1 Complete SNPs
Supplemental Table S1: Complete list of SNP variants identified in each treatment group.
#CHROM	POS	REF	cont	10mM	30mM
NW_020822366.1	39415	C	C/C	C/C	C/T
NW_020822366.1	42367	G	G/G	G/G	G/T
NW_020822366.1	60894	A	A/A	A/T	A/A
NW_020822366.1	60968	T	T/T	T/C	T/T
NW_020822366.1	103846	C	C/C	C/C	C/T
NW_020822366.1	105983	A	A/A	A/A	A/G
NW_020822366.1	125754	A	A/A	A/A	A/G
NW_020822366.1	141400	C	C/C	C/T	C/C
NW_020822366.1	177447	T	T/T	T/C	T/T
NW_020822366.1	192290	G	G/G	G/G	G/A
NW_020822366.1	197315	T	T/T	T/T	T/A
NW_020822366.1	199295	A	A/A	A/G	A/A
NW_020822366.1	215187	C	C/T	C/C	C/C
NW_020822366.1	265068	C	C/C	C/A	C/C
NW_020822366.1	293599	C	C/T	C/C	C/T
NW_020822366.1	297230	A	A/A	A/A	A/G
NW_020822366.1	300785	A	A/G	G/G	A/G
NW_020822366.1	325206	C	C/C	C/A	C/C
NW_020822366.1	331436	G	G/G	G/G	G/T
NW_020822366.1	342691	C	C/T	C/C	C/C
NW_020822366.1	366829	C	C/C	C/C	C/T
NW_020822366.1	383725	C	C/C	C/A	C/C
NW_020822366.1	394235	G	G/G	G/G	G/C
NW_020822366.1	394240	T	T/T	T/T	T/A
NW_020822366.1	438363	T	T/T	T/T	T/C
NW_020822366.1	460453	T	T/T	T/A	T/T
NW_020822366.1	493567	C	C/C	C/G	C/C
NW_020822366.1	494188	G	G/A	G/G	G/G
NW_020822366.1	507898	G	G/C	G/G	G/G
NW_020822366.1	514169	G	G/C	G/G	G/G
NW_020822366.1	515553	C	C/T	C/C	C/C
NW_020822366.1	538181	G	G/A	G/G	G/G
NW_020822366.1	540311	A	A/A	A/A	A/G
NW_020822366.1	547124	G	G/G	G/G	G/A
NW_020822366.1	555302	G	G/G	G/G	G/T
NW_020822366.1	594773	C	C/C	C/C	C/A
NW_020822366.1	605080	G	G/G	G/G	G/A
NW_020822366.1	615930	T	T/T	T/C	T/T
NW_020822366.1	632246	G	G/A	G/G	G/G
NW_020822366.1	640690	A	A/T	A/T	A/A
NW_020822366.1	658883	A	A/G	A/A	A/A
NW_020822366.1	724659	C	C/T	T/T	C/T
NW_020822366.1	738605	A	A/A	A/G	A/A
NW_020822366.1	739183	A	A/A	A/A	A/T
NW_020822366.1	776001	G	G/G	G/G	G/A
NW_020822366.1	783798	A	A/G	A/A	A/A
NW_020822366.1	798280	G	G/G	G/C	G/C
NW_020822366.1	799274	A	G/G	A/G	A/G
NW_020822366.1	802491	G	G/G	G/A	G/G
NW_020822366.1	825864	G	G/G	G/A	G/G
NW_020822366.1	844672	G	G/A	G/G	G/G
NW_020822366.1	851403	T	T/A	T/T	T/T
NW_020822366.1	863554	T	T/T	T/G	T/T
NW_020822366.1	872623	T	T/T	T/C	T/T
NW_020822366.1	879676	A	A/A	A/A	A/G
NW_020822366.1	898712	A	A/A	A/G	A/A
NW_020822366.1	905080	C	C/T	C/C	C/C
NW_020822366.1	916806	T	T/A	T/T	T/T
NW_020822366.1	931011	G	G/G	G/T	G/G
NW_020822366.1	974114	G	G/A	G/G	G/G
NW_020822366.1	1001320	A	A/A	A/C	A/C
NW_020822366.1	1005428	A	A/A	A/C	A/C
NW_020822366.1	1010501	A	A/A	A/A	A/C
NW_020822366.1	1017658	T	T/G	T/T	T/T
NW_020822366.1	1027648	C	C/A	C/C	C/C
NW_020822366.1	1034477	A	A/A	A/T	A/A
NW_020822366.1	1042422	G	G/G	G/A	G/G
NW_020822366.1	1071988	T	T/C	T/T	T/T
NW_020822366.1	1083931	C	C/C	C/T	C/C
NW_020822366.1	1107744	A	A/A	A/T	A/A
NW_020822366.1	1125884	C	C/C	C/T	C/C
NW_020822366.1	1126486	C	C/T	C/C	C/C
NW_020822366.1	1139348	A	A/A	A/A	A/G
NW_020822366.1	1153635	T	T/C	T/T	T/T
NW_020822366.1	1165233	C	C/C	C/T	C/C
NW_020822366.1	1195627	G	G/G	G/G	G/C
NW_020822366.1	1215278	G	G/G	G/T	G/G
NW_020822366.1	1242646	G	G/G	G/T	G/G
NW_020822366.1	1245775	C	C/C	C/G	C/C
NW_020822366.1	1251544	G	G/G	G/C	G/G
NW_020822366.1	1257227	C	C/T	C/C	C/C
NW_020822366.1	1272180	G	G/A	G/G	G/G
NW_020822366.1	1279008	A	A/A	A/T	A/A
NW_020822366.1	1291023	T	T/C	T/T	T/T
NW_020822366.1	1295598	G	G/G	G/G	G/A
NW_020822366.1	1322781	T	T/T	T/T	T/C
NW_020822366.1	1328425	G	G/A	G/G	G/G
NW_020822366.1	1342481	T	T/G	T/T	T/T
NW_020822366.1	1379837	G	G/G	G/G	G/A
NW_020822366.1	1402145	C	C/C	C/G	C/C
NW_020822366.1	1414547	C	C/C	C/C	C/T
NW_020822366.1	1433387	G	G/T	G/G	G/G
NW_020822366.1	1438556	C	C/T	C/C	C/C
NW_020822366.1	1450742	T	T/T	T/A	T/T
NW_020822366.1	1469624	C	C/C	C/A	C/C
NW_020822366.1	1493684	A	A/G	A/A	A/A
NW_020822366.1	1496114	A	A/A	A/A	A/T
NW_020822366.1	1504952	C	C/T	C/C	C/C
NW_020822366.1	1519536	T	T/G	G/G	T/G
NW_020822366.1	1544918	G	G/T	T/T	G/T
NW_020822366.1	1556440	G	G/A	G/G	G/G
NW_020822366.1	1569947	C	C/T	C/C	C/C
NW_020822366.1	1570990	C	C/T	C/C	C/C
NW_020822366.1	1603724	G	G/A	G/G	G/G
NW_020822366.1	1636308	T	T/A	T/T	T/T
NW_020822366.1	1650094	G	G/G	G/G	G/A
NW_020822366.1	1666605	C	C/C	C/C	C/T
NW_020822366.1	1676645	A	A/G	A/A	A/A
NW_020822366.1	1682596	C	C/G	C/C	C/C
NW_020822366.1	1696374	G	G/A	G/G	G/G
NW_020822366.1	1696377	T	T/T	T/T	T/C
NW_020822366.1	1707054	G	G/G	G/G	G/T
NW_020822366.1	1710851	G	G/T	G/T	G/G
NW_020822366.1	1710894	T	T/C	T/C	C/C
NW_020822366.1	1713350	G	G/G	G/G	G/A
NW_020822366.1	1713434	T	T/T	T/T	T/C
NW_020822366.1	1718318	C	C/T	C/C	C/C
NW_020822366.1	1718776	C	C/A	C/C	C/C
NW_020822366.1	1729462	C	C/C	C/T	C/C
NW_020822366.1	1731987	C	C/T	C/C	C/C
NW_020822366.1	1733628	C	C/C	C/T	C/C
NW_020822366.1	1806449	C	C/C	C/A	C/C
NW_020822366.1	1844060	C	C/C	C/C	C/T
NW_020822366.1	1872247	G	G/A	G/G	G/G
NW_020822366.1	1875772	G	G/G	G/G	G/A
NW_020822366.1	1880770	C	C/C	C/C	C/T
NW_020822366.1	1903735	G	G/G	G/A	G/G
NW_020822366.1	1905976	A	A/G	G/G	G/G
NW_020822366.1	1905977	C	C/A	A/A	A/A
NW_020822366.1	1930549	G	G/A	G/G	G/G
NW_020822366.1	1936076	G	G/T	G/G	G/G
NW_020822366.1	1940253	T	T/T	T/C	T/T
NW_020822366.1	1940819	T	T/G	T/T	T/G
NW_020822366.1	1943425	G	G/G	G/A	G/G
NW_020822366.1	1957609	C	C/C	C/C	C/A
NW_020822366.1	1960420	T	T/C	T/C	T/T
NW_020822366.1	1965030	T	T/T	T/C	T/T
NW_020822366.1	1971272	C	C/T	C/C	C/C
NW_020822366.1	1973200	T	T/C	T/T	T/T
NW_020822366.1	1993211	G	G/A	G/G	G/G
NW_020822366.1	1994207	C	C/C	C/C	C/T
NW_020822366.1	2020333	G	G/T	G/G	G/G
NW_020822366.1	2040629	G	G/G	G/A	G/G
NW_020822366.1	2066437	G	G/G	G/T	G/G
NW_020822366.1	2073763	G	G/T	G/G	G/G
NW_020822366.1	2078205	G	G/A	G/G	G/G
NW_020822366.1	2092097	T	T/T	T/C	T/T
NW_020822366.1	2101993	T	T/T	T/C	T/T
NW_020822366.1	2103912	A	A/G	A/A	A/A
NW_020822366.1	2117870	G	G/A	G/G	G/G
NW_020822366.1	2122211	C	C/T	C/C	C/C
NW_020822366.1	2136400	C	C/C	C/C	C/T
NW_020822366.1	2139456	G	G/G	G/A	G/G
NW_020822366.1	2162677	G	G/A	G/A	G/G
NW_020822366.1	2179695	C	C/C	C/A	C/C
NW_020822366.1	2180022	C	C/T	C/C	C/C
NW_020822366.1	2203400	A	A/A	A/C	A/C
NW_020822366.1	2204470	A	A/A	A/A	A/G
NW_020822366.1	2207091	G	G/G	G/A	G/G
NW_020822366.1	2249947	G	G/C	G/G	G/C
NW_020822366.1	2258164	A	A/T	A/A	A/A
NW_020822366.1	2292805	C	C/T	C/T	C/C
NW_020822366.1	2318731	A	A/A	A/C	A/C
NW_020822366.1	2318736	A	A/A	A/C	A/C
NW_020822366.1	2333685	T	T/C	T/T	T/T
NW_020822366.1	2337899	C	C/C	C/C	C/T
NW_020822366.1	2347689	G	G/G	G/G	G/A
NW_020822366.1	2356443	G	G/G	G/G	G/A
NW_020822366.1	2379491	A	A/A	A/A	A/T
NW_020822366.1	2405820	T	T/A	T/T	T/T
NW_020822366.1	2419066	G	G/G	G/A	G/A
NW_020822366.1	2419067	C	T/T	C/T	C/T
NW_020822366.1	2419244	T	T/T	T/G	T/G
NW_020822366.1	2419257	G	G/G	G/T	G/T
NW_020822366.1	2419294	C	C/C	C/T	C/T
NW_020822366.1	2419313	G	G/G	G/A	G/A
NW_020822366.1	2420647	T	T/C	T/C	T/T
NW_020822366.1	2427207	A	A/A	A/G	A/A
NW_020822366.1	2504562	C	C/C	C/C	C/T
NW_020822366.1	2512946	A	A/G	A/A	A/A
NW_020822366.1	2528687	A	A/A	A/A	A/G
NW_020822366.1	2555332	G	G/T	G/G	G/G
NW_020822366.1	2562685	A	A/G	A/A	A/A
NW_020822366.1	2589940	T	T/T	T/T	T/A
NW_020822366.1	2590426	G	G/G	G/G	G/A
NW_020822366.1	2597488	G	G/A	G/G	G/G
NW_020822366.1	2602860	C	C/C	C/A	C/C
NW_020822366.1	2608739	G	G/A	G/G	G/G
NW_020822366.1	2617904	C	C/A	C/C	C/C
NW_020822366.1	2646700	C	C/T	C/C	C/C
NW_020822366.1	2667705	G	G/A	G/G	G/G
NW_020822366.1	2675096	T	T/G	T/T	T/T
NW_020822366.1	2690920	A	A/A	A/G	A/A
NW_020822366.1	2726261	C	C/T	C/C	C/C
NW_020822366.1	2731230	A	A/A	A/A	A/G
NW_020822366.1	2737519	T	T/C	T/T	T/T
NW_020822366.1	2749928	C	C/C	C/A	C/C
NW_020822366.1	2786545	T	T/T	T/A	T/A
NW_020822366.1	2821402	T	T/C	T/T	T/T
NW_020822366.1	2829838	T	T/T	T/G	T/G
NW_020822366.1	2829972	C	C/C	C/A	C/C
NW_020822366.1	2831517	G	G/A	G/G	G/G
NW_020822366.1	2855048	G	G/G	G/A	G/G
NW_020822366.1	2869506	T	T/T	T/C	T/T
NW_020822366.1	2904398	G	G/G	G/G	G/T
NW_020822366.1	2920672	C	C/C	C/C	C/T
NW_020822366.1	2925110	T	T/C	T/T	T/T
NW_020822366.1	2959191	G	G/A	G/G	G/G
NW_020822366.1	2971382	T	T/T	T/C	T/C
NW_020822366.1	2978157	T	T/T	T/T	T/C
NW_020822366.1	2986055	C	C/T	C/C	C/T
NW_020822366.1	2988844	A	A/A	A/A	A/T
NW_020822366.1	2994785	T	T/T	T/G	T/T
NW_020822366.1	2995733	G	G/G	G/T	G/G
NW_020822366.1	3004304	G	G/G	G/T	G/G
NW_020822366.1	3014161	G	G/G	G/A	G/G
NW_020822366.1	3019088	T	T/G	T/G	T/T
NW_020822366.1	3021691	C	C/C	C/C	C/T
NW_020822366.1	3045481	C	C/C	C/C	C/G
NW_020822366.1	3048196	C	C/T	C/C	C/C
NW_020822366.1	3049651	A	A/T	A/T	T/T
NW_020822366.1	3067896	G	G/G	G/G	G/C
NW_020822366.1	3068839	A	A/A	A/C	A/A
NW_020822366.1	3078218	C	C/T	C/C	C/C
NW_020822366.1	3078555	C	C/C	C/T	C/C
NW_020822366.1	3081606	G	G/C	G/G	G/G
NW_020822366.1	3082167	C	C/T	C/C	C/C
NW_020822366.1	3099523	G	G/C	C/C	G/C
NW_020822366.1	3126882	T	T/C	T/C	C/C
NW_020822366.1	3128099	C	C/C	C/T	C/C
NW_020822366.1	3175395	G	G/G	G/G	G/A
NW_020822366.1	3203952	T	T/T	T/T	T/A
NW_020822366.1	3224140	T	T/C	T/T	T/T
NW_020822366.1	3228952	A	A/C	A/A	A/C
NW_020822366.1	3230978	G	G/G	G/G	G/A
NW_020822366.1	3236994	A	A/C	A/A	A/C
NW_020822366.1	3242681	C	C/T	C/C	C/C
NW_020822366.1	3249707	C	C/C	C/C	C/A
NW_020822366.1	3265426	C	C/C	C/C	C/G
NW_020822366.1	3276030	C	C/C	C/C	C/T
NW_020822366.1	3281150	G	G/A	G/A	G/G
NW_020822366.1	3281171	T	T/C	T/C	T/T
NW_020822366.1	3282165	G	G/G	G/G	G/C
NW_020822366.1	3292634	A	A/G	A/A	A/A
NW_020822366.1	3299546	A	A/G	A/A	A/A
NW_020822366.1	3301826	A	A/A	A/G	A/A
NW_020822366.1	3309559	G	G/A	G/G	G/G
NW_020822366.1	3310448	G	G/G	G/G	G/T
NW_020822366.1	3320198	A	A/G	A/A	A/A
NW_020822366.1	3328924	A	A/A	A/G	A/A
NW_020822366.1	3329715	C	C/C	C/C	C/A
NW_020822366.1	3332076	G	G/G	G/G	G/T
NW_020822366.1	3353501	G	G/G	G/T	G/G
NW_020822366.1	3363886	C	C/C	C/T	C/C
NW_020822366.1	3392093	G	G/G	G/G	G/C
NW_020822366.1	3392228	G	G/G	G/G	G/A
NW_020822366.1	3394279	G	G/A	G/G	G/G
NW_020822366.1	3400610	A	A/A	A/A	A/G
NW_020822366.1	3418927	A	A/A	A/A	A/G
NW_020822366.1	3428465	A	A/A	A/G	A/A
NW_020822366.1	3431664	C	C/T	C/C	C/C
NW_020822366.1	3452611	G	G/T	G/G	G/G
NW_020822366.1	3464087	A	A/C	A/A	A/A
NW_020822366.1	3473675	G	G/G	G/A	G/A
NW_020822366.1	3477011	A	A/A	A/A	A/G
NW_020822366.1	3498578	C	C/C	C/T	C/C
NW_020822366.1	3499595	C	C/T	C/C	C/C
NW_020822366.1	3511936	C	C/C	C/G	C/G
NW_020822366.1	3516617	G	G/G	G/A	G/G
NW_020822366.1	3567040	G	G/G	G/G	G/A
NW_020822366.1	3580853	T	T/T	T/C	T/T
NW_020822366.1	3604453	C	C/T	C/C	C/C
NW_020822366.1	3627046	A	A/G	A/A	A/A
NW_020822366.1	3632104	C	C/T	C/C	C/C
NW_020822366.1	3642618	G	G/G	G/G	G/A
NW_020822366.1	3648400	C	C/C	C/C	C/T
NW_020822366.1	3653390	G	G/G	G/T	G/G
NW_020822366.1	3663976	T	T/G	T/T	T/T
NW_020822366.1	3666922	T	T/T	T/C	T/C
NW_020822366.1	3676322	T	T/T	T/T	T/C
NW_020822366.1	3695185	G	G/G	G/A	G/A
NW_020822366.1	3714726	C	C/A	C/C	C/C
NW_020822366.1	3732341	G	G/A	G/G	G/A
NW_020822366.1	3742158	A	A/A	A/A	A/G
NW_020822366.1	3749697	G	G/G	G/C	G/C
NW_020822366.1	3755556	C	C/C	C/T	C/C
NW_020822366.1	3762846	G	G/A	G/A	A/A
NW_020822366.1	3775859	G	G/G	G/C	G/G
NW_020822366.1	3796204	C	C/C	C/A	C/C
NW_020822366.1	3799775	A	G/G	A/G	A/G
NW_020822366.1	3803519	T	T/A	T/T	T/T
NW_020822366.1	3806129	C	C/C	C/G	C/C
NW_020822366.1	3806130	T	T/T	T/C	T/T
NW_020822366.1	3824895	G	G/G	G/A	G/A
NW_020822366.1	3921577	A	A/A	A/G	A/A
NW_020822366.1	3929816	G	G/G	G/G	G/T
NW_020822366.1	3950856	C	C/C	C/C	C/T
NW_020822366.1	3980800	C	C/T	C/C	C/T
NW_020822366.1	3995836	T	T/G	G/G	T/G
NW_020822366.1	3999187	T	T/G	T/T	T/G
NW_020822366.1	4013563	T	T/T	T/A	T/A
NW_020822366.1	4014846	C	C/A	C/C	C/A
NW_020822366.1	4015871	C	C/C	C/T	C/T
NW_020822366.1	4045582	G	G/G	G/G	G/T
NW_020822366.1	4067448	G	T/T	G/T	G/T
NW_020822366.1	4079804	C	C/C	C/C	C/T
NW_020822366.1	4133322	C	C/C	C/C	C/T
NW_020822366.1	4134199	T	T/T	T/T	T/C
NW_020822366.1	4154664	A	A/G	A/A	A/G
NW_020822366.1	4164199	T	T/C	T/T	T/T
NW_020822366.1	4192989	A	A/A	A/A	A/T
NW_020822366.1	4209118	G	G/T	T/T	G/T
NW_020822366.1	4215728	A	A/T	A/A	A/A
NW_020822366.1	4216028	G	G/G	G/T	G/G
NW_020822366.1	4221463	T	T/T	T/G	T/T
NW_020822366.1	4225577	T	T/G	T/T	T/T
NW_020822366.1	4244358	A	A/A	A/A	A/G
NW_020822366.1	4246855	A	A/A	A/A	A/G
NW_020822366.1	4275674	A	A/G	A/A	A/A
NW_020822366.1	4289361	A	A/A	A/A	A/G
NW_020822366.1	4291431	A	A/T	T/T	A/T
NW_020822366.1	4291432	G	G/A	A/A	G/A
NW_020822366.1	4291555	C	C/T	C/C	C/T
NW_020822366.1	4292201	A	A/T	A/A	A/T
NW_020822366.1	4294900	G	G/G	G/A	G/G
NW_020822366.1	4305002	A	A/A	A/A	A/G
NW_020822366.1	4332760	T	T/T	T/C	T/T
NW_020822366.1	4368441	G	G/G	G/G	G/A
NW_020822366.1	4377331	C	C/A	C/C	C/C
NW_020822366.1	4382502	C	C/A	C/C	C/C
NW_020822366.1	4411703	A	A/G	A/A	A/A
NW_020822366.1	4458867	C	C/C	C/C	C/T
NW_020822366.1	4482576	G	G/G	G/A	G/A
NW_020822366.1	4500153	C	C/T	C/C	C/C
NW_020822366.1	4515776	G	G/G	G/G	G/A
NW_020822366.1	4529734	G	G/G	G/G	G/A
NW_020822366.1	4534295	A	A/C	A/A	A/A
NW_020822366.1	4537617	A	A/G	A/A	A/A
NW_020822366.1	4538076	C	C/C	C/A	C/C
NW_020822366.1	4540623	T	C/C	C/C	T/C
NW_020822366.1	4542225	T	T/T	T/C	T/T
NW_020822366.1	4569027	A	A/G	G/G	G/G
NW_020822366.1	4574994	A	A/A	A/G	A/A
NW_020822366.1	4575199	C	C/C	C/A	C/C
NW_020822366.1	4583437	C	C/T	C/C	C/C
NW_020822366.1	4586791	C	C/C	C/C	C/A
NW_020822366.1	4586869	A	A/A	A/C	A/C
NW_020822366.1	4587225	G	G/T	G/G	G/G
NW_020822366.1	4589771	A	A/C	A/A	A/A
NW_020822366.1	4589811	G	G/C	G/G	G/C
NW_020822366.1	4596236	C	C/T	T/T	C/T
NW_020822366.1	4609159	A	A/G	A/A	A/A
NW_020822366.1	4612171	C	C/C	C/G	C/C
NW_020822366.1	4612209	C	C/C	C/T	C/C
NW_020822366.1	4654602	G	G/A	G/G	G/G
NW_020822366.1	4671273	C	C/C	C/T	C/C
NW_020822366.1	4673761	T	T/G	T/T	T/T
NW_020822366.1	4683459	C	C/T	C/C	C/C
NW_020822366.1	4686945	C	C/T	C/C	C/C
NW_020822366.1	4722385	C	C/T	C/C	C/C
NW_020822366.1	4745336	T	T/C	T/T	T/T
NW_020822366.1	4772601	G	G/G	G/A	G/G
NW_020822366.1	4791555	C	C/C	C/C	C/T
NW_020822366.1	4800880	T	T/T	T/T	T/A
NW_020822366.1	4808453	G	G/A	G/G	G/G
NW_020822366.1	4811117	T	T/C	T/T	T/T
NW_020822366.1	4820666	C	C/A	C/C	C/C
NW_020822366.1	4835898	C	C/A	C/C	C/C
NW_020822366.1	4841226	G	G/T	T/T	T/T
NW_020822366.1	4847477	G	G/A	G/G	G/G
NW_020822366.1	4850912	G	G/G	G/A	G/G
NW_020822366.1	4863231	A	A/A	A/C	A/A
NW_020822366.1	4863235	T	T/T	T/C	T/T
NW_020822366.1	4895642	G	G/G	G/G	G/A
NW_020822366.1	4929207	A	A/A	A/G	A/A
NW_020822366.1	4951002	C	C/T	T/T	C/T
NW_020822366.1	4976928	C	C/C	C/A	C/C
NW_020822366.1	4993794	G	G/A	G/G	G/G
NW_020822366.1	4998061	T	T/T	T/C	T/T
NW_020822366.1	5033576	C	C/C	C/A	C/C
NW_020822366.1	5040064	G	G/T	G/G	G/G
NW_020822366.1	5076659	G	G/G	G/A	G/G
NW_020822366.1	5077471	A	A/G	C/G	A/C
NW_020822366.1	5110438	C	C/C	C/G	C/G
NW_020822366.1	5160419	A	C/C	A/C	C/C
NW_020822366.1	5163168	C	C/G	C/G	C/C
NW_020822366.1	5167699	C	C/T	C/T	C/C
NW_020822366.1	5200642	A	A/A	A/A	A/G
NW_020822366.1	5216721	G	G/G	G/G	G/C
NW_020822366.1	5219048	G	G/G	G/T	G/G
NW_020822366.1	5225715	G	G/G	G/A	G/G
NW_020822366.1	5235851	G	G/C	G/G	G/G
NW_020822366.1	5240070	A	A/G	A/A	A/A
NW_020822366.1	5249297	G	G/G	G/A	G/G
NW_020822366.1	5256424	T	T/G	T/G	T/T
NW_020822366.1	5256425	G	G/T	G/T	G/G
NW_020822366.1	5259417	A	A/A	A/C	A/A
NW_020822366.1	5286188	G	G/G	G/G	G/A
NW_020822366.1	5318984	A	A/T	A/T	A/A
NW_020822366.1	5333657	G	G/G	G/A	G/G
NW_020822366.1	5381376	C	C/C	C/A	C/C
NW_020822366.1	5412524	C	C/T	C/C	C/C
NW_020822366.1	5448295	C	C/C	C/C	C/T
NW_020822366.1	5472682	A	A/A	A/C	A/C
NW_020822366.1	5475177	C	C/C	C/C	C/A
NW_020822366.1	5490440	C	C/C	C/C	C/T
NW_020822366.1	5496151	C	C/T	C/C	C/C
NW_020822366.1	5500843	G	G/T	G/G	G/G
NW_020822366.1	5505575	A	A/C	A/A	A/C
NW_020822366.1	5518838	G	G/G	G/C	G/G
NW_020822366.1	5559140	C	C/A	C/C	C/C
NW_020822366.1	5564148	G	G/G	G/A	G/G
NW_020822366.1	5571720	C	C/C	C/T	C/C
NW_020822366.1	5577565	T	T/T	T/C	T/T
NW_020822366.1	5594334	C	C/C	C/C	C/T
NW_020822366.1	5607194	A	A/A	A/A	A/G
NW_020822366.1	5607561	T	T/T	T/T	T/C
NW_020822366.1	5634996	A	A/G	A/A	A/A
NW_020822366.1	5636814	A	A/A	A/T	A/A
NW_020822366.1	5649431	G	G/A	G/G	G/G
NW_020822366.1	5653486	T	T/G	T/T	T/T
NW_020822366.1	5669277	A	A/A	A/T	A/A
NW_020822366.1	5697209	T	T/C	T/T	T/T
NW_020822366.1	5698742	C	C/A	C/C	C/C
NW_020822366.1	5704475	G	G/G	G/G	G/A
NW_020822366.1	5709047	C	C/C	C/T	C/C
NW_020822366.1	5715690	C	C/C	C/T	C/C
NW_020822366.1	5722612	A	A/A	A/T	A/T
NW_020822366.1	5723323	A	A/A	A/C	A/A
NW_020822366.1	5724417	T	T/T	T/C	T/C
NW_020822366.1	5752889	C	C/C	C/T	C/C
NW_020822366.1	5794846	C	C/T	C/C	C/C
NW_020822366.1	5797584	C	C/C	C/T	C/C
NW_020822366.1	5798407	G	G/A	G/G	G/G
NW_020822366.1	5801930	G	G/G	G/G	G/A
NW_020822366.1	5807766	G	G/A	G/G	G/G
NW_020822366.1	5814647	G	G/G	G/A	G/G
NW_020822366.1	5825653	T	T/T	T/T	T/C
NW_020822366.1	5833960	G	G/A	G/G	G/G
NW_020822366.1	5840166	G	G/G	G/A	G/G
NW_020822366.1	5840440	T	T/T	T/C	T/T
NW_020822366.1	5846194	T	T/T	T/C	T/T
NW_020822366.1	5852219	A	A/G	A/A	A/A
NW_020822366.1	5869264	C	C/C	C/C	C/A
NW_020822366.1	5892590	T	T/G	T/T	T/G
NW_020822366.1	5898487	A	A/A	A/G	A/A
NW_020822366.1	5902084	T	T/C	T/C	T/T
NW_020822366.1	5907488	G	G/G	G/G	G/A
NW_020822366.1	5907544	C	C/T	C/T	C/C
NW_020822366.1	5921081	G	G/A	G/G	G/G
NW_020822366.1	5927727	A	A/C	A/A	A/C
NW_020822366.1	5936464	A	A/G	A/A	A/A
NW_020822366.1	5945984	T	T/T	T/C	T/T
NW_020822366.1	5956716	A	A/A	A/A	A/G
NW_020822366.1	5966838	G	G/C	G/G	G/G
NW_020822366.1	5972217	C	C/A	C/C	C/C
NW_020822366.1	5974053	A	A/A	A/G	A/A
NW_020822366.1	5980769	T	T/C	T/T	T/T
NW_020822366.1	5980802	T	T/T	T/C	T/C
NW_020822366.1	5983965	T	T/C	T/T	T/T
NW_020822366.1	5990771	G	G/T	G/G	G/G
NW_020822366.1	6033197	A	A/A	A/G	A/A
NW_020822366.1	6033816	A	A/G	A/A	A/A
NW_020822366.1	6036279	A	A/C	A/A	A/A
NW_020822366.1	6059194	G	G/A	G/A	A/A
NW_020822366.1	6060773	A	A/T	A/A	A/A
NW_020822366.1	6064464	T	T/C	T/T	T/T
NW_020822366.1	6094618	C	C/A	C/C	C/C
NW_020822366.1	6106365	C	C/C	C/C	C/A
NW_020822366.1	6106403	T	T/G	G/G	T/G
NW_020822366.1	6108315	C	C/T	C/T	T/T
NW_020822366.1	6133706	T	T/C	T/T	T/T
NW_020822366.1	6145249	C	C/C	C/C	C/A
NW_020822366.1	6146270	C	C/C	C/C	C/A
NW_020822366.1	6150011	G	G/A	G/A	G/G
NW_020822366.1	6151976	G	G/G	G/A	G/G
NW_020822366.1	6160463	T	T/T	T/G	T/G
NW_020822366.1	6176224	T	T/C	T/T	T/T
NW_020822366.1	6185429	A	A/G	A/G	A/A
NW_020822366.1	6185443	C	C/T	C/T	C/C
NW_020822366.1	6185929	T	T/T	T/C	T/C
NW_020822366.1	6188169	C	T/T	C/T	C/T
NW_020822366.1	6188189	G	G/G	G/G	G/A
NW_020822366.1	6190258	G	G/G	G/T	G/G
NW_020822366.1	6208254	C	C/G	C/G	G/G
NW_020822366.1	6213093	C	C/C	C/C	C/T
NW_020822366.1	6232114	C	C/T	C/C	C/C
NW_020822366.1	6238980	C	C/C	C/T	C/C
NW_020822366.1	6238997	A	A/A	A/A	A/G
NW_020822366.1	6241746	G	G/G	G/G	G/A
NW_020822366.1	6245670	T	T/T	T/T	T/C
NW_020822366.1	6249654	C	C/A	C/C	C/C
NW_020822366.1	6250185	G	G/G	G/G	G/A
NW_020822366.1	6264058	G	G/G	G/G	G/A
NW_020822366.1	6280000	A	A/T	T/T	A/T
NW_020822366.1	6296912	C	C/C	C/T	C/C
NW_020822366.1	6298561	A	A/A	A/C	A/C
NW_020822366.1	6331609	A	G/G	G/G	A/G
NW_020822366.1	6352846	A	A/A	A/A	A/G
NW_020822366.1	6352990	G	G/A	G/G	G/G
NW_020822366.1	6362829	G	G/G	G/G	G/A
NW_020822366.1	6370572	C	C/C	C/T	C/C
NW_020822366.1	6374668	A	A/G	A/A	A/A
NW_020822366.1	6386881	G	G/A	A/A	G/A
NW_020822366.1	6401639	G	G/A	G/G	G/G
NW_020822366.1	6431860	G	G/A	G/A	G/G
NW_020822366.1	6431961	A	A/G	A/G	A/A
NW_020822366.1	6445872	T	T/T	T/C	T/T
NW_020822366.1	6451534	A	A/G	A/A	A/A
NW_020822366.1	6458589	A	A/A	A/G	A/A
NW_020822366.1	6468133	A	A/G	A/G	A/A
NW_020822366.1	6506304	T	T/C	T/T	T/T
NW_020822366.1	6515747	C	C/G	C/C	C/C
NW_020822366.1	6516867	C	C/C	C/T	C/C
NW_020822366.1	6525388	C	C/C	C/T	C/C
NW_020822366.1	6543518	C	C/C	C/C	C/A
NW_020822366.1	6545203	T	T/G	T/G	T/T
NW_020822366.1	6551472	C	C/C	C/T	C/C
NW_020822366.1	6558303	A	G/G	A/G	A/G
NW_020822366.1	6570423	C	C/T	T/T	C/T
NW_020822366.1	6579135	A	A/C	A/C	A/A
NW_020822366.1	6579160	C	C/C	C/T	C/C
NW_020822366.1	6600372	C	C/A	C/C	C/C
NW_020822366.1	6602430	C	C/T	C/C	C/T
NW_020822366.1	6609326	T	T/T	T/C	T/T
NW_020822366.1	6616971	A	A/A	A/T	A/T
NW_020822366.1	6624883	A	A/A	A/G	A/A
NW_020822366.1	6632277	T	T/A	T/T	T/A
NW_020822366.1	6632278	A	A/G	A/A	A/G
NW_020822366.1	6633482	T	T/T	T/T	T/C
NW_020822366.1	6643667	T	T/A	T/T	T/T
NW_020822366.1	6647643	G	G/A	G/A	G/G
NW_020822366.1	6647702	A	A/G	A/G	A/A
NW_020822366.1	6650664	A	A/A	A/A	A/G
NW_020822366.1	6660548	T	T/T	T/T	T/C
NW_020822366.1	6663557	C	C/C	C/C	C/A
NW_020822366.1	6663604	G	G/G	G/G	G/C
NW_020822366.1	6666398	A	A/G	A/G	G/G
NW_020822366.1	6672114	T	T/T	T/C	T/T
NW_020822366.1	6672322	T	T/C	T/C	T/T
NW_020822366.1	6675261	G	G/G	G/G	G/T
NW_020822366.1	6690271	C	C/C	C/T	C/C
NW_020822366.1	6748229	G	G/A	G/G	G/G
NW_020822366.1	6751433	C	C/C	C/C	C/T
NW_020822366.1	6760123	G	G/T	G/G	G/T
NW_020822366.1	6767882	G	G/G	G/A	G/A
NW_020822366.1	6767899	T	T/T	T/C	T/C
NW_020822366.1	6770223	T	T/G	T/T	T/G
NW_020822366.1	6783451	G	G/G	G/A	G/G
NW_020822366.1	6784179	G	G/A	G/G	G/G
NW_020822366.1	6819897	G	G/T	G/G	G/G
NW_020822366.1	6851474	T	T/T	T/C	T/T
NW_020822366.1	6861517	A	A/A	A/G	A/A
NW_020822366.1	6862727	A	A/G	A/A	A/A
NW_020822366.1	6865218	G	G/G	G/G	G/A
NW_020822366.1	6889738	C	C/C	C/A	C/A
NW_020822366.1	6906027	A	A/T	A/A	A/T
NW_020822366.1	6907954	C	C/G	C/C	C/C
NW_020822366.1	6942452	T	T/T	T/T	T/C
NW_020822366.1	6942576	T	T/T	T/T	T/A
NW_020822366.1	6987156	G	G/A	G/G	G/A
NW_020822366.1	7001658	T	T/T	T/C	T/T
NW_020822366.1	7003565	C	C/T	C/C	C/T
NW_020822366.1	7027047	C	C/A	C/A	C/C
NW_020822366.1	7040974	G	G/G	G/T	G/G
NW_020822366.1	7050704	T	T/T	T/C	T/T
NW_020822366.1	7055244	C	C/C	C/A	C/A
NW_020822366.1	7055251	G	G/G	G/A	G/A
NW_020822366.1	7056449	A	A/A	A/C	A/C
NW_020822366.1	7059234	A	A/G	A/A	A/G
NW_020822366.1	7063870	G	G/G	G/C	G/C
NW_020822366.1	7063872	A	A/A	A/G	A/G
NW_020822366.1	7065093	C	C/C	C/C	C/T
NW_020822366.1	7065686	G	G/G	G/A	G/G
NW_020822366.1	7065834	A	A/A	A/C	A/A
NW_020822366.1	7065837	C	C/C	C/G	C/C
NW_020822366.1	7066851	T	T/C	T/T	T/T
NW_020822366.1	7068653	A	A/C	A/C	A/A
NW_020822366.1	7069325	A	A/A	A/G	A/G
NW_020822366.1	7069361	C	C/T	C/T	C/C
NW_020822366.1	7069363	G	G/T	G/T	G/G
NW_020822366.1	7071107	G	G/G	G/A	G/A
NW_020822366.1	7071827	A	A/T	A/T	A/A
NW_020822366.1	7072413	T	T/C	T/T	T/T
NW_020822366.1	7072511	G	G/A	G/G	G/A
NW_020822366.1	7072664	C	C/C	C/T	C/T
NW_020822366.1	7072814	C	C/C	C/C	C/T
NW_020822366.1	7072855	T	T/A	T/T	T/A
NW_020822366.1	7076322	G	G/G	G/T	G/T
NW_020822366.1	7076331	A	A/G	A/A	A/A
NW_020822366.1	7077169	A	A/T	A/T	A/A
NW_020822366.1	7078114	G	G/A	G/G	G/A
NW_020822366.1	7078381	T	T/T	T/C	T/T
NW_020822366.1	7080983	C	C/T	C/C	C/T
NW_020822366.1	7081163	T	T/C	T/C	T/T
NW_020822366.1	7081354	T	T/T	T/G	T/G
NW_020822366.1	7081402	C	C/T	C/C	C/C
NW_020822366.1	7081608	C	C/C	C/C	C/A
NW_020822366.1	7082462	T	T/T	T/T	T/C
NW_020822366.1	7083230	A	A/A	A/T	A/T
NW_020822366.1	7083399	T	T/A	T/T	T/A
NW_020822366.1	7084458	C	C/C	C/T	C/T
NW_020822368.1	20844	T	T/T	T/C	T/T
NW_020822369.1	9912	T	T/T	T/T	T/C
NW_020822370.1	1013	C	C/C	C/T	C/T
NW_020822370.1	1511	A	A/C	A/A	A/C
NW_020822370.1	2982	T	C/C	T/C	T/C
NW_020822370.1	3401	C	C/C	C/C	C/T
NW_020822370.1	3420	G	G/G	G/G	G/A
NW_020822370.1	4090	T	T/T	T/G	T/G
NW_020822370.1	5845	C	C/T	C/T	C/C
NW_020822370.1	6339	A	A/A	A/T	A/T
NW_020822370.1	6607	G	G/A	A/A	G/A
NW_020822370.1	6921	A	A/A	A/A	A/T
NW_020822370.1	7271	T	T/T	T/C	T/C
NW_020822370.1	7308	A	A/A	A/G	A/G
NW_020822370.1	7573	T	T/C	T/T	T/T
NW_020822370.1	8215	A	A/G	A/G	C/G
NW_020822370.1	8342	C	C/C	C/T	C/T
NW_020822370.1	8807	G	G/G	G/A	G/G
NW_020822370.1	9079	C	C/A	C/A	C/C
NW_020822370.1	10044	G	G/A	A/A	G/A
NW_020822370.1	10675	G	G/G	G/T	G/T
NW_020822370.1	10694	C	C/C	C/T	C/T
NW_020822370.1	10929	C	C/C	C/C	C/T
NW_020822370.1	11337	A	A/A	A/C	A/A
NW_020822370.1	12736	A	A/A	A/G	A/G
NW_020822370.1	16461	G	G/G	G/A	G/G
NW_020822370.1	16561	G	G/G	G/A	G/A
NW_020822370.1	17047	C	C/C	C/T	C/T
NW_020822370.1	17051	G	G/A	G/A	G/G
NW_020822370.1	17202	T	T/G	T/G	T/T
NW_020822370.1	17224	A	A/G	A/G	A/A
NW_020822370.1	18237	A	A/G	A/A	A/G
NW_020822370.1	18444	G	G/G	G/C	G/G
NW_020822370.1	19479	C	C/T	C/C	C/C
NW_020822370.1	21961	A	A/C	A/C	A/A
NW_020822370.1	23090	C	C/T	C/C	C/T
NW_020822370.1	23108	C	C/A	C/C	C/A
NW_020822370.1	23225	A	A/T	A/T	A/A
NW_020822370.1	23230	C	C/T	C/T	C/C
NW_020822370.1	23249	T	T/C	T/C	T/T
NW_020822370.1	24337	C	C/C	C/T	C/C
NW_020822370.1	28640	G	G/A	G/A	G/G
NW_020822370.1	28704	A	A/G	A/G	A/A
NW_020822370.1	28967	T	T/T	T/C	T/T
NW_020822370.1	28976	T	T/T	T/G	T/T
NW_020822370.1	29008	C	C/T	C/T	T/T
NW_020822370.1	29229	A	A/G	A/A	A/G
NW_020822370.1	33396	G	G/A	G/A	G/G
NW_020822370.1	33482	A	A/A	A/A	A/T
NW_020822370.1	33494	A	A/A	A/A	A/C
NW_020822370.1	35529	T	T/C	T/T	T/T
NW_020822370.1	35539	A	A/T	A/A	A/T
NW_020822370.1	38105	C	C/T	C/T	C/C
NW_020822370.1	38800	C	C/C	C/T	C/C
NW_020822370.1	38856	T	T/A	T/T	T/A
NW_020822370.1	39785	A	A/A	A/A	A/C
NW_020822370.1	40548	A	A/A	A/C	A/C
NW_020822370.1	40554	C	C/C	C/T	C/T
NW_020822370.1	41445	T	T/T	T/G	T/T
NW_020822370.1	41684	T	T/T	T/C	T/C
NW_020822370.1	43336	C	C/A	C/C	C/C
NW_020822370.1	43439	T	T/G	T/T	T/T
NW_020822370.1	43606	C	C/C	C/A	C/A
NW_020822370.1	43607	T	T/T	T/G	T/G
NW_020822370.1	43650	T	T/T	T/G	T/T
NW_020822370.1	43805	A	A/A	A/C	A/C
NW_020822370.1	45985	A	A/A	A/T	A/A
NW_020822370.1	46142	C	C/G	C/C	C/G
NW_020822370.1	46184	T	T/A	T/T	T/A
NW_020822370.1	47152	C	C/T	C/T	C/C
NW_020822370.1	47557	A	A/G	A/A	A/G
NW_020822370.1	47722	G	G/G	G/A	G/A
NW_020822370.1	47820	A	A/G	A/G	A/A
NW_020822370.1	47838	G	G/T	G/T	G/G
NW_020822370.1	48039	A	A/A	A/G	A/A
NW_020822370.1	48061	G	G/G	G/T	G/T
NW_020822370.1	48961	A	A/A	A/A	A/G
NW_020822370.1	49006	C	C/T	C/T	C/C
NW_020822370.1	49129	C	C/G	C/G	C/C
NW_020822370.1	49428	C	C/C	C/T	C/T
NW_020822370.1	49924	C	C/C	C/T	C/C
NW_020822370.1	49960	A	A/A	A/T	A/T
NW_020822370.1	49983	T	T/T	T/G	T/G
NW_020822370.1	53804	G	G/G	G/A	G/A
NW_020822370.1	54332	A	A/G	A/A	A/A
NW_020822370.1	54347	G	G/G	G/T	G/T
NW_020822370.1	55623	G	G/G	G/G	G/T
NW_020822370.1	57434	C	C/A	C/A	C/C
NW_020822370.1	60843	A	A/C	A/C	A/A
NW_020822370.1	62705	G	G/T	G/G	G/T
NW_020822370.1	67422	G	G/A	G/G	G/G
NW_020822370.1	69181	A	A/A	A/G	A/A
NW_020822370.1	74006	T	T/T	T/G	T/G
NW_020822370.1	74037	G	G/G	G/A	G/G
NW_020822370.1	74100	C	C/T	C/T	C/C
NW_020822370.1	74131	A	A/G	A/A	A/A
NW_020822370.1	74278	G	G/G	G/A	G/A
NW_020822370.1	74740	G	G/A	G/G	G/G
NW_020822370.1	76571	G	G/A	G/G	G/G
NW_020822370.1	76622	C	C/A	C/C	C/C
NW_020822370.1	77041	A	A/G	A/G	A/A
NW_020822370.1	77056	T	T/G	T/G	T/T
NW_020822370.1	77140	C	C/C	C/A	C/C
NW_020822370.1	77178	G	G/T	G/T	G/G
NW_020822370.1	77190	C	C/A	C/A	C/C
NW_020822370.1	77438	C	C/T	C/T	C/C
NW_020822370.1	78892	C	C/C	C/C	C/T
NW_020822370.1	78911	T	T/C	T/T	T/C
NW_020822370.1	79144	C	C/C	C/T	C/T
NW_020822370.1	79447	C	C/C	C/T	C/T
NW_020822370.1	80878	C	C/C	C/C	C/G
NW_020822370.1	80981	C	C/C	C/C	C/A
NW_020822370.1	81047	C	C/C	C/A	C/A
NW_020822370.1	81866	C	C/T	C/C	C/C
NW_020822370.1	82022	C	C/A	C/C	C/A
NW_020822370.1	83212	A	A/A	A/T	A/T
NW_020822370.1	84313	C	C/G	C/G	C/C
NW_020822370.1	84874	C	C/T	C/C	C/T
NW_020822370.1	84905	C	C/A	C/C	C/A
NW_020822370.1	84998	A	A/A	A/C	A/A
NW_020822370.1	85160	T	T/T	T/A	T/A
NW_020822370.1	85672	A	A/A	A/T	A/T
NW_020822370.1	85711	A	A/A	A/G	A/G
NW_020822370.1	86826	G	G/A	G/A	G/G
NW_020822370.1	86966	C	C/C	C/A	C/C
NW_020822370.1	87168	G	G/A	G/G	G/A
NW_020822370.1	87359	G	G/C	G/C	G/G
NW_020822370.1	87713	G	G/A	G/G	G/A
NW_020822370.1	88641	T	T/T	T/G	T/G
NW_020822370.1	88734	G	G/G	G/A	G/A
NW_020822370.1	89624	C	C/T	C/T	C/C
NW_020822370.1	89701	A	A/C	A/C	A/A
NW_020822370.1	91049	A	A/A	A/A	A/C
NW_020822370.1	91212	T	T/T	T/C	T/C
NW_020822370.1	92659	A	A/G	A/A	A/A
NW_020822370.1	93212	A	A/A	A/T	A/T
NW_020822370.1	95317	T	T/T	T/G	T/G
NW_020822370.1	103137	C	C/C	C/A	C/A
NW_020822370.1	104385	C	C/C	C/T	C/C
NW_020822370.1	105214	G	G/C	G/C	G/G
NW_020822370.1	105951	A	A/A	A/G	A/G
NW_020822370.1	109255	A	A/A	A/G	A/A
NW_020822370.1	109767	G	G/G	G/A	G/A
NW_020822370.1	110030	T	T/G	T/G	T/T
NW_020822370.1	110076	A	A/T	A/T	A/A
NW_020822370.1	110257	G	G/A	G/A	G/G
NW_020822370.1	110327	G	G/G	G/A	G/A
NW_020822370.1	110340	A	A/A	A/C	A/C
NW_020822370.1	110787	C	C/C	C/T	C/C
NW_020822370.1	111245	T	T/A	T/T	T/T
NW_020822370.1	111296	G	G/A	G/G	G/G
NW_020822370.1	111519	C	C/A	C/C	C/C
NW_020822370.1	113073	T	T/T	T/C	T/C
NW_020822370.1	113728	C	C/C	C/C	C/T
NW_020822370.1	114022	C	C/C	C/C	C/T
NW_020822370.1	114300	A	A/A	A/T	A/T
NW_020822370.1	114419	A	A/A	A/A	A/G
NW_020822370.1	114489	T	T/T	T/C	T/T
NW_020822370.1	114514	G	G/G	G/A	G/G
NW_020822370.1	114635	A	A/G	A/A	A/A
NW_020822370.1	115591	C	C/T	C/T	C/C
NW_020822370.1	115660	T	T/C	T/C	T/T
NW_020822370.1	116057	C	C/C	C/T	C/T
NW_020822370.1	117516	G	G/A	G/G	G/G
NW_020822370.1	118236	C	C/C	C/C	C/T
NW_020822370.1	118707	A	A/T	A/A	A/T
NW_020822370.1	118751	A	A/A	A/G	A/G
NW_020822370.1	119575	G	G/A	G/G	G/G
NW_020822370.1	119595	T	T/T	T/C	T/C
NW_020822370.1	119682	G	G/G	G/G	G/A
NW_020822370.1	120044	C	C/G	C/C	C/G
NW_020822370.1	120198	G	G/A	G/A	G/G
NW_020822370.1	120537	T	T/C	T/T	T/C
NW_020822370.1	120689	C	C/C	C/G	C/C
NW_020822370.1	121243	A	A/T	A/T	A/A
NW_020822370.1	121452	A	A/A	A/T	A/T
NW_020822370.1	121457	C	C/C	C/G	C/G
NW_020822370.1	121591	G	G/G	G/G	G/C
NW_020822370.1	121593	A	A/A	A/A	A/C
NW_020822370.1	122284	T	T/T	T/T	T/C
NW_020822370.1	123317	C	C/C	C/T	C/T
NW_020822370.1	124649	A	A/A	A/T	A/A
NW_020822370.1	125666	G	G/G	G/G	G/A
NW_020822370.1	126194	C	C/G	C/C	C/G
NW_020822370.1	126206	C	C/A	C/C	C/A
NW_020822370.1	126397	C	C/C	C/G	C/G
NW_020822370.1	126778	C	C/T	C/C	C/T
NW_020822370.1	126789	G	G/A	G/G	G/A
NW_020822370.1	127566	C	C/G	C/C	C/G
NW_020822370.1	127575	C	C/A	C/C	C/C
NW_020822370.1	128531	G	G/A	G/G	G/G
NW_020822370.1	128571	C	C/C	C/A	C/A
NW_020822370.1	128829	T	T/A	T/T	T/A
NW_020822370.1	128864	G	G/A	G/G	G/A
NW_020822370.1	129044	C	C/A	C/A	C/C
NW_020822370.1	129663	C	C/T	C/C	C/C
NW_020822370.1	129946	A	A/C	A/A	A/C
NW_020822370.1	132007	C	C/C	C/C	C/T
NW_020822370.1	132295	G	G/G	G/A	G/A
NW_020822370.1	132302	C	C/C	C/T	C/T
NW_020822370.1	132402	T	T/T	T/T	T/C
NW_020822370.1	132413	T	T/C	T/C	T/T
NW_020822370.1	133312	G	G/T	G/T	G/G
NW_020822370.1	133320	T	T/C	T/C	T/T
NW_020822370.1	133406	A	A/A	A/C	A/A
NW_020822370.1	135187	C	C/C	C/A	C/A
NW_020822370.1	135327	G	G/C	G/C	G/G
NW_020822370.1	135540	G	G/A	G/A	G/G
NW_020822370.1	135912	G	G/C	G/G	G/G
NW_020822370.1	136615	T	T/T	T/C	T/C
NW_020822370.1	136631	T	T/A	T/A	T/T
NW_020822370.1	136645	T	T/A	T/T	T/A
NW_020822370.1	136873	C	G/G	C/G	C/G
NW_020822370.1	137139	T	T/C	T/T	T/C
NW_020822370.1	137146	T	T/C	T/T	T/C
NW_020822370.1	137225	T	T/T	T/C	T/C
NW_020822370.1	137373	A	A/G	A/A	A/G
NW_020822370.1	137390	G	G/C	G/G	G/C
NW_020822370.1	137510	G	G/T	G/G	G/T
NW_020822370.1	138282	A	A/A	A/G	A/A
NW_020822370.1	138411	A	A/A	A/A	A/T
NW_020822370.1	138559	C	C/C	C/T	C/T
NW_020822370.1	138572	A	A/A	A/A	A/G
NW_020822370.1	138617	G	G/A	G/G	G/A
NW_020822370.1	138935	A	A/A	A/A	A/G
NW_020822370.1	139024	T	T/T	T/C	T/C
NW_020822370.1	139039	A	A/T	A/A	A/A
NW_020822370.1	139123	T	T/A	T/T	T/A
NW_020822370.1	139133	G	G/G	G/A	G/A
NW_020822370.1	139173	G	G/A	G/G	G/A
NW_020822370.1	139219	C	C/C	C/T	C/T
NW_020822370.1	139684	T	T/T	T/C	T/C
NW_020822370.1	139741	A	A/A	A/A	A/C
NW_020822370.1	139839	G	G/A	G/A	G/G
NW_020822370.1	140564	T	T/A	T/A	T/C
NW_020822370.1	140677	T	T/T	T/G	T/T
NW_020822370.1	141255	A	A/T	A/A	A/T
NW_020822370.1	141516	A	A/G	A/G	A/A
NW_020822370.1	141614	T	T/T	T/C	T/C
NW_020822370.1	142373	A	A/C	A/C	A/A
NW_020822370.1	142416	T	T/A	T/A	T/T
NW_020822370.1	142889	A	A/T	A/T	A/A
NW_020822370.1	142930	T	T/A	T/A	T/T
NW_020822370.1	143258	G	G/T	G/T	G/C
NW_020822370.1	143369	A	A/A	A/T	A/T
NW_020822370.1	143389	C	C/C	C/A	C/A
NW_020822370.1	143398	A	A/G	A/G	A/A
NW_020822370.1	143585	A	A/A	A/G	A/A
NW_020822370.1	143901	A	A/C	A/A	A/A
NW_020822370.1	144486	T	T/T	T/T	T/C
NW_020822370.1	144851	T	T/C	T/T	T/T
NW_020822370.1	145503	G	G/T	G/T	G/G
NW_020822370.1	146022	G	G/C	G/G	G/C
NW_020822370.1	146068	A	A/G	A/A	A/G
NW_020822370.1	146269	C	C/A	C/C	C/A
NW_020822370.1	146350	T	T/T	T/A	T/T
NW_020822370.1	147106	A	A/G	A/G	A/A
NW_020822370.1	147126	G	G/G	G/A	G/A
NW_020822370.1	147271	G	G/G	G/G	G/A
NW_020822370.1	147367	T	T/A	T/A	T/T
NW_020822370.1	147368	G	G/C	G/C	G/G
NW_020822370.1	147513	G	G/G	G/T	G/T
NW_020822370.1	148277	G	G/A	G/A	G/G
NW_020822370.1	149134	C	C/C	C/T	C/T
NW_020822370.1	149135	T	T/T	T/T	T/A
NW_020822370.1	149136	G	G/G	G/G	G/A
NW_020822370.1	149204	C	C/C	C/T	C/C
NW_020822370.1	149214	G	G/G	G/T	G/T
NW_020822370.1	149742	T	T/T	T/A	T/T
NW_020822370.1	153056	T	T/A	T/A	T/T
NW_020822370.1	153197	G	G/A	G/A	G/G
NW_020822370.1	153209	A	A/C	A/C	A/A
NW_020822370.1	155681	A	A/G	A/A	A/A
NW_020822370.1	158150	A	A/A	A/T	A/T
NW_020822370.1	158346	C	C/C	C/T	C/C
NW_020822370.1	158409	C	C/C	C/T	C/C
NW_020822370.1	158800	T	T/T	T/C	T/C
NW_020822370.1	158815	C	C/C	C/A	C/A
NW_020822370.1	159473	T	T/T	T/T	T/C
NW_020822370.1	162793	G	G/T	G/T	G/G
NW_020822370.1	170656	G	G/A	G/G	G/A
NW_020822370.1	170661	C	C/T	C/C	C/T
NW_020822370.1	170709	G	G/A	G/A	G/G
NW_020822370.1	170838	A	A/G	A/A	A/G
NW_020822370.1	170918	G	G/A	G/G	G/A
NW_020822370.1	171033	A	A/G	A/A	A/G
NW_020822370.1	171036	G	G/C	G/G	G/C
NW_020822370.1	171068	A	A/C	A/C	A/A
NW_020822370.1	174361	G	G/G	G/A	G/A
NW_020822370.1	179273	T	T/T	T/A	T/T
NW_020822370.1	179328	C	C/C	C/A	C/C
NW_020822370.1	179869	A	A/A	A/A	A/G
NW_020822370.1	179872	C	C/C	C/C	C/G
NW_020822370.1	180811	G	G/T	G/T	G/G
NW_020822370.1	181250	C	C/C	C/T	C/T
NW_020822370.1	181313	G	G/G	G/A	G/A
NW_020822370.1	181408	G	G/G	G/G	G/T
NW_020822370.1	181763	G	G/G	G/T	G/G
NW_020822370.1	182733	C	C/C	C/C	C/T
NW_020822370.1	182824	C	C/C	C/C	C/T
NW_020822370.1	182849	A	A/A	A/A	A/G
NW_020822370.1	184066	G	G/A	G/G	G/A
NW_020822370.1	184076	C	C/C	C/C	C/A
NW_020822370.1	184172	T	T/G	T/T	T/G
NW_020822370.1	188306	C	C/A	C/A	C/C
NW_020822370.1	189123	A	A/G	A/A	A/G
NW_020822370.1	189143	C	C/A	C/C	C/A
NW_020822370.1	189362	A	A/G	A/G	A/A
NW_020822370.1	189365	G	G/G	G/A	G/A
NW_020822370.1	189944	G	G/G	G/A	G/A
NW_020822370.1	190054	T	T/G	T/T	T/G
NW_020822370.1	190502	T	T/C	T/C	T/T
NW_020822370.1	190549	A	A/T	A/T	A/A
NW_020822370.1	191425	A	A/A	A/A	A/G
NW_020822370.1	194332	T	T/A	T/A	T/T
NW_020822370.1	194338	C	C/G	C/C	C/G
NW_020822370.1	202397	G	G/G	G/T	G/T
NW_020822370.1	202425	T	T/T	T/T	T/A
NW_020822370.1	204201	C	C/C	C/G	C/C
NW_020822370.1	207683	T	T/T	T/T	T/C
NW_020822370.1	240410	T	T/T	T/T	T/C
NW_020822370.1	241586	A	A/A	A/G	A/A
NW_020822370.1	258833	C	C/C	C/G	C/G
NW_020822370.1	262516	A	A/G	A/A	A/A
NW_020822370.1	304463	T	T/C	C/C	T/C
NW_020822370.1	311803	A	A/G	A/A	A/A
NW_020822370.1	323839	A	A/G	A/A	A/A
NW_020822370.1	327694	A	A/G	A/G	A/A
NW_020822370.1	353520	A	A/G	A/A	A/A
NW_020822370.1	396076	A	A/A	A/G	A/G
NW_020822370.1	403627	G	G/T	G/G	G/G
NW_020822370.1	434322	G	G/G	G/G	G/A
NW_020822370.1	438673	A	A/A	A/A	A/G
NW_020822370.1	438951	G	G/T	G/G	G/G
NW_020822370.1	447845	A	A/A	A/A	A/T
NW_020822370.1	454713	G	G/G	G/T	G/G
NW_020822370.1	473123	A	A/G	A/A	A/G
NW_020822370.1	473160	A	A/A	A/A	A/G
NW_020822370.1	473758	G	G/G	G/A	G/G
NW_020822370.1	486671	A	A/G	G/G	A/G
NW_020822370.1	511208	C	C/C	C/T	C/C
NW_020822370.1	512259	G	G/G	G/A	G/G
NW_020822370.1	524823	C	C/T	C/C	C/C
NW_020822370.1	541379	G	G/G	G/G	G/A
NW_020822370.1	559838	G	G/G	G/T	G/G
NW_020822370.1	579467	G	G/G	G/G	G/T
NW_020822370.1	584523	C	C/A	C/C	C/A
NW_020822370.1	610026	G	G/G	G/A	G/G
NW_020822370.1	614207	C	C/C	C/T	C/C
NW_020822370.1	614544	C	C/T	C/C	C/C
NW_020822370.1	614801	A	A/A	A/G	A/A
NW_020822370.1	627168	G	G/G	G/A	G/A
NW_020822370.1	674162	A	A/A	A/A	A/G
NW_020822370.1	694195	C	C/C	C/C	C/T
NW_020822370.1	725795	C	C/T	C/C	C/C
NW_020822370.1	732606	G	G/G	G/C	G/C
NW_020822370.1	744438	T	T/T	T/C	T/T
NW_020822370.1	751979	G	G/G	G/G	G/A
NW_020822370.1	754085	G	G/G	G/T	G/G
NW_020822370.1	765064	A	A/G	A/A	A/A
NW_020822370.1	778389	A	A/A	A/G	A/A
NW_020822370.1	778398	A	A/A	A/G	A/A
NW_020822370.1	786904	G	G/A	G/G	G/G
NW_020822370.1	788838	G	G/A	G/G	G/G
NW_020822370.1	789041	A	A/A	A/G	A/G
NW_020822370.1	790704	C	C/C	C/T	C/C
NW_020822370.1	806808	G	G/G	G/G	G/A
NW_020822370.1	834509	A	A/A	A/G	A/A
NW_020822370.1	849039	A	A/A	A/G	A/A
NW_020822370.1	859628	A	A/A	A/A	A/G
NW_020822370.1	861836	G	G/G	G/A	G/G
NW_020822370.1	873019	G	G/A	G/G	G/G
NW_020822370.1	874461	A	A/G	A/A	A/A
NW_020822370.1	884809	T	T/T	T/T	T/C
NW_020822370.1	888662	T	T/C	T/T	T/T
NW_020822370.1	930963	C	C/C	C/C	C/T
NW_020822370.1	936226	T	T/C	T/T	T/T
NW_020822370.1	950542	T	T/T	T/C	T/T
NW_020822370.1	954066	C	C/C	C/T	C/C
NW_020822370.1	964383	C	C/C	C/T	C/C
NW_020822370.1	968298	T	T/T	T/G	T/G
NW_020822370.1	995939	C	C/T	C/C	C/C
NW_020822370.1	1001183	G	G/G	G/G	G/T
NW_020822370.1	1001187	A	A/A	A/A	A/C
NW_020822370.1	1019135	A	A/A	A/A	A/G
NW_020822370.1	1025653	G	G/T	G/G	G/G
NW_020822370.1	1031530	G	G/A	G/G	G/G
NW_020822370.1	1033892	G	G/G	G/A	G/G
NW_020822370.1	1078376	G	G/G	G/A	G/A
NW_020822370.1	1078379	G	G/G	G/A	G/A
NW_020822370.1	1078385	T	C/C	T/C	T/C
NW_020822370.1	1078443	A	G/G	A/G	A/G
NW_020822370.1	1090026	C	C/A	C/C	C/C
NW_020822370.1	1091299	G	G/A	G/G	G/G
NW_020822370.1	1098190	C	C/C	C/C	C/T
NW_020822370.1	1100779	G	G/G	G/T	G/G
NW_020822370.1	1138012	A	A/C	A/A	A/A
NW_020822370.1	1141440	G	G/A	G/G	G/G
NW_020822370.1	1168475	C	C/C	C/T	C/C
NW_020822370.1	1184847	T	T/T	T/T	T/C
NW_020822370.1	1213448	G	G/G	G/T	G/G
NW_020822370.1	1223689	A	A/A	A/G	A/A
NW_020822370.1	1248431	G	G/A	G/G	G/G
NW_020822370.1	1249501	C	C/T	C/C	C/C
NW_020822370.1	1260543	T	T/T	T/T	T/C
NW_020822370.1	1266477	T	T/G	T/G	G/G
NW_020822370.1	1288210	T	T/T	T/T	T/C
NW_020822370.1	1299262	T	T/T	T/A	T/T
NW_020822370.1	1319773	G	G/C	G/G	G/G
NW_020822370.1	1342161	G	G/G	G/G	G/A
NW_020822370.1	1367190	T	T/C	T/T	T/T
NW_020822370.1	1374580	G	G/T	G/G	G/G
NW_020822370.1	1375653	T	T/T	T/A	T/T
NW_020822370.1	1389682	T	T/G	G/G	T/G
NW_020822370.1	1394381	A	A/A	A/G	A/A
NW_020822370.1	1405033	G	G/G	G/A	G/G
NW_020822370.1	1409933	C	C/C	C/T	C/C
NW_020822370.1	1415497	C	C/C	C/T	C/C
NW_020822370.1	1450309	G	G/G	G/T	G/G
NW_020822370.1	1484540	G	G/A	G/G	G/G
NW_020822370.1	1508869	A	A/A	A/A	A/G
NW_020822370.1	1513507	G	G/A	G/G	G/G
NW_020822370.1	1517762	G	G/G	G/G	G/A
NW_020822370.1	1528623	T	T/T	T/C	T/T
NW_020822370.1	1541019	A	A/G	A/A	A/A
NW_020822370.1	1569380	T	T/T	T/T	T/C
NW_020822370.1	1577242	A	A/A	A/C	A/C
NW_020822370.1	1585995	G	G/A	G/G	G/G
NW_020822370.1	1601036	A	A/A	A/A	A/G
NW_020822370.1	1608150	A	A/G	A/A	A/A
NW_020822370.1	1633873	A	A/A	A/A	A/G
NW_020822370.1	1650007	G	G/A	G/G	G/G
NW_020822370.1	1666349	G	G/C	G/G	G/G
NW_020822370.1	1666350	C	C/T	C/C	C/C
NW_020822370.1	1672005	G	G/A	G/G	G/G
NW_020822370.1	1695110	T	T/T	T/T	T/C
NW_020822370.1	1695602	G	G/T	G/G	G/G
NW_020822370.1	1730441	G	G/A	G/G	G/G
NW_020822370.1	1779216	C	C/C	C/T	C/C
NW_020822370.1	1795224	G	G/G	G/G	G/A
NW_020822370.1	1829000	G	G/A	G/G	G/G
NW_020822370.1	1840130	C	C/C	C/C	C/T
NW_020822370.1	1841869	A	A/A	A/G	A/A
NW_020822370.1	1852161	G	A/A	G/A	G/A
NW_020822370.1	1863308	C	C/T	C/C	C/C
NW_020822370.1	1865349	A	A/G	A/A	A/A
NW_020822370.1	1887320	G	G/G	G/G	G/T
NW_020822370.1	1899452	G	G/G	G/T	G/G
NW_020822370.1	1930534	C	C/T	C/C	C/C
NW_020822370.1	1932902	T	T/G	T/T	T/T
NW_020822370.1	1943635	G	G/G	G/A	G/G
NW_020822370.1	1949744	C	C/C	C/C	C/T
NW_020822370.1	1956495	T	T/C	T/T	T/T
NW_020822370.1	1976972	T	T/C	T/T	T/C
NW_020822370.1	1978736	A	A/A	A/A	A/G
NW_020822370.1	1984532	C	C/A	C/C	C/C
NW_020822370.1	1988212	G	G/G	G/A	G/G
NW_020822370.1	1989054	C	C/T	C/T	C/C
NW_020822370.1	1989174	G	G/G	G/A	G/G
NW_020822370.1	1989253	C	A/A	C/A	A/A
NW_020822370.1	1995030	G	G/T	G/G	G/G
NW_020822370.1	2044256	G	G/A	G/G	G/G
NW_020822370.1	2044453	C	C/C	C/C	C/T
NW_020822370.1	2052702	G	G/A	G/G	G/G
NW_020822370.1	2059296	G	G/G	G/T	G/G
NW_020822370.1	2166730	T	T/C	T/T	T/T
NW_020822370.1	2199062	C	C/T	C/C	C/C
NW_020822370.1	2199459	A	A/A	A/A	A/G
NW_020822370.1	2231479	G	G/G	G/A	G/A
NW_020822370.1	2268520	A	A/G	A/A	A/A
NW_020822370.1	2270558	T	T/T	T/C	T/T
NW_020822370.1	2284914	T	T/C	T/T	T/C
NW_020822370.1	2285786	C	C/C	C/T	C/C
NW_020822370.1	2295003	A	A/A	A/A	A/G
NW_020822370.1	2314393	G	G/T	G/G	G/G
NW_020822370.1	2334079	T	T/C	T/C	C/C
NW_020822370.1	2353562	C	C/T	C/C	C/C
NW_020822370.1	2355205	G	G/T	G/G	G/G
NW_020822370.1	2373752	G	G/G	G/A	G/G
NW_020822370.1	2379007	G	G/A	G/G	G/A
NW_020822370.1	2387329	G	G/G	G/C	G/C
NW_020822370.1	2389691	C	T/T	C/T	C/T
NW_020822370.1	2393595	T	T/T	T/C	T/T
NW_020822370.1	2444755	T	A/A	T/A	T/A
NW_020822370.1	2446074	T	T/G	T/T	T/G
NW_020822370.1	2458469	T	T/C	C/C	T/C
NW_020822370.1	2459257	C	C/G	C/G	C/C
NW_020822370.1	2471707	T	T/T	T/C	T/T
NW_020822370.1	2475262	G	G/A	G/G	G/G
NW_020822370.1	2476010	A	A/G	A/A	A/A
NW_020822370.1	2491443	G	G/G	G/A	G/G
NW_020822370.1	2497259	C	C/C	C/A	C/C
NW_020822370.1	2511156	G	G/G	G/A	G/G
NW_020822370.1	2521541	C	C/T	C/C	C/C
NW_020822370.1	2522452	T	T/T	T/T	T/C
NW_020822370.1	2527663	C	C/C	C/G	C/C
NW_020822370.1	2538777	T	G/G	T/G	T/G
NW_020822370.1	2556247	A	A/A	A/G	A/A
NW_020822370.1	2573222	C	C/C	C/T	C/C
NW_020822370.1	2575197	G	G/G	G/T	G/G
NW_020822370.1	2575199	C	C/C	C/A	C/C
NW_020822370.1	2588250	A	A/A	A/A	A/G
NW_020822370.1	2631585	G	G/G	G/G	G/T
NW_020822370.1	2636818	C	C/C	C/T	C/C
NW_020822370.1	2646513	T	T/C	T/T	T/T
NW_020822370.1	2652506	C	C/T	C/C	C/C
NW_020822370.1	2657245	T	T/C	T/T	T/T
NW_020822370.1	2658851	T	T/T	T/G	T/G
NW_020822370.1	2691182	A	A/G	A/A	A/A
NW_020822370.1	2700125	G	G/A	G/A	G/G
NW_020822370.1	2705545	A	G/G	A/G	A/G
NW_020822370.1	2709348	G	G/T	G/G	G/G
NW_020822370.1	2712214	G	G/G	G/T	G/G
NW_020822370.1	2712261	G	G/A	G/G	G/G
NW_020822370.1	2750974	C	T/T	C/T	C/T
NW_020822370.1	2767698	C	C/T	C/C	C/C
NW_020822370.1	2795721	A	A/A	A/A	A/G
NW_020822370.1	2825356	T	T/T	T/T	T/C
NW_020822370.1	2827273	C	C/T	C/C	C/C
NW_020822370.1	2853412	G	G/C	G/G	G/C
NW_020822370.1	2853449	G	G/C	G/G	G/C
NW_020822370.1	2866524	G	G/C	G/G	G/G
NW_020822370.1	2900321	C	C/G	C/C	C/C
NW_020822370.1	2902235	G	G/G	G/A	G/G
NW_020822370.1	2922302	T	T/T	T/G	T/G
NW_020822370.1	2922791	C	C/G	C/G	G/G
NW_020822370.1	2972141	T	T/T	T/A	T/T
NW_020822370.1	2992332	T	T/C	T/T	T/T
NW_020822370.1	3011755	A	A/A	A/A	A/G
NW_020822370.1	3021803	T	T/T	T/A	T/T
NW_020822370.1	3022477	C	C/C	C/C	C/A
NW_020822370.1	3030140	C	C/C	C/A	C/C
NW_020822370.1	3048448	A	T/T	A/T	A/T
NW_020822370.1	3155224	G	G/A	G/G	G/G
NW_020822370.1	3210247	T	T/T	T/T	T/C
NW_020822370.1	3227825	A	A/A	A/T	A/A
NW_020822370.1	3244467	C	C/G	C/C	C/C
NW_020822370.1	3262965	C	C/A	C/C	C/C
NW_020822370.1	3274140	A	A/A	A/G	A/A
NW_020822370.1	3308824	G	G/G	G/A	G/G
NW_020822370.1	3347512	C	C/C	C/T	C/C
NW_020822370.1	3351969	C	C/C	C/A	C/A
NW_020822370.1	3354933	C	C/C	C/A	C/C
NW_020822370.1	3355410	T	T/T	T/T	T/C
NW_020822370.1	3388585	G	G/T	G/G	G/G
NW_020822370.1	3390246	C	C/T	C/C	C/C
NW_020822370.1	3438854	T	T/T	T/T	T/C
NW_020822370.1	3453972	T	T/T	T/C	T/T
NW_020822370.1	3457296	T	T/C	T/T	T/C
NW_020822370.1	3461590	A	A/A	A/A	A/T
NW_020822370.1	3461591	T	T/T	T/T	T/C
NW_020822370.1	3500632	G	G/G	G/A	G/G
NW_020822370.1	3522500	A	A/A	A/G	A/A
NW_020822370.1	3532116	C	C/C	C/C	C/T
NW_020822370.1	3562552	T	T/C	T/T	T/T
NW_020822370.1	3571364	T	T/T	T/C	T/T
NW_020822370.1	3572873	C	C/T	C/C	C/C
NW_020822370.1	3603256	A	A/G	A/A	A/A
NW_020822370.1	3609154	T	T/T	T/A	T/T
NW_020822370.1	3672930	T	T/T	T/C	T/T
NW_020822370.1	3691052	A	A/A	A/A	A/G
NW_020822370.1	3695121	G	G/G	G/A	G/A
NW_020822370.1	3704417	G	G/A	G/A	A/A
NW_020822370.1	3709372	C	C/C	C/T	C/C
NW_020822370.1	3729601	G	G/G	G/A	G/G
NW_020822370.1	3730680	C	C/T	C/C	C/T
NW_020822370.1	3749922	C	C/C	C/T	C/C
NW_020822370.1	3751354	T	T/C	T/T	T/T
NW_020822370.1	3757826	G	G/G	G/G	G/A
NW_020822370.1	3758896	G	G/T	G/G	G/G
NW_020822370.1	3775992	G	G/A	G/A	G/G
NW_020822370.1	3782749	C	C/T	T/T	C/T
NW_020822370.1	3787621	G	G/C	G/G	G/G
NW_020822370.1	3803269	T	T/T	T/T	T/C
NW_020822370.1	3808043	G	G/G	G/A	G/G
NW_020822370.1	3843110	A	T/T	A/T	A/T
NW_020822370.1	3864053	A	A/G	A/A	A/A
NW_020822370.1	3883859	A	A/G	A/A	A/A
NW_020822370.1	3903216	A	A/G	A/A	A/G
NW_020822370.1	3920085	C	C/T	C/C	C/C
NW_020822370.1	3967800	T	T/T	T/T	T/C
NW_020822370.1	3981239	A	A/G	G/G	A/G
NW_020822370.1	3994969	T	T/T	T/T	T/C
NW_020822370.1	3998413	A	A/A	A/A	A/C
NW_020822370.1	4002005	C	C/C	C/C	C/A
NW_020822370.1	4023765	C	C/C	C/G	C/C
NW_020822370.1	4034160	C	C/C	C/C	C/T
NW_020822370.1	4048861	T	T/A	T/A	T/T
NW_020822370.1	4058472	G	G/G	G/T	G/T
NW_020822370.1	4077107	C	C/C	C/T	C/C
NW_020822370.1	4078301	C	C/C	C/A	C/C
NW_020822370.1	4079403	A	A/A	A/A	A/G
NW_020822370.1	4086400	G	G/G	G/A	G/G
NW_020822370.1	4088843	C	C/T	C/C	C/C
NW_020822370.1	4106799	A	A/C	C/C	C/C
NW_020822370.1	4106918	G	G/G	G/G	G/A
NW_020822370.1	4122993	A	A/A	A/A	A/G
NW_020822370.1	4137212	A	A/A	A/G	A/A
NW_020822370.1	4154812	A	A/A	A/G	A/A
NW_020822370.1	4162100	C	C/T	C/C	C/C
NW_020822370.1	4172103	A	A/A	A/A	A/C
NW_020822370.1	4199787	G	G/A	G/G	G/G
NW_020822370.1	4220783	G	G/C	G/G	G/G
NW_020822370.1	4240266	C	C/T	C/C	C/C
NW_020822370.1	4244952	G	G/A	G/G	G/G
NW_020822370.1	4254777	C	C/T	C/C	C/C
NW_020822370.1	4268261	A	A/A	A/G	A/A
NW_020822370.1	4277268	A	A/A	A/A	A/G
NW_020822370.1	4278412	C	C/C	C/C	C/A
NW_020822370.1	4284551	G	G/G	G/T	G/G
NW_020822370.1	4286077	G	G/T	G/G	G/G
NW_020822370.1	4321738	G	G/G	G/A	G/G
NW_020822370.1	4341344	A	A/T	A/A	A/T
NW_020822370.1	4348180	G	G/A	G/A	G/G
NW_020822370.1	4395719	G	G/T	G/G	G/G
NW_020822370.1	4413051	G	G/C	G/G	G/G
NW_020822370.1	4418276	T	T/T	T/C	T/T
NW_020822370.1	4457155	T	T/T	T/T	T/C
NW_020822370.1	4459990	A	A/G	A/A	A/A
NW_020822370.1	4460317	T	T/T	T/C	T/T
NW_020822370.1	4478459	T	T/A	T/T	T/T
NW_020822370.1	4487398	A	A/T	A/A	A/A
NW_020822370.1	4507760	A	A/G	A/A	A/A
NW_020822370.1	4517590	C	C/C	C/T	C/C
NW_020822370.1	4520361	T	T/T	T/G	T/G
NW_020822370.1	4525264	G	G/A	G/G	G/G
NW_020822370.1	4529025	A	A/G	A/A	A/A
NW_020822370.1	4534814	C	C/T	C/C	C/C
NW_020822370.1	4549121	C	C/C	C/C	C/T
NW_020822370.1	4558579	A	A/T	T/T	A/T
NW_020822370.1	4580974	G	G/A	G/G	G/G
NW_020822370.1	4643429	A	A/A	A/A	A/T
NW_020822370.1	4710154	C	C/T	C/C	C/C
NW_020822370.1	4754267	T	T/C	T/T	T/T
NW_020822370.1	4833119	C	C/C	C/T	C/C
NW_020822370.1	4874197	G	G/A	G/G	G/G
NW_020822370.1	4878001	C	C/A	C/C	C/C
NW_020822370.1	4891031	C	C/C	C/T	C/C
NW_020822370.1	4910777	G	G/T	G/G	G/G
NW_020822370.1	4915241	T	T/C	T/T	T/T
NW_020822370.1	4939847	C	C/A	C/C	C/C
NW_020822370.1	4957564	T	T/T	T/C	T/T
NW_020822370.1	4978684	C	C/C	C/A	C/C
NW_020822370.1	5058137	C	C/C	C/T	C/C
NW_020822370.1	5062280	C	C/T	C/C	C/T
NW_020822370.1	5128795	C	C/A	A/A	C/A
NW_020822370.1	5128796	A	A/C	C/C	A/C
NW_020822370.1	5128798	A	A/C	A/A	A/C
NW_020822370.1	5131498	G	G/G	G/G	G/T
NW_020822370.1	5185964	G	G/C	G/G	G/C
NW_020822370.1	5199587	G	G/G	G/A	G/G
NW_020822370.1	5255022	A	A/A	A/G	A/A
NW_020822370.1	5266143	G	G/G	G/G	G/A
NW_020822370.1	5272870	G	G/G	G/T	G/G
NW_020822370.1	5334824	G	G/A	G/G	G/G
NW_020822370.1	5364778	C	C/C	C/C	C/T
NW_020822370.1	5370290	C	C/C	C/T	C/T
NW_020822370.1	5370309	G	G/G	G/A	G/A
NW_020822370.1	5370334	G	G/A	G/G	G/A
NW_020822370.1	5370381	C	C/A	C/C	C/A
NW_020822370.1	5377601	T	T/A	T/T	T/T
NW_020822370.1	5390655	C	C/C	C/C	C/T
NW_020822370.1	5437820	T	T/T	T/T	T/C
NW_020822370.1	5443293	T	T/T	T/C	T/T
NW_020822370.1	5467232	T	T/C	T/T	T/T
NW_020822370.1	5472980	T	T/A	T/A	T/T
NW_020822370.1	5475587	A	A/A	A/G	A/A
NW_020822370.1	5494907	G	G/G	G/G	G/A
NW_020822370.1	5516675	C	C/C	C/A	C/C
NW_020822370.1	5532137	G	G/G	G/A	G/G
NW_020822370.1	5536660	C	C/T	C/C	C/C
NW_020822370.1	5588929	G	G/G	G/A	G/G
NW_020822370.1	5599359	C	C/C	C/A	C/C
NW_020822370.1	5600716	A	A/A	A/A	A/G
NW_020822370.1	5612827	C	C/C	C/C	C/G
NW_020822370.1	5619862	A	A/G	A/A	A/A
NW_020822370.1	5626467	A	A/A	A/A	A/G
NW_020822370.1	5658849	C	C/C	C/T	C/C
NW_020822370.1	5658948	G	G/G	G/A	G/G
NW_020822370.1	5662810	G	G/G	G/T	G/G
NW_020822370.1	5685248	T	T/T	T/C	T/T
NW_020822370.1	5697085	T	T/T	T/T	T/C
NW_020822370.1	5727107	A	A/T	A/A	A/A
NW_020822370.1	5740160	T	T/G	T/T	T/T
NW_020822370.1	5747831	G	G/T	G/G	G/G
NW_020822370.1	5760160	C	C/T	C/C	C/C
NW_020822370.1	5785554	G	G/A	G/G	G/G
NW_020822370.1	5787100	A	A/C	A/C	A/A
NW_020822370.1	5787110	G	G/C	G/C	G/G
NW_020822370.1	5791742	C	C/T	C/C	C/C
NW_020822370.1	5832862	G	G/T	G/G	G/G
NW_020822370.1	5864141	A	T/T	T/T	A/T
NW_020822370.1	5865275	T	T/C	T/T	T/C
NW_020822370.1	5865308	T	T/C	C/C	T/C
NW_020822370.1	5869649	C	A/A	C/A	C/A
NW_020822370.1	5901952	A	A/A	A/A	A/G
NW_020822370.1	5910628	G	G/G	G/G	G/T
NW_020822370.1	5923155	T	G/G	T/G	T/G
NW_020822370.1	5974480	G	G/A	G/G	G/G
NW_020822370.1	6001221	C	C/C	C/C	C/T
NW_020822370.1	6009807	C	C/C	C/C	C/T
NW_020822370.1	6016586	C	C/C	C/C	C/T
NW_020822370.1	6020075	G	G/A	G/G	G/G
NW_020822370.1	6026428	T	T/C	T/T	T/T
NW_020822370.1	6047728	C	C/A	C/C	C/C
NW_020822370.1	6047738	T	T/G	T/T	T/T
NW_020822370.1	6049976	T	T/T	T/C	T/T
NW_020822370.1	6090220	C	C/A	C/C	C/C
NW_020822370.1	6095520	C	C/C	C/C	C/G
NW_020822370.1	6110998	T	T/C	T/T	T/T
NW_020822370.1	6111375	T	T/T	T/C	T/T
NW_020822370.1	6118152	G	G/G	G/G	G/A
NW_020822370.1	6121721	C	C/C	C/G	C/C
NW_020822370.1	6128759	C	C/C	C/C	C/A
NW_020822370.1	6129014	A	A/A	A/G	A/A
NW_020822370.1	6140893	T	T/T	T/T	T/C
NW_020822370.1	6144751	A	A/A	A/G	A/A
NW_020822370.1	6166565	C	C/C	C/T	C/C
NW_020822370.1	6180146	G	G/G	G/A	G/G
NW_020822370.1	6211037	T	T/C	T/C	T/T
NW_020822370.1	6224011	A	A/G	A/A	A/A
NW_020822370.1	6224987	T	T/T	T/T	T/G
NW_020822370.1	6235354	G	G/G	G/A	G/G
NW_020822370.1	6241625	G	G/G	G/G	G/A
NW_020822370.1	6241878	C	C/C	C/C	C/A
NW_020822370.1	6260220	G	G/A	G/G	G/G
NW_020822370.1	6261500	G	G/T	G/G	G/G
NW_020822370.1	6271689	A	A/G	A/A	A/A
NW_020822370.1	6304399	A	A/A	A/G	A/A
NW_020822370.1	6371178	A	A/A	A/G	A/A
NW_020822370.1	6389533	T	T/C	T/T	T/T
NW_020822370.1	6414283	G	G/A	G/G	G/G
NW_020822370.1	6415813	C	C/C	C/T	C/C
NW_020822370.1	6431646	C	C/C	C/T	C/C
NW_020822370.1	6431898	G	G/A	G/G	G/G
NW_020822370.1	6466943	A	A/G	A/A	A/G
NW_020822370.1	6469630	C	C/C	C/T	C/C
NW_020822370.1	6476345	A	A/G	A/A	A/A
NW_020822370.1	6483560	C	C/T	C/C	C/C
NW_020822370.1	6486469	G	T/T	G/T	G/T
NW_020822370.1	6521121	C	C/T	C/C	C/C
NW_020822370.1	6541563	C	C/G	C/C	C/G
NW_020822370.1	6542657	G	G/T	G/G	G/G
NW_020822370.1	6547883	G	G/T	G/G	G/G
NW_020822370.1	6565772	T	T/C	T/T	T/T
NW_020822370.1	6573030	T	T/C	T/T	T/T
NW_020822370.1	6574488	A	A/A	A/A	A/G
NW_020822370.1	6592599	A	A/A	A/A	A/G
NW_020822370.1	6598776	G	G/C	G/C	G/G
NW_020822370.1	6599723	A	A/G	A/A	A/A
NW_020822370.1	6604046	T	T/C	T/T	T/T
NW_020822370.1	6620987	C	C/C	C/C	C/A
NW_020822370.1	6627125	A	A/C	A/A	A/C
NW_020822370.1	6655913	G	G/G	G/G	G/A
NW_020822370.1	6681124	C	C/C	C/G	C/G
NW_020822370.1	6685878	T	T/C	T/T	T/T
NW_020822370.1	6694962	C	C/C	C/C	C/T
NW_020822370.1	6701727	A	A/G	A/A	A/A
NW_020822370.1	6711011	A	A/G	A/A	A/A
NW_020822370.1	6747642	C	C/T	C/C	C/C
NW_020822370.1	6791536	G	G/G	G/G	G/A
NW_020822370.1	6808892	T	T/G	T/T	T/G
NW_020822370.1	6809131	C	C/C	C/G	C/C
NW_020822370.1	6830907	C	C/C	C/T	C/C
NW_020822370.1	6843831	G	G/G	G/G	G/T
NW_020822370.1	6865699	G	G/A	G/G	G/A
NW_020822370.1	6880947	T	T/C	T/T	T/C
NW_020822370.1	6888655	T	T/T	T/T	T/A
NW_020822370.1	6896230	C	C/C	C/T	C/C
NW_020822370.1	6896465	G	G/C	G/G	G/G
NW_020822370.1	6901628	C	C/C	C/A	C/C
NW_020822370.1	6929267	C	C/T	C/C	C/T
NW_020822370.1	6930386	T	T/A	T/T	T/T
NW_020822370.1	6938199	G	G/T	G/G	G/G
NW_020822370.1	6941949	C	C/T	T/T	C/T
NW_020822370.1	6951030	T	T/C	T/T	T/T
NW_020822370.1	6953809	T	T/T	T/T	T/G
NW_020822370.1	6953810	T	T/T	T/T	T/A
NW_020822370.1	6959001	A	A/A	A/C	A/A
NW_020822370.1	6972414	C	C/A	C/C	C/C
NW_020822370.1	6980355	A	A/A	A/A	A/G
NW_020822370.1	6981648	A	A/A	A/G	A/A
NW_020822370.1	6986895	G	G/G	G/C	G/G
NW_020822370.1	6992318	G	G/G	G/T	G/G
NW_020822370.1	6998433	A	A/A	A/G	A/A
NW_020822370.1	7001478	C	C/T	C/C	C/T
NW_020822370.1	7010579	G	G/G	G/G	G/A
NW_020822370.1	7012519	C	C/C	C/C	C/A
NW_020822370.1	7037717	C	C/C	C/C	C/A
NW_020822370.1	7040261	T	T/T	T/C	T/T
NW_020822370.1	7050745	G	G/G	G/T	G/G
NW_020822370.1	7070932	G	G/A	G/G	G/G
NW_020822370.1	7086013	G	G/T	G/G	G/G
NW_020822370.1	7090689	T	T/T	T/T	T/A
NW_020822370.1	7092502	G	G/G	G/G	G/T
NW_020822370.1	7112432	C	C/C	C/C	C/T
NW_020822370.1	7143519	C	C/C	C/T	C/C
NW_020822370.1	7159844	C	C/C	C/C	C/T
NW_020822370.1	7169872	A	A/A	A/G	A/A
NW_020822370.1	7170515	T	T/G	T/T	T/G
NW_020822370.1	7190725	T	T/T	T/T	T/C
NW_020822370.1	7196134	T	T/C	T/T	T/T
NW_020822370.1	7205446	G	G/A	G/G	G/G
NW_020822370.1	7210964	G	G/G	G/G	G/C
NW_020822370.1	7215664	C	C/C	C/C	C/T
NW_020822370.1	7215959	G	G/G	G/G	G/A
NW_020822370.1	7215972	T	T/T	T/T	T/C
NW_020822370.1	7227109	C	C/T	C/T	C/C
NW_020822370.1	7251818	G	G/G	G/G	G/T
NW_020822370.1	7273637	A	A/A	A/G	A/A
NW_020822370.1	7283543	G	G/G	G/T	G/G
NW_020822370.1	7287127	C	C/C	C/A	C/C
NW_020822370.1	7319935	T	T/C	T/T	T/T
NW_020822370.1	7325634	G	G/A	G/G	G/G
NW_020822370.1	7345232	C	C/A	A/A	A/A
NW_020822370.1	7395017	A	A/A	A/A	A/G
NW_020822370.1	7406647	A	A/A	A/T	A/T
NW_020822370.1	7409946	C	C/G	C/G	C/C
NW_020822370.1	7409949	A	A/C	A/C	A/A
NW_020822370.1	7412436	T	T/C	T/T	T/T
NW_020822370.1	7428402	G	G/G	G/A	G/G
NW_020822370.1	7473953	G	G/A	G/G	G/G
NW_020822370.1	7524158	T	T/T	T/T	T/G
NW_020822370.1	7524546	T	T/T	T/C	T/T
NW_020822370.1	7554533	T	T/T	T/T	T/C
NW_020822370.1	7613295	G	G/G	G/G	G/T
NW_020822370.1	7624554	C	C/C	C/T	C/C
NW_020822370.1	7658497	A	A/A	A/G	A/A
NW_020822370.1	7674871	C	T/T	C/T	C/T
NW_020822370.1	7679053	A	A/C	A/A	A/C
NW_020822370.1	7679058	T	T/C	T/T	T/C
NW_020822370.1	7686272	G	G/G	G/G	G/C
NW_020822370.1	7692727	T	T/C	T/T	T/T
NW_020822370.1	7693888	C	C/C	C/C	C/T
NW_020822370.1	7698387	C	C/C	C/T	C/C
NW_020822370.1	7701312	C	C/C	C/C	C/T
NW_020822370.1	7707011	C	C/C	C/C	C/T
NW_020822370.1	7749749	C	C/A	C/C	C/C
NW_020822370.1	7779297	A	A/A	A/G	A/A
NW_020822370.1	7782810	C	C/T	C/C	C/T
NW_020822370.1	7784960	C	C/T	C/C	C/C
NW_020822370.1	7786955	A	A/A	A/A	A/G
NW_020822370.1	7791638	A	A/T	A/A	A/A
NW_020822370.1	7799215	T	T/G	T/G	T/T
NW_020822370.1	7854867	A	A/A	A/A	A/G
NW_020822370.1	7871417	C	C/C	C/T	C/C
NW_020822370.1	7872246	T	T/T	T/C	T/T
NW_020822370.1	7902119	A	A/A	A/A	A/G
NW_020822370.1	7903449	G	G/A	G/G	G/G
NW_020822370.1	7913538	G	G/T	G/G	G/G
NW_020822370.1	7917160	T	T/A	T/A	A/A
NW_020822370.1	7931862	G	G/A	G/G	G/G
NW_020822370.1	7932530	T	T/A	A/A	A/A
NW_020822370.1	7937646	C	C/C	C/C	C/T
NW_020822370.1	7943448	G	G/A	G/G	G/A
NW_020822370.1	7943800	C	C/A	C/C	C/C
NW_020822370.1	7949938	T	T/T	T/C	T/T
NW_020822370.1	7979837	T	T/T	T/T	T/C
NW_020822370.1	8006218	A	A/C	A/C	A/A
NW_020822370.1	8055571	T	T/G	T/T	T/T
NW_020822370.1	8058408	T	T/T	T/A	T/A
NW_020822370.1	8072848	A	A/A	A/G	A/A
NW_020822370.1	8072991	G	G/G	G/T	G/G
NW_020822370.1	8082092	C	C/C	C/C	C/A
NW_020822370.1	8082096	T	T/T	T/T	T/C
NW_020822370.1	8097257	A	A/G	A/A	A/A
NW_020822370.1	8122584	A	A/A	A/A	A/C
NW_020822370.1	8130086	C	C/T	C/C	C/C
NW_020822370.1	8141275	C	C/A	C/C	C/C
NW_020822370.1	8149985	G	G/G	G/G	G/A
NW_020822370.1	8162572	A	A/A	A/A	A/G
NW_020822370.1	8165820	G	G/A	G/G	G/G
NW_020822370.1	8167600	G	G/A	G/G	G/G
NW_020822370.1	8176690	A	A/G	A/A	A/A
NW_020822370.1	8194357	G	G/G	G/A	G/G
NW_020822370.1	8225734	G	G/G	G/A	G/A
NW_020822370.1	8280083	A	A/A	A/A	A/G
NW_020822370.1	8291618	C	C/C	C/C	C/T
NW_020822370.1	8320976	T	T/A	T/T	T/T
NW_020822370.1	8331540	A	A/A	A/A	A/G
NW_020822370.1	8336672	G	G/T	G/G	G/G
NW_020822370.1	8340704	G	G/T	G/G	G/G
NW_020822370.1	8340705	G	G/T	G/G	G/G
NW_020822370.1	8352147	G	G/A	G/G	G/G
NW_020822370.1	8389445	G	G/G	G/A	G/G
NW_020822370.1	8403337	C	C/C	C/T	C/C
NW_020822370.1	8420224	C	C/A	C/A	C/C
NW_020822370.1	8441016	T	T/T	T/C	T/T
NW_020822370.1	8441508	G	G/G	G/G	G/T
NW_020822370.1	8444878	A	A/A	A/A	A/G
NW_020822370.1	8455110	C	C/C	C/C	C/T
NW_020822370.1	8462390	G	G/G	G/A	G/G
NW_020822370.1	8465317	A	A/A	A/G	A/A
NW_020822370.1	8469336	G	G/G	G/A	G/G
NW_020822370.1	8478438	G	G/A	G/G	G/G
NW_020822370.1	8504616	T	T/C	T/T	T/T
NW_020822370.1	8507822	C	C/T	C/C	C/C
NW_020822370.1	8508391	A	A/G	A/G	G/G
NW_020822370.1	8518975	G	G/T	G/G	G/G
NW_020822370.1	8551676	T	T/C	T/T	T/T
NW_020822370.1	8555156	C	C/A	C/C	C/C
NW_020822370.1	8559125	A	A/G	A/A	A/A
NW_020822370.1	8596205	T	T/C	T/T	T/T
NW_020822370.1	8600143	C	C/T	C/C	C/C
NW_020822370.1	8609839	C	C/C	C/C	C/T
NW_020822370.1	8643456	C	C/T	C/C	C/C
NW_020822370.1	8674123	A	A/T	A/A	A/A
NW_020822370.1	8709772	C	C/A	C/A	C/C
NW_020822370.1	8721079	A	A/A	A/G	A/A
NW_020822370.1	8722445	G	G/T	G/G	G/G
NW_020822370.1	8735409	G	G/G	G/G	G/A
NW_020822370.1	8762782	G	G/G	G/A	G/G
NW_020822370.1	8838431	C	C/C	C/C	C/T
NW_020822370.1	8841895	C	C/C	C/T	C/C
NW_020822370.1	8872683	C	C/T	C/C	C/C
NW_020822370.1	8884262	G	G/A	G/G	G/G
NW_020822370.1	8900414	C	C/G	C/C	C/C
NW_020822370.1	8901947	C	C/C	C/C	C/A
NW_020822370.1	8929637	T	T/T	T/T	T/C
NW_020822370.1	8961763	A	A/A	A/A	A/G
NW_020822370.1	8962681	C	C/T	C/T	C/C
NW_020822370.1	8962733	G	G/A	G/A	G/G
NW_020822370.1	8967588	C	C/C	C/T	C/C
NW_020822370.1	8967798	C	C/C	C/G	C/G
NW_020822370.1	8982784	C	C/G	C/C	C/C
NW_020822370.1	8984577	G	G/G	G/G	G/A
NW_020822370.1	8993038	G	G/A	G/G	G/G
NW_020822370.1	8999161	G	G/C	G/G	G/G
NW_020822370.1	9002335	A	A/A	A/A	A/G
NW_020822370.1	9002756	G	G/G	G/G	G/A
NW_020822370.1	9006304	T	T/C	T/T	T/T
NW_020822370.1	9043636	C	C/A	C/C	C/C
NW_020822370.1	9089246	G	G/A	G/G	G/G
NW_020822370.1	9096824	A	A/G	A/A	A/A
NW_020822370.1	9096924	C	C/T	C/C	C/C
NW_020822370.1	9115184	G	G/C	G/C	G/G
NW_020822370.1	9118043	G	G/G	G/G	G/T
NW_020822370.1	9122688	C	C/C	C/C	C/T
NW_020822370.1	9133501	A	A/G	A/A	A/G
NW_020822370.1	9136223	A	A/A	A/G	A/A
NW_020822370.1	9140069	G	G/G	G/G	G/A
NW_020822370.1	9142224	C	C/C	C/G	C/C
NW_020822370.1	9157391	T	T/C	T/T	T/C
NW_020822370.1	9172879	G	G/G	G/T	G/G
NW_020822370.1	9190836	G	G/G	G/G	G/A
NW_020822370.1	9197867	A	A/T	A/A	A/A
NW_020822370.1	9212260	G	G/G	G/G	G/A
NW_020822370.1	9216086	G	G/G	G/A	G/G
NW_020822370.1	9225261	A	A/A	A/G	A/A
NW_020822370.1	9226084	C	C/C	C/A	C/C
NW_020822370.1	9233938	C	C/A	C/C	C/A
NW_020822370.1	9234049	G	G/G	G/C	G/G
NW_020822370.1	9244759	T	T/T	T/G	T/G
NW_020822370.1	9267829	T	T/C	T/T	T/T
NW_020822370.1	9273089	A	A/A	A/A	A/G
NW_020822370.1	9288264	T	T/T	T/A	T/T
NW_020822370.1	9290553	A	A/A	A/A	A/G
NW_020822370.1	9351899	A	A/A	A/G	A/A
NW_020822370.1	9353678	C	C/T	C/C	C/C
NW_020822370.1	9360063	C	C/C	C/C	C/T
NW_020822370.1	9364879	G	G/G	G/G	G/A
NW_020822370.1	9382788	C	C/A	C/C	C/C
NW_020822370.1	9384103	G	G/G	G/T	G/G
NW_020822370.1	9433939	G	G/G	G/G	G/A
NW_020822370.1	9434873	A	A/T	A/A	A/A
NW_020822370.1	9437379	G	G/G	G/G	G/A
NW_020822370.1	9451511	C	C/C	C/C	C/T
NW_020822370.1	9464765	G	G/A	G/G	G/G
NW_020822370.1	9489498	G	G/G	G/C	G/C
NW_020822370.1	9496106	G	G/G	G/A	G/G
NW_020822370.1	9503083	T	T/G	G/G	T/G
NW_020822370.1	9526033	C	C/T	C/C	C/C
NW_020822370.1	9553232	G	G/A	G/G	G/G
NW_020822370.1	9555441	C	C/T	C/C	C/C
NW_020822370.1	9557449	A	A/G	A/G	A/A
NW_020822370.1	9557725	C	C/C	C/C	C/T
NW_020822370.1	9575184	A	A/A	A/A	A/G
NW_020822370.1	9602145	C	C/C	C/C	C/A
NW_020822370.1	9617159	A	A/A	A/A	A/G
NW_020822370.1	9638889	G	G/A	G/G	G/G
NW_020822370.1	9641734	C	C/T	C/C	C/C
NW_020822370.1	9656457	C	C/T	C/C	C/C
NW_020822370.1	9657916	G	G/A	G/G	G/G
NW_020822370.1	9660986	G	G/G	G/G	G/A
NW_020822370.1	9664703	G	G/A	G/A	A/A
NW_020822370.1	9684677	A	A/A	A/A	A/G
NW_020822370.1	9687178	G	G/G	G/A	G/G
NW_020822370.1	9721352	C	T/T	T/T	C/T
NW_020822370.1	9749468	A	A/A	A/G	A/A
NW_020822370.1	9781027	G	G/A	G/G	G/G
NW_020822370.1	9838543	A	A/G	A/A	A/A
NW_020822370.1	9853041	C	C/C	C/C	C/T
NW_020822370.1	9860616	C	C/T	C/C	C/C
NW_020822370.1	9871788	C	C/C	C/T	C/C
NW_020822370.1	9877497	C	C/T	C/C	C/C
NW_020822370.1	9877667	A	A/A	A/G	A/A
NW_020822370.1	9881726	T	T/T	T/C	T/T
NW_020822370.1	9885918	G	G/G	G/A	G/G
NW_020822370.1	9886019	C	C/C	C/A	C/C
NW_020822370.1	9886381	A	T/T	A/T	T/T
NW_020822370.1	9890659	C	C/C	C/C	C/T
NW_020822370.1	9911330	C	C/C	C/G	C/C
NW_020822370.1	9912601	A	A/G	A/A	A/A
NW_020822370.1	9914009	C	C/C	C/T	C/C
NW_020822370.1	9943547	G	G/A	G/G	G/G
NW_020822370.1	9945611	T	T/T	T/C	T/T
NW_020822370.1	9950437	T	T/T	T/C	T/T
NW_020822370.1	9961088	C	A/A	C/A	C/A
NW_020822370.1	10001541	A	A/G	A/A	A/A
NW_020822370.1	10002535	G	G/A	G/G	G/G
NW_020822370.1	10010792	C	C/C	C/C	C/T
NW_020822370.1	10014831	C	C/C	C/C	C/T
NW_020822370.1	10039622	A	A/G	A/A	A/A
NW_020822370.1	10064046	A	A/T	T/T	A/T
NW_020822370.1	10065284	C	C/C	C/T	C/C
NW_020822370.1	10089262	C	C/C	C/C	C/T
NW_020822370.1	10122534	G	G/G	G/G	G/A
NW_020822370.1	10133222	C	C/A	C/C	C/C
NW_020822370.1	10133469	C	C/T	C/C	C/C
NW_020822370.1	10161486	G	G/A	G/G	G/G
NW_020822370.1	10199248	G	G/T	G/G	G/G
NW_020822370.1	10206831	T	T/T	T/C	T/C
NW_020822370.1	10221028	G	G/T	G/G	G/G
NW_020822370.1	10225801	C	C/C	C/C	C/T
NW_020822370.1	10227341	A	A/T	A/T	A/A
NW_020822370.1	10230928	G	G/G	G/G	G/T
NW_020822370.1	10233374	T	G/G	T/G	G/G
NW_020822370.1	10239223	A	A/G	A/A	A/G
NW_020822370.1	10250434	T	T/C	T/T	T/T
NW_020822370.1	10262093	C	C/G	C/G	C/C
NW_020822370.1	10262095	C	C/A	C/A	C/C
NW_020822370.1	10267531	C	C/T	C/C	C/C
NW_020822370.1	10269260	C	C/C	C/C	C/T
NW_020822370.1	10284784	T	T/T	T/T	T/A
NW_020822370.1	10314444	T	T/T	T/C	T/T
NW_020822370.1	10321514	C	C/A	C/C	C/C
NW_020822370.1	10328658	A	A/A	A/A	A/G
NW_020822370.1	10339776	G	G/G	G/C	G/C
NW_020822370.1	10361503	G	G/G	G/A	G/G
NW_020822370.1	10365226	A	G/G	A/G	A/G
NW_020822370.1	10366422	A	A/T	A/T	A/A
NW_020822370.1	10368150	A	A/A	A/G	A/A
NW_020822370.1	10384666	C	C/C	C/C	C/T
NW_020822370.1	10396869	G	G/A	G/G	G/G
NW_020822370.1	10401946	G	G/G	G/A	G/G
NW_020822370.1	10409522	A	A/A	A/C	A/C
NW_020822370.1	10442416	G	G/A	G/G	G/G
NW_020822370.1	10487298	T	T/G	T/T	T/T
NW_020822370.1	10490825	T	T/T	T/T	T/C
NW_020822370.1	10513986	A	A/A	A/A	A/G
NW_020822370.1	10519083	C	C/C	C/T	C/C
NW_020822370.1	10551894	A	A/A	A/T	A/A
NW_020822370.1	10556120	A	A/C	A/A	A/A
NW_020822370.1	10574420	T	T/T	T/C	T/T
NW_020822370.1	10579725	G	G/A	G/G	G/G
NW_020822370.1	10584456	A	A/G	A/A	A/A
NW_020822370.1	10600513	C	C/G	C/C	C/C
NW_020822370.1	10612768	A	A/G	A/A	A/A
NW_020822370.1	10616663	T	T/T	T/T	T/G
NW_020822370.1	10647431	G	G/G	G/T	G/G
NW_020822370.1	10647987	G	G/G	G/A	G/G
NW_020822370.1	10650327	C	C/C	C/C	C/T
NW_020822370.1	10678460	T	T/T	T/T	T/C
NW_020822370.1	10731222	C	C/A	A/A	C/A
NW_020822370.1	10741573	T	T/T	T/C	T/T
NW_020822370.1	10769035	T	T/T	T/C	T/T
NW_020822370.1	10773020	A	A/G	A/A	A/A
NW_020822370.1	10779408	C	C/C	C/T	C/C
NW_020822370.1	10788141	A	A/A	A/A	A/G
NW_020822370.1	10788142	G	G/G	G/G	G/A
NW_020822370.1	10805519	A	A/A	A/A	A/G
NW_020822370.1	10832847	T	T/T	T/T	T/A
NW_020822370.1	10846311	G	G/A	G/G	G/G
NW_020822370.1	10851606	G	A/A	A/A	G/A
NW_020822370.1	10855198	G	G/T	G/G	G/G
NW_020822370.1	10861359	C	C/T	C/C	C/C
NW_020822370.1	10866145	C	C/C	C/T	C/C
NW_020822370.1	10878206	A	A/T	T/T	T/T
NW_020822370.1	10880594	C	C/C	C/C	C/T
NW_020822370.1	10885582	G	G/G	G/A	G/G
NW_020822370.1	10889149	C	C/C	C/C	C/A
NW_020822370.1	10898260	G	G/G	G/G	G/T
NW_020822370.1	10929574	C	C/T	C/C	C/C
NW_020822370.1	10957094	A	A/A	A/A	A/G
NW_020822370.1	10987047	A	A/A	A/A	A/G
NW_020822370.1	10992986	T	T/C	T/C	C/C
NW_020822370.1	11000892	A	A/G	A/A	A/G
NW_020822370.1	11004193	T	T/T	T/T	T/A
NW_020822370.1	11005074	C	G/G	C/G	C/G
NW_020822370.1	11020317	A	T/T	A/T	A/T
NW_020822370.1	11020700	C	C/A	C/C	C/A
NW_020822370.1	11020718	T	T/G	T/T	T/G
NW_020822370.1	11028536	G	T/T	G/T	G/T
NW_020822370.1	11031271	C	C/T	T/T	C/T
NW_020822370.1	11031484	G	G/T	T/T	G/T
NW_020822370.1	11031963	G	A/A	G/A	G/A
NW_020822370.1	11035221	A	G/G	A/G	A/G
NW_020822370.1	11037133	T	T/C	T/C	C/C
NW_020822370.1	11040442	C	C/G	G/G	C/G
NW_020822370.1	11042931	C	C/T	C/C	C/C
NW_020822370.1	11043003	G	A/A	G/A	G/A
NW_020822370.1	11061104	G	G/A	G/G	G/G
NW_020822370.1	11061105	C	C/T	C/C	C/C
NW_020822370.1	11064472	A	A/T	T/T	A/T
NW_020822370.1	11064578	G	A/A	G/A	G/A
NW_020822370.1	11072911	A	A/A	A/G	A/A
NW_020822370.1	11074028	G	G/A	A/A	G/A
NW_020822370.1	11084139	C	C/A	C/A	C/C
NW_020822370.1	11084153	A	A/G	A/G	G/G
NW_020822370.1	11084168	C	C/T	C/T	C/C
NW_020822370.1	11088612	C	C/A	C/C	C/A
NW_020822370.1	11090776	A	A/G	A/A	A/A
NW_020822370.1	11094782	G	T/T	G/T	G/T
NW_020822370.1	11097663	G	G/A	A/A	G/A
NW_020822370.1	11097719	G	G/A	A/A	G/A
NW_020822370.1	11110949	C	T/T	C/T	C/T
NW_020822370.1	11114635	T	T/G	G/G	T/G
NW_020822370.1	11114899	G	G/G	G/G	G/A
NW_020822370.1	11117005	G	G/G	G/A	G/A
NW_020822370.1	11121626	G	G/G	G/T	G/G
NW_020822370.1	11121731	C	A/A	C/A	C/A
NW_020822370.1	11121842	C	C/A	C/C	C/C
NW_020822370.1	11122572	A	A/C	C/C	A/C
NW_020822370.1	11125738	A	A/C	C/C	A/C
NW_020822370.1	11125804	G	G/A	A/A	G/A
NW_020822370.1	11134706	A	C/C	A/C	A/C
NW_020822370.1	11136934	C	C/T	C/T	T/T
NW_020822370.1	11143185	C	T/T	C/T	C/T
NW_020822370.1	11150740	A	A/G	A/A	A/A
NW_020822370.1	11152604	T	T/T	T/G	T/G
NW_020822370.1	11159794	G	A/A	G/A	G/A
NW_020822370.1	11163540	C	C/T	T/T	C/T
NW_020822370.1	11165559	C	C/G	C/G	G/G
NW_020822370.1	11170777	A	A/C	A/C	C/C
NW_020822370.1	11179070	T	T/C	T/C	C/C
NW_020822370.1	11184841	G	A/A	G/A	G/A
NW_020822370.1	11184916	G	A/A	G/A	G/A
NW_020822370.1	11188422	C	G/G	C/G	C/G
NW_020822370.1	11191507	G	T/T	G/T	G/T
NW_020822370.1	11194896	T	C/C	T/C	T/C
NW_020822370.1	11199970	T	T/T	T/G	T/G
NW_020822370.1	11210632	G	G/A	G/G	G/G
NW_020822370.1	11212301	G	G/C	G/C	C/C
NW_020822370.1	11217325	C	C/C	C/C	C/T
NW_020822370.1	11223616	C	C/G	C/G	C/C
NW_020822370.1	11225787	T	T/C	T/T	T/T
NW_020822370.1	11229871	A	A/A	A/G	A/G
NW_020822370.1	11237511	G	G/T	G/G	G/G
NW_020822370.1	11267179	G	C/C	G/C	G/C
NW_020822370.1	11291190	T	T/C	T/T	T/C
NW_020822370.1	11291309	C	C/C	C/T	C/T
NW_020822370.1	11313521	C	C/T	C/T	T/T
NW_020822370.1	11319666	G	G/A	G/A	A/A
NW_020822370.1	11322957	A	A/G	A/G	G/G
NW_020822370.1	11340582	C	T/T	C/T	C/T
NW_020822370.1	11342725	G	G/G	G/A	G/A
NW_020822370.1	11346461	C	C/G	G/G	C/G
NW_020822370.1	11346996	G	G/A	A/A	G/A
NW_020822370.1	11351015	A	A/A	A/G	A/A
NW_020822370.1	11351395	G	G/G	G/A	G/G
NW_020822370.1	11353129	T	T/A	A/A	T/A
NW_020822370.1	11357819	T	T/C	T/T	T/T
NW_020822370.1	11357843	G	G/T	G/T	G/G
NW_020822370.1	11361403	G	A/A	G/A	G/A
NW_020822370.1	11361462	A	C/C	A/C	A/C
NW_020822370.1	11362196	A	A/T	T/T	A/T
NW_020822370.1	11366468	G	G/A	G/G	G/A
NW_020822370.1	11366475	T	T/C	T/T	T/C
NW_020822370.1	11366540	T	T/C	T/T	T/C
NW_020822370.1	11370824	G	A/A	G/A	G/A
NW_020822370.1	11374040	T	T/A	T/A	A/A
NW_020822370.1	11375077	T	T/C	T/T	T/C
NW_020822370.1	11376054	C	T/T	C/T	C/T
NW_020822370.1	11377604	G	G/A	G/A	A/A
NW_020822370.1	11377667	C	C/T	C/T	T/T
NW_020822370.1	11377797	C	C/T	C/T	T/T
NW_020822370.1	11378755	C	C/C	C/T	C/C
NW_020822370.1	11379628	G	C/C	G/C	G/C
NW_020822370.1	11386662	T	T/T	T/G	T/G
NW_020822370.1	11388001	A	G/G	A/G	A/G
NW_020822370.1	11388247	T	T/C	C/C	T/C
NW_020822370.1	11388408	G	A/A	G/A	G/A
NW_020822370.1	11389774	T	T/T	T/C	T/T
NW_020822370.1	11395447	C	A/A	C/A	C/A
NW_020822370.1	11398033	C	C/T	C/T	C/C
NW_020822370.1	11398543	G	G/A	G/A	G/G
NW_020822370.1	11398587	G	G/G	G/A	G/G
NW_020822370.1	11400668	T	T/A	A/A	T/A
NW_020822370.1	11403689	C	C/T	C/T	T/T
NW_020822370.1	11409128	T	A/A	T/A	T/A
NW_020822370.1	11412262	T	T/C	T/C	C/C
NW_020822370.1	11413743	T	T/A	A/A	T/A
NW_020822370.1	11413771	T	T/A	A/A	T/A
NW_020822370.1	11422131	T	T/C	T/C	C/G
NW_020822370.1	11432818	G	A/A	G/A	G/A
NW_020822370.1	11444069	G	A/A	G/A	G/A
NW_020822370.1	11451665	T	C/C	T/C	T/C
NW_020822370.1	11451670	C	T/T	C/T	C/T
NW_020822370.1	11453495	A	G/G	A/G	A/G
NW_020822370.1	11453517	A	G/G	A/G	A/G
NW_020822370.1	11457434	A	A/T	A/T	T/T
NW_020822370.1	11463156	G	A/A	G/A	G/A
NW_020822370.1	11464479	A	A/C	A/C	C/C
NW_020822370.1	11486044	G	G/G	G/A	G/A
NW_020822370.1	11492850	C	C/C	C/T	C/C
NW_020822370.1	11492853	T	T/T	T/G	T/T
NW_020822370.1	11497298	C	C/G	C/G	C/C
NW_020822370.1	11511013	A	A/G	A/A	A/A
NW_020822370.1	11516477	G	G/C	G/C	G/G
NW_020822370.1	11516527	A	A/G	A/G	A/A
NW_020822370.1	11520443	A	A/A	A/T	A/T
NW_020822370.1	11521616	A	A/A	A/T	A/T
NW_020822370.1	11521647	G	G/C	G/G	G/G
NW_020822370.1	11521727	C	C/T	C/C	C/T
NW_020822370.1	11523630	A	A/A	A/C	A/A
NW_020822370.1	11524255	C	C/A	C/C	C/C
NW_020822370.1	11526648	G	G/G	G/T	G/T
NW_020822370.1	11528795	C	C/T	C/T	T/T
NW_020822370.1	11529490	T	G/G	T/G	T/G
NW_020822370.1	11533250	C	C/C	C/T	C/T
NW_020822370.1	11533291	G	G/G	G/A	G/A
NW_020822370.1	11533556	G	G/C	G/C	G/G
NW_020822370.1	11537087	T	T/C	T/C	C/C
NW_020822370.1	11547808	G	G/G	G/G	G/T
NW_020822370.1	11550730	T	T/C	T/C	C/C
NW_020822370.1	11553125	G	C/C	G/C	G/C
NW_020822370.1	11556544	T	T/C	C/C	T/C
NW_020822370.1	11557099	G	A/A	G/A	G/A
NW_020822370.1	11558121	A	A/A	A/A	A/T
NW_020822370.1	11560233	A	A/C	A/A	A/C
NW_020822370.1	11564061	A	A/T	A/T	A/A
NW_020822370.1	11565894	T	T/C	C/C	T/C
NW_020822370.1	11566914	C	C/T	T/T	C/T
NW_020822370.1	11572768	T	T/A	T/A	T/T
NW_020822370.1	11573497	A	A/T	A/A	A/T
NW_020822370.1	11575062	C	A/A	C/A	C/A
NW_020822370.1	11575099	T	C/C	T/C	T/C
NW_020822370.1	11575227	A	C/C	A/C	A/C
NW_020822370.1	11575959	G	G/G	G/T	G/T
NW_020822370.1	11576274	A	A/C	A/A	A/C
NW_020822370.1	11580796	G	G/A	G/A	G/G
NW_020822370.1	11582350	C	C/T	T/T	C/T
NW_020822370.1	11582896	T	T/T	T/C	T/C
NW_020822370.1	11585976	T	T/T	T/C	T/C
NW_020822370.1	11586103	T	T/T	T/C	T/C
NW_020822370.1	11586109	C	C/C	C/T	C/T
NW_020822370.1	11587268	A	A/A	A/G	A/G
NW_020822370.1	11587279	A	A/A	A/G	A/G
NW_020822370.1	11589240	T	T/T	T/C	T/C
NW_020822370.1	11589759	T	T/C	C/C	T/C
NW_020822370.1	11589904	T	T/A	T/T	T/A
NW_020822370.1	11590138	G	G/A	G/A	G/G
NW_020822370.1	11592688	T	T/T	T/G	T/G
NW_020822370.1	11592698	A	A/A	A/G	A/G
NW_020822370.1	11593103	G	G/G	G/G	G/A
NW_020822370.1	11593907	C	C/T	C/T	C/C
NW_020822370.1	11595657	A	A/A	A/G	A/G
NW_020822370.1	11597927	T	T/A	T/T	T/A
NW_020822370.1	11600857	A	A/A	A/T	A/T
NW_020822370.1	11602351	C	C/T	C/C	C/T
NW_020822370.1	11602512	G	G/C	G/G	G/C
NW_020822370.1	11602839	G	G/A	G/G	G/A
NW_020822370.1	11603607	T	T/T	T/T	T/C
NW_020822370.1	11603927	T	T/G	T/G	T/T
NW_020822370.1	11603968	T	T/G	T/G	T/T
NW_020822370.1	11604233	G	G/G	G/C	G/C
NW_020822370.1	11606547	A	A/G	A/G	A/A
NW_020822370.1	11606577	G	G/G	G/C	G/C
NW_020822370.1	11609296	C	C/C	C/T	C/C
NW_020822370.1	11609334	C	C/C	C/T	C/C
NW_020822370.1	11609361	A	A/C	A/C	A/A
NW_020822370.1	11609494	T	T/T	T/C	T/C
NW_020822370.1	11611233	C	C/C	C/T	C/T
NW_020822370.1	11612781	T	G/G	T/G	T/G
NW_020822370.1	11615634	G	G/A	G/G	G/A
NW_020822370.1	11617678	C	C/T	T/T	C/T
NW_020822370.1	11617862	G	G/T	G/T	G/G
NW_020822370.1	11622171	T	T/C	C/C	T/C
NW_020822370.1	11623819	C	C/C	C/T	C/T
NW_020822370.1	11625504	A	A/G	A/G	A/A
NW_020822370.1	11636158	C	A/A	C/A	C/A
NW_020822370.1	11636760	C	A/A	C/A	C/A
NW_020822370.1	11636769	C	T/T	C/T	C/T
NW_020822370.1	11639890	A	G/G	A/G	A/G
NW_020822370.1	11644184	A	A/G	A/G	G/G
NW_020822370.1	11656201	T	T/C	T/C	C/C
NW_020822370.1	11659352	A	A/T	A/T	T/T
NW_020822370.1	11660856	T	T/C	T/C	C/C
NW_020822370.1	11663158	G	G/G	G/A	G/G
NW_020822370.1	11665152	A	A/C	A/C	C/C
NW_020822370.1	11665551	A	G/G	A/G	A/G
NW_020822370.1	11669192	T	T/T	T/C	T/T
NW_020822370.1	11670763	G	G/G	G/A	G/A
NW_020822370.1	11676633	A	A/C	C/C	A/C
NW_020822370.1	11682413	T	T/T	T/C	T/T
NW_020822370.1	11682908	A	C/C	A/C	A/C
NW_020822370.1	11684434	A	A/G	G/G	A/G
NW_020822370.1	11689749	C	C/C	C/A	C/A
NW_020822370.1	11689776	T	T/C	T/T	T/C
NW_020822370.1	11694526	T	T/T	T/C	T/C
NW_020822370.1	11697266	C	T/T	C/T	C/T
NW_020822370.1	11698570	A	A/G	A/G	G/G
NW_020822370.1	11701301	G	G/T	T/T	G/T
NW_020822370.1	11701737	A	A/A	A/T	A/T
NW_020822370.1	11705701	A	G/G	A/G	A/G
NW_020822370.1	11710248	A	C/C	A/C	A/C
NW_020822370.1	11714864	A	G/G	A/G	A/G
NW_020822370.1	11717058	G	G/A	G/G	G/A
NW_020822370.1	11719648	G	G/A	G/G	G/A
NW_020822370.1	11720902	A	A/T	T/T	A/T
NW_020822370.1	11721679	T	T/C	C/C	T/C
NW_020822370.1	11727803	G	G/A	G/G	G/A
NW_020822370.1	11731428	G	G/G	G/A	G/A
NW_020822370.1	11734661	C	C/C	C/G	C/G
NW_020822370.1	11734702	C	C/C	C/T	C/T
NW_020822370.1	11735139	C	C/C	C/C	C/T
NW_020822370.1	11735277	G	G/A	A/A	G/A
NW_020822370.1	11747662	A	A/A	A/G	A/G
NW_020822370.1	11749461	G	A/A	G/A	G/A
NW_020822370.1	11750038	C	C/A	C/A	A/A
NW_020822370.1	11753810	A	A/A	A/A	A/G
NW_020822370.1	11753819	T	T/T	T/T	T/G
NW_020822370.1	11756127	A	A/G	A/A	A/G
NW_020822370.1	11758381	A	A/C	A/C	C/C
NW_020822370.1	11764041	G	G/G	G/A	G/A
NW_020822370.1	11764058	C	C/C	C/G	C/C
NW_020822370.1	11764076	C	C/C	C/T	C/C
NW_020822370.1	11764588	G	G/A	G/A	G/G
NW_020822370.1	11765171	C	A/A	C/A	C/A
NW_020822370.1	11776664	A	C/C	A/C	A/C
NW_020822370.1	11789331	C	C/C	C/A	C/A
NW_020822370.1	11824386	G	G/A	A/A	G/A
NW_020822370.1	11826429	T	T/A	T/A	T/T
NW_020822370.1	11826430	T	T/A	T/A	T/T
NW_020822370.1	11826537	G	G/T	G/G	G/T
NW_020822370.1	11826585	A	A/T	A/A	A/T
NW_020822370.1	11827771	T	T/C	C/C	T/C
NW_020822370.1	11828023	A	A/G	A/G	A/A
NW_020822370.1	11830581	C	C/T	C/C	C/T
NW_020822370.1	11830599	A	A/G	A/A	A/G
NW_020822370.1	11831965	G	G/G	G/G	G/A
NW_020822370.1	11831985	G	G/G	G/G	G/T
NW_020822370.1	11834533	G	G/G	G/A	G/A
NW_020822370.1	11837861	C	C/C	C/T	C/T
NW_020822370.1	11837887	G	G/G	G/A	G/A
NW_020822370.1	11837896	A	A/A	A/T	A/T
NW_020822370.1	11842965	C	C/T	C/T	C/C
NW_020822370.1	11842974	T	T/C	T/C	T/T
NW_020822370.1	11852731	T	T/T	T/A	T/T
NW_020822370.1	11856500	T	T/C	T/C	T/T
NW_020822370.1	11857417	A	A/G	A/G	A/A
NW_020822370.1	11857430	A	A/G	A/G	A/A
NW_020822370.1	11867408	A	A/A	A/A	A/G
NW_020822370.1	11869829	G	G/G	G/A	G/G
NW_020822370.1	11880564	T	T/A	T/T	T/A
NW_020822370.1	11888907	A	A/T	A/T	A/A
NW_020822370.1	11890955	G	G/A	A/A	G/A
NW_020822370.1	11891033	G	G/A	A/A	G/A
NW_020822370.1	11894124	T	T/C	C/C	T/C
NW_020822370.1	11895853	C	C/C	C/A	C/A
NW_020822370.1	11896014	C	C/C	C/T	C/C
NW_020822370.1	11900077	G	G/A	G/A	G/G
NW_020822370.1	11901242	A	G/G	A/G	A/G
NW_020822370.1	11908296	G	G/T	G/G	G/G
NW_020822370.1	11911703	T	T/G	T/G	T/T
NW_020822370.1	11922114	G	G/T	G/T	T/T
NW_020822370.1	11922720	A	T/T	A/T	A/T
NW_020822370.1	11939756	G	G/T	T/T	G/T
NW_020822370.1	11953965	T	T/C	C/C	T/C
NW_020822370.1	11963647	C	C/G	C/C	C/C
NW_020822370.1	11968573	A	C/C	A/C	C/C
NW_020822370.1	11970292	G	G/T	T/T	G/T
NW_020822370.1	11976256	A	A/A	A/T	A/A
NW_020822370.1	11976258	T	T/T	T/G	T/T
NW_020822370.1	11980290	G	A/A	G/A	G/A
NW_020822370.1	11980315	G	G/G	G/A	G/A
NW_020822370.1	11982413	G	G/G	G/T	G/T
NW_020822370.1	11982426	C	C/C	C/G	C/G
NW_020822370.1	11986189	A	A/A	A/G	A/G
NW_020822370.1	11988045	T	T/G	G/G	T/G
NW_020822370.1	11988212	T	T/A	A/A	T/A
NW_020822370.1	11991988	G	G/T	G/G	G/T
NW_020822370.1	11993034	T	T/T	T/C	T/C
NW_020822370.1	11994775	C	C/C	C/C	C/T
NW_020822370.1	11996604	C	A/A	C/A	C/A
NW_020822370.1	11998533	T	C/C	T/C	T/C
NW_020822370.1	11998550	C	T/T	C/T	C/T
NW_020822370.1	11999520	C	G/G	C/G	C/G
NW_020822370.1	12012198	T	T/A	T/T	T/A
NW_020822370.1	12020349	G	G/A	A/A	G/A
NW_020822370.1	12024310	A	A/T	T/T	A/T
NW_020822370.1	12025003	G	G/G	G/G	G/A
NW_020822370.1	12026817	C	C/C	C/A	C/C
NW_020822370.1	12031828	T	A/A	T/A	T/A
NW_020822370.1	12032610	T	T/T	T/C	T/C
NW_020822370.1	12034324	G	A/A	G/A	G/A
[truncated: 308,599+ more rows]

## Sheet: S2 Complete indels
Supplemental Table S2: Complete list of indel variants identified in each treatment group and initial mutation score calculations.
#CHROM	POS	Reference	Control	10 mM	30 mM	Quality Score	10 mM Mutation Score	10 mM Allelic Depth	30 mM Mutation Score	30 mM Allelic Depth	Control Mutation Score	Control Allelic Depth	10 mM Relative Mutation Score	30 mM Relative Mutation Score
NW_020822366.1	11994	G	GT/GT	GT/GT	G/GT	708.69	91.6667	12	100	12	87.5	8	4.16667	12.5
NW_020822366.1	35722	CA	CA/C	CA/C	CA/CA	110.03	12.5	24	29.4118	17	8.33333	12	4.16667	21.0784
NW_020822366.1	69299	TA	TA/T	TA/T	TA/TA	129.2	20	10	50	18	0	9	20	50
NW_020822366.1	81029	CT	CT/C	CT/C	CT/CT	114.88	23.0769	13	33.3333	15	0	7	23.0769	33.3333
NW_020822366.1	104128	C	C/CAT	CAT/CAT	C/CAT	931.12	68.75	16	100	15	81.8182	11	-13.0682	18.1818
NW_020822366.1	152025	CTG	CTG/CTG	CTG/C	CTG/CTG	112.09	0	18	25	28	0	11	0	25
NW_020822366.1	152230	AT	AT/AT	AT/A	AT/AT	132.88	15.3846	13	40.9091	22	5.55556	18	9.82906	35.3535
NW_020822366.1	162048	CT	CT/C	C/C	CT/C	927.23	85	20	100	15	73.3333	15	11.6667	26.6667
NW_020822366.1	186882	A	A/AT	A/AT	A/A	85.66	12.5	16	25.8065	31	0	6	12.5	25.8065
NW_020822366.1	507609	G	G/G	G/G	G/GA	43.09	0	23	2.38095	42	25	20	-25	-22.619
NW_020822366.1	593381	G	G/GT	G/GT	G/G	189.12	27.7778	18	38.8889	18	0	15	27.7778	38.8889
NW_020822366.1	652705	AC	AC/A	AC/A	AC/AC	68.13	16.6667	18	31.25	16	0	13	16.6667	31.25
NW_020822366.1	681501	CA	CA/CA	CA/C	CA/CA	63.09	0	21	21.7391	23	0	20	0	21.7391
NW_020822366.1	817710	TAC	TAC/TAC	TAC/T	TAC/TAC	75.09	0	14	33.3333	18	0	15	0	33.3333
NW_020822366.1	886295	AGT	AGT/AGT	AGT/A	AGT/AGT	73.52	0	9	35.7143	14	0	12	0	35.7143
NW_020822366.1	914324	TAC	TAC/TAC	TAC/T	TAC/TAC	36.12	0	7	37.5	8	0	11	0	37.5
NW_020822366.1	1090741	CA	CA/CA	CA/C	CA/CA	141.56	11.1111	27	30.4348	23	0	20	11.1111	30.4348
NW_020822366.1	1092967	G	G/GA	G/GA	G/G	97.14	13.7931	29	21.0526	38	0	15	13.7931	21.0526
NW_020822366.1	1183794	TTC	TTC/T	TTC/T	TTC/TTC	38.24	20	15	42.8571	7	0	7	20	42.8571
NW_020822366.1	1191077	C	C/C	C/CT	C/C	34.1	0	11	31.25	16	0	13	0	31.25
NW_020822366.1	1230528	ATG	ATG/ATG	ATG/A	ATG/ATG	46.09	0	15	21.0526	19	0	12	0	21.0526
NW_020822366.1	1252095	CA	CA/C	CA/C	CA/CA	76.64	15.7895	19	28.5714	21	7.14286	14	8.64662	21.4286
NW_020822366.1	1297237	T	T/T	T/T	T/TTA	122.51	0	13	6.66667	15	26.6667	15	-26.6667	-20
NW_020822366.1	1353377	GAC	GAC/GAC	GAC/G	GAC/GAC	110.92	0	7	31.5789	19	7.69231	13	-7.69231	23.8866
NW_020822366.1	1367629	CCA	CCA/CCA	CCA/C	CCA/CCA	42.18	5.88235	17	20	20	0	12	5.88235	20
NW_020822366.1	1375959	T	T/T	T/T	T/TA	75.12	6.25	32	7.14286	28	28.5714	14	-22.3214	-21.4286
NW_020822366.1	1386727	CA	CA/C	C/C	CA/C	695.1	33.3333	12	79.4118	34	58.3333	12	-25	21.0784
NW_020822366.1	1400721	C	C/CT	C/CT	C/C	83.9	21.4286	14	23.8095	21	0	13	21.4286	23.8095
NW_020822366.1	1463385	C	C/CA	C/CA	C/C	103.74	18.1818	11	46.6667	15	10	10	8.18182	36.6667
NW_020822366.1	1514195	AT	AT/A	AT/A	AT/AT	405.25	40.7407	27	45.4545	22	6.25	16	34.4907	39.2045
NW_020822366.1	1544574	TG	TG/T	T/T	TG/T	460.13	75	8	100	10	57.1429	7	17.8571	42.8571
NW_020822366.1	1555180	T	T/T	T/TA	T/T	36.09	3.57143	28	19.3548	31	0	23	3.57143	19.3548
NW_020822366.1	1587488	GA	GA/GA	GA/GA	GA/G	46.09	0	20	3.7037	27	19.2308	26	-19.2308	-15.5271
NW_020822366.1	1594423	GA	GA/GA	GA/GA	GA/G	73.09	0	10	5.12821	39	31.5789	19	-31.5789	-26.4507
NW_020822366.1	1604334	C	C/CT	C/CT	C/C	32.21	13.6364	22	21.0526	19	0	19	13.6364	21.0526
NW_020822366.1	1635819	TA	TA/T	TA/T	TA/TA	50.33	15.7895	19	25	24	0	9	15.7895	25
NW_020822366.1	1647340	G	G/GA	G/GA	GA/GA	539.17	66.6667	15	75.8621	29	83.3333	6	-16.6667	-7.47126
NW_020822366.1	1659663	C	C/CT	CT/CT	C/CT	299.75	50	6	85.7143	7	78.5714	14	-28.5714	7.14286
NW_020822366.1	1707622	C	C/C	C/CTT	C/C	43.09	0	29	21.0526	19	0	12	0	21.0526
NW_020822366.1	1746805	CT	CT/C	CT/C	CT/CT	49.44	14.2857	14	24.1379	29	18.75	16	-4.46429	5.38793
NW_020822366.1	1752195	A	A/AAT	A/AAT	A/A	80.12	17.3913	23	20	10	0	14	17.3913	20
NW_020822366.1	1780685	T	T/T	T/T	T/TAA	73.01	0	15	10	10	21.4286	14	-21.4286	-11.4286
NW_020822366.1	1833594	CAT	CAT/CAT	CAT/C	CAT/CAT	32.09	3.33333	30	14.2857	28	0	13	3.33333	14.2857
NW_020822366.1	1873278	C	C/C	C/CT	C/C	70.75	8.33333	12	33.3333	21	0	9	8.33333	33.3333
NW_020822366.1	1912356	G	G/GTA	G/GTA	G/G	101.13	23.0769	13	30	10	0	11	23.0769	30
NW_020822366.1	1962803	AGT	AGT/AGT	AGT/AGT	AGT/A	31.16	0	13	6.66667	15	30.7692	13	-30.7692	-24.1026
NW_020822366.1	2010653	AGT	AGT/AGT	AGT/A	AGT/AGT	42.09	3.0303	33	20	20	0	25	3.0303	20
NW_020822366.1	2034430	CT	C/C	C/C	CT/C	267.38	85.7143	7	91.6667	12	33.3333	9	52.381	58.3333
NW_020822366.1	2053177	A	A/ATG	ATG/ATG	A/ATG	948.29	52.6316	19	94.1176	17	83.3333	12	-30.7018	10.7843
NW_020822366.1	2082192	C	C/CTG	C/CTG	C/C	47.24	22.2222	9	29.4118	17	11.1111	9	11.1111	18.3007
NW_020822366.1	2149743	C	C/CT	CT/CT	C/CT	359.14	42.8571	7	92.8571	14	55.5556	9	-12.6984	37.3016
NW_020822366.1	2163597	T	T/TA	T/TA	TA/TA	1904.12	85	20	85.7143	28	100	15	-15	-14.2857
NW_020822366.1	2191532	T	T/TTCTC	T/TTCTC	T/T	126.89	16.6667	6	28.5714	7	0	7	16.6667	28.5714
NW_020822366.1	2205717	TG	TG/TG	TG/T	TG/TG	41.13	0	10	27.2727	11	0	12	0	27.2727
NW_020822366.1	2207561	GT	GT/G	G/G	GT/G	998.13	65	20	95	20	60	15	5	35
NW_020822366.1	2236957	GT	GT/G	GT/G	GT/GT	104.79	15	20	50	18	15.7895	19	-0.789474	34.2105
NW_020822366.1	2255362	ATG	ATG/ATG	ATG/A	ATG/ATG	99.26	5.88235	17	20.6897	29	4.16667	24	1.71569	16.523
NW_020822366.1	2302243	AGT	AGT/AGT	AGT/AGT	AGT/A	55.51	4.34783	23	7.14286	14	33.3333	12	-28.9855	-26.1905
NW_020822366.1	2311891	G	G/GA	G/GA	GA/GA	653.13	57.8947	19	60	15	90.9091	11	-33.0144	-30.9091
NW_020822366.1	2314655	T	T/TG	TG/TG	T/TG	632.79	81.8182	11	92.3077	13	75	8	6.81818	17.3077
NW_020822366.1	2328193	CTG	CTG/CTG	CTG/C	CTG/CTG	49.18	5.55556	18	19.0476	21	0	28	5.55556	19.0476
NW_020822366.1	2517478	C	C/C	C/CA	C/C	106.26	9.52381	21	33.3333	24	6.25	16	3.27381	27.0833
NW_020822366.1	2640272	G	G/G	G/GCA	G/G	51.09	0	25	18.1818	22	0	18	0	18.1818
NW_020822366.1	2721969	CAG	CAG/CAG	CAG/C	CAG/CAG	45.15	5.55556	18	20	20	0	19	5.55556	20
NW_020822366.1	2825208	CT	CT/C	CT/C	CT/CT	72.41	17.8571	28	35.2941	17	0	7	17.8571	35.2941
NW_020822366.1	2836573	GA	GA/GA	GA/G	GA/GA	45.09	0	35	18.1818	33	0	15	0	18.1818
NW_020822366.1	2978551	TAA	TAA/T	T/T	TAA/T	849.12	58.3333	12	85.7143	7	66.6667	18	-8.33333	19.0476
NW_020822366.1	2997012	CTG	CTG/C	CTG/C	CTG/CTG	115.13	17.6471	17	27.7778	18	6.66667	15	10.9804	21.1111
NW_020822366.1	3007457	TA	TA/T	TA/T	TA/TA	33.14	16.6667	18	18.1818	22	0	10	16.6667	18.1818
NW_020822366.1	3021394	GA	GA/G	GA/G	GA/GA	125.55	30	10	41.6667	12	9.09091	11	20.9091	32.5758
NW_020822366.1	3090032	GCA	GCA/GCA	GCA/G	GCA/GCA	92.12	0	6	22.7273	22	0	13	0	22.7273
NW_020822366.1	3100191	CT	CT/C	C/C	CT/C	911.56	77.7778	18	94.4444	18	88.8889	9	-11.1111	5.55556
NW_020822366.1	3169473	TAA	TAA/TAA	TAA/T	TAA/TAA	66.09	0	24	26.6667	15	0	15	0	26.6667
NW_020822366.1	3186530	G	G/GT	G/GT	G/G	53.26	16.6667	12	28.5714	21	0	11	16.6667	28.5714
NW_020822366.1	3217478	A	A/A	A/AGT	A/A	117.53	0	16	27.7778	18	9.09091	11	-9.09091	18.6869
NW_020822366.1	3273049	GA	GA/G	GA/G	GA/GA	132.51	50	12	53.3333	15	0	9	50	53.3333
NW_020822366.1	3346655	A	A/AAC	A/AAC	A/A	38.23	25	8	33.3333	6	0	6	25	33.3333
NW_020822366.1	3364556	A	A/A	A/ATT	A/A	90.19	0	17	22.2222	27	0	19	0	22.2222
NW_020822366.1	3364858	CA	CA/CA	CA/C	CA/CA	158.88	11.5385	26	20	35	0	20	11.5385	20
NW_020822366.1	3369093	G	G/GA	G/GA	G/G	32.06	16.6667	12	18.1818	22	7.14286	14	9.52381	11.039
NW_020822366.1	3422423	AGT	AGT/A	AGT/A	AGT/AGT	84.51	14.2857	28	40	10	8.33333	12	5.95238	31.6667
NW_020822366.1	3442155	CT	CT/C	CT/C	CT/CT	39.06	16.6667	18	23.5294	17	14.2857	7	2.38095	9.2437
NW_020822366.1	3474682	CTG	CTG/CTG	CTG/C	CTG/CTG	35.26	0	8	36.3636	11	7.69231	26	-7.69231	28.6713
NW_020822366.1	3476246	G	G/G	G/GT	G/G	49.12	4.54545	22	33.3333	15	0	7	4.54545	33.3333
NW_020822366.1	3566972	C	C/CTG	CTG/CTG	C/CTG	294.61	42.8571	7	83.3333	6	70	10	-27.1429	13.3333
NW_020822366.1	3596608	GT	GT/GT	GT/GT	GT/G	120.88	0	20	7.40741	27	26.6667	15	-26.6667	-19.2593
NW_020822366.1	3654573	GA	GA/GA	GA/G	GA/GA	61.21	4.16667	24	21.875	32	8.33333	12	-4.16667	13.5417
NW_020822366.1	4080770	T	T/T	T/TCA	T/T	90.45	0	18	22.2222	27	0	14	0	22.2222
NW_020822366.1	4082434	TA	TA/T	TA/T	TA/TA	42.12	26.6667	15	27.2727	11	0	18	26.6667	27.2727
NW_020822366.1	4103785	CA	CA/C	C/C	CA/C	491.25	77.7778	18	90.9091	11	83.3333	6	-5.55556	7.57576
NW_020822366.1	4202239	TTG	TTG/TTG	TTG/T	TTG/TTG	73.09	0	20	30.7692	13	0	24	0	30.7692
NW_020822366.1	4248974	A	A/A	A/AAC	A/A	62.09	0	26	22.7273	22	0	14	0	22.7273
NW_020822366.1	4386257	C	C/C	C/CA	C/C	31.12	0	21	26.3158	19	11.1111	9	-11.1111	15.2047
NW_020822366.1	4517274	TAC	TAC/TAC	TAC/T	TAC/TAC	37.12	0	7	40	10	0	12	0	40
NW_020822366.1	4632848	CGT	CGT/C	CGT/C	CGT/CGT	74.53	23.0769	13	33.3333	12	0	9	23.0769	33.3333
NW_020822366.1	4742283	TA	TA/TA	TA/T	TA/TA	111.13	0	11	42.8571	14	0	7	0	42.8571
NW_020822366.1	4844606	T	T/TA	T/TA	T/T	284.88	25	12	52.9412	17	0	14	25	52.9412
NW_020822366.1	4846426	GT	GT/G	GT/G	G/G	306.51	35.7143	14	37.5	16	90	10	-54.2857	-52.5
NW_020822366.1	4910510	GT	GT/GT	GT/GT	GT/G	37.34	0	16	5	20	20	25	-20	-15
NW_020822366.1	5119131	CGT	CGT/C	CGT/C	CGT/CGT	219.63	13.3333	15	42.8571	28	0	6	13.3333	42.8571
NW_020822366.1	5152775	AT	AT/A	A/A	AT/A	654.57	61.9048	21	79.1667	24	77.7778	9	-15.873	1.38889
NW_020822366.1	5205061	C	C/C	C/CA	C/C	34.34	9.09091	11	31.25	16	11.1111	18	-2.0202	20.1389
NW_020822366.1	5252381	T	T/TGG	TGG/TGG	T/TGG	444.1	44.4444	9	87.5	8	50	6	-5.55556	37.5
NW_020822366.1	5281736	CAG	CAG/CAG	CAG/C	CAG/CAG	44.29	8.33333	12	21.7391	23	0	13	8.33333	21.7391
NW_020822366.1	5357854	AAC	AAC/A	AAC/A	AAC/AAC	87.28	11.1111	27	20.8333	24	7.14286	14	3.96825	13.6905
NW_020822366.1	5382584	G	G/G	G/G	G/GT	32.87	4.7619	21	14.2857	21	33.3333	12	-28.5714	-19.0476
NW_020822366.1	5410878	A	A/AT	A/AT	A/A	63.14	16.6667	18	20	35	5	20	11.6667	15
NW_020822366.1	5419888	C	C/CT	CT/CT	C/CT	700.2	76.9231	13	90.9091	11	83.3333	18	-6.41026	7.57576
NW_020822366.1	5440386	GA	GA/GA	GA/G	GA/GA	54.15	5.88235	17	19.2308	26	0	13	5.88235	19.2308
NW_020822366.1	5490708	GA	GA/G	GA/G	GA/GA	134.16	28.5714	14	38.8889	18	10	10	18.5714	28.8889
NW_020822366.1	5506463	G	G/GT	GT/GT	G/GT	122.57	25	12	87.5	8	57.1429	7	-32.1429	30.3571
NW_020822366.1	5574835	A	A/A	A/ATG	A/A	40.43	0	14	15.625	32	6.66667	15	-6.66667	8.95833
NW_020822366.1	5584819	TA	TA/TA	TA/T	TA/TA	88.46	9.09091	22	38.8889	18	0	8	9.09091	38.8889
NW_020822366.1	5587270	A	A/A	A/AT	A/A	52.15	0	26	29.4118	17	0	15	0	29.4118
NW_020822366.1	5617427	T	T/TG	TG/TG	T/TG	352.68	55.5556	9	100	7	83.3333	6	-27.7778	16.6667
NW_020822366.1	5634891	CTG	CTG/C	CTG/C	CTG/CTG	66.14	18.1818	11	26.6667	15	0	9	18.1818	26.6667
NW_020822366.1	5643120	TA	TA/TA	TA/TA	TA/T	52.12	0	17	6.45161	31	27.2727	11	-27.2727	-20.8211
NW_020822366.1	5649033	TA	TA/T	TA/T	TA/TA	41.76	11.7647	34	26.087	23	5	20	6.76471	21.087
NW_020822366.1	5650057	G	G/GT	G/GT	G/G	74.06	13.6364	22	26.3158	19	0	23	13.6364	26.3158
NW_020822366.1	5653043	C	C/CA	C/CA	C/C	57.46	15.3846	13	38.4615	13	0	9	15.3846	38.4615
NW_020822366.1	5662411	G	G/GT	G/GT	G/G	116.44	17.8571	28	29.1667	24	0	13	17.8571	29.1667
NW_020822366.1	5710658	T	T/T	T/TA	T/T	75.56	15	20	30	20	10	10	5	20
NW_020822366.1	5714639	GAC	GAC/G	GAC/G	GAC/GAC	74.16	13.3333	15	25	12	10	10	3.33333	15
NW_020822366.1	5849929	GT	GT/GT	GT/G	GT/GT	112.95	5.26316	19	23.8095	21	0	18	5.26316	23.8095
NW_020822366.1	5876042	CT	CT/CT	CT/C	CT/CT	64.09	0	27	26.6667	30	0	17	0	26.6667
NW_020822366.1	6211987	CA	CA/CA	CA/C	CA/CA	110.57	5.26316	19	40	15	5.26316	19	0	34.7368
NW_020822366.1	6323142	C	C/C	C/CA	C/C	38.89	0	25	20	30	9.52381	21	-9.52381	10.4762
NW_020822366.1	6325990	GCT	GCT/GCT	GCT/G	GCT/GCT	105.09	0	17	20	30	0	16	0	20
NW_020822366.1	6520399	CT	CT/C	CT/C	C/C	900.39	53.3333	15	83.3333	24	78.9474	19	-25.614	4.38596
NW_020822366.1	6633501	A	A/AT	A/AT	A/A	81.09	11.1111	9	27.7778	18	0	17	11.1111	27.7778
NW_020822366.1	6785278	TG	TG/TG	TG/T	TG/TG	62.09	0	18	27.7778	18	0	16	0	27.7778
NW_020822366.1	6950565	GCT	GCT/GCT	GCT/G	GCT/GCT	38.64	0	16	14.2857	28	4.34783	23	-4.34783	9.93789
NW_020822369.1	9908	AG	AG/AG	AG/A	AG/AG	38.09	0	21	15.7895	19	0	12	0	15.7895
NW_020822370.1	50338	CG	CG/C	CG/C	CG/CG	42.14	14.2857	14	16.6667	18	4.7619	21	9.52381	11.9048
NW_020822370.1	76853	A	A/A	A/AG	A/A	156.09	4.16667	72	14.7727	88	2.94118	68	1.22549	11.8316
NW_020822370.1	118813	T	T/TA	T/TA	T/T	242.87	15.3846	39	36.8421	19	7.89474	38	7.48988	28.9474
NW_020822370.1	124340	C	C/C	C/C	C/CA	135.26	10	20	10.5263	19	44.4444	18	-34.4444	-33.9181
NW_020822370.1	135208	G	G/GA	G/GA	G/G	307.12	20.8333	24	22.8571	35	3.84615	26	16.9872	19.011
NW_020822370.1	147584	CG	CG/C	CG/C	CG/CG	351.13	12.5	24	32.3529	34	0	11	12.5	32.3529
NW_020822370.1	165071	TA	TA/T	TA/T	TA/TA	113.95	16.6667	12	26.6667	15	5.55556	18	11.1111	21.1111
NW_020822370.1	175736	GT	GT/G	G/G	GT/G	972.12	73.3333	15	95.2381	21	64.2857	14	9.04762	30.9524
NW_020822370.1	177400	C	C/CA	C/CA	C/C	139.12	20.8333	24	32	25	4.7619	21	16.0714	27.2381
NW_020822370.1	384988	GT	GT/G	G/G	GT/G	339.67	66.6667	12	90	10	33.3333	9	33.3333	56.6667
NW_020822370.1	730218	TTG	TTG/TTG	TTG/T	TTG/TTG	65.34	10	10	35.7143	14	6.66667	15	3.33333	29.0476
NW_020822370.1	769427	TGA	TGA/T	TGA/T	TGA/TGA	231.15	40	10	46.6667	15	0	8	40	46.6667
NW_020822370.1	962577	TAC	TAC/TAC	TAC/T	TAC/TAC	50.19	6.25	16	37.5	8	0	8	6.25	37.5
NW_020822370.1	1129640	G	G/GA	GA/GA	G/GA	492.16	71.4286	14	84.6154	13	42.8571	7	28.5714	41.7582
NW_020822370.1	1299010	CT	CT/C	CT/C	C/C	435.23	70	10	75	16	90.9091	11	-20.9091	-15.9091
NW_020822370.1	1337019	T	T/T	T/TA	T/T	36.32	0	7	22.2222	27	7.69231	13	-7.69231	14.5299
NW_020822370.1	1358286	AAC	AAC/A	AAC/A	AAC/AAC	54.8	16.6667	6	31.25	16	0	7	16.6667	31.25
NW_020822370.1	1486032	CT	CT/CT	CT/C	CT/CT	64.26	10	20	26.3158	19	9.09091	11	0.909091	17.2249
NW_020822370.1	1489596	G	G/GT	G/GT	G/G	35.46	14.2857	14	18.75	32	0	10	14.2857	18.75
NW_020822370.1	1514526	CT	CT/C	C/C	CT/C	240.14	55.5556	9	100	7	55.5556	9	0	44.4444
NW_020822370.1	1658954	GCA	GCA/G	GCA/G	GCA/GCA	134.15	14.2857	14	27.2727	22	5	20	9.28571	22.2727
NW_020822370.1	1785201	CCA	CCA/C	CCA/C	CCA/CCA	66.26	11.7647	17	19.2308	26	0	11	11.7647	19.2308
NW_020822370.1	1843248	ACT	ACT/ACT	ACT/A	ACT/ACT	35.32	0	26	16	25	0	9	0	16
NW_020822370.1	1883100	CGT	CGT/CGT	CGT/C	CGT/CGT	91.11	0	13	33.3333	21	0	8	0	33.3333
NW_020822370.1	1993773	AC	AC/AC	AC/A	AC/AC	90.16	0	6	42.8571	14	0	8	0	42.8571
NW_020822370.1	2086319	CA	CA/CA	CA/C	CA/CA	35.67	5.26316	19	25	20	9.52381	21	-4.26065	15.4762
NW_020822370.1	2153714	GGT	GGT/GGT	GGT/G	GGT/GGT	185.09	0	27	37.5	24	0	18	0	37.5
NW_020822370.1	2189378	CT	CT/C	CT/C	CT/CT	163.25	17.6471	17	42.8571	21	6.66667	15	10.9804	36.1905
NW_020822370.1	2231339	CT	CT/CT	CT/C	CT/CT	62.78	8.33333	24	20	45	16	25	-7.66667	4
NW_020822370.1	2363017	GA	GA/G	GA/G	GA/GA	192.17	14.2857	28	25	32	6.66667	30	7.61905	18.3333
NW_020822370.1	2423020	CGT	CGT/CGT	CGT/C	CGT/CGT	50.11	5.55556	18	31.25	16	0	8	5.55556	31.25
NW_020822370.1	2463044	GT	GT/G	G/G	GT/G	489.5	85.7143	7	100	10	83.3333	6	2.38095	16.6667
NW_020822370.1	2492672	C	C/CT	C/CT	C/C	81.02	28.5714	7	37.5	16	18.1818	11	10.3896	19.3182
NW_020822370.1	2527742	C	C/C	C/C	C/CT	37.39	3.44828	29	8.33333	24	21.7391	23	-18.2909	-13.4058
NW_020822370.1	2632569	AT	AT/A	AT/A	A/A	699.87	76.4706	17	87.5	8	92.3077	13	-15.8371	-4.80769
NW_020822370.1	2658357	TAC	TAC/T	TAC/T	TAC/TAC	46.25	11.7647	17	28.5714	21	0	9	11.7647	28.5714
NW_020822370.1	2926200	C	C/C	C/CCA	C/C	120.19	8.33333	12	40	10	6.25	16	2.08333	33.75
NW_020822370.1	3150660	CA	CA/C	CA/C	C/C	948.44	66.6667	12	80	20	92.8571	14	-26.1905	-12.8571
NW_020822370.1	3168295	ATC	ATC/A	ATC/A	ATC/ATC	96.13	17.6471	17	30.7692	13	13.3333	15	4.31373	17.4359
NW_020822370.1	3370143	C	C/C	C/C	C/CAT	140.13	0	14	5.26316	19	40	15	-40	-34.7368
NW_020822370.1	3380851	CA	CA/C	CA/C	C/C	860.87	61.1111	18	70	20	92.3077	13	-31.1966	-22.3077
NW_020822370.1	3401634	CT	CT/C	CT/C	CT/CT	170.53	21.4286	14	40	20	10	10	11.4286	30
NW_020822370.1	3438850	A	A/A	A/AC	A/A	38.09	0	15	15.7895	19	0	13	0	15.7895
NW_020822370.1	3514895	AT	A/A	AT/A	A/A	1214.53	81.8182	22	84.2105	19	100	19	-18.1818	-15.7895
NW_020822370.1	3638922	TAC	TAC/TAC	TAC/TAC	TAC/T	71.69	0	11	5.55556	18	30.7692	13	-30.7692	-25.2137
NW_020822370.1	3748825	TA	TA/TA	TA/TA	TA/T	68.09	0	22	3.44828	29	24.1379	29	-24.1379	-20.6897
NW_020822370.1	3841102	CT	CT/C	CT/C	CT/CT	357.13	21.0526	19	52	25	0	9	21.0526	52
NW_020822370.1	4127314	C	C/C	C/CA	C/C	56.29	0	24	27.2727	22	7.14286	14	-7.14286	20.1299
NW_020822370.1	4149072	GA	GA/G	GA/G	GA/GA	314.12	41.1765	17	60	10	7.69231	13	33.4842	52.3077
NW_020822370.1	4166872	G	G/G	G/G	G/GA	73.3	0	28	7.69231	13	37.5	16	-37.5	-29.8077
NW_020822370.1	4201407	CTG	CTG/CTG	CTG/C	CTG/CTG	42.15	0	10	26.3158	19	0	6	0	26.3158
NW_020822370.1	4383761	T	T/TG	T/TG	TG/TG	248.12	33.3333	6	37.5	8	100	6	-66.6667	-62.5
NW_020822370.1	4459376	G	G/GT	G/GT	G/G	39.12	20	15	21.4286	28	0	16	20	21.4286
NW_020822370.1	4461697	A	A/AG	A/AG	A/A	85.81	22.2222	9	33.3333	15	12.5	8	9.72222	20.8333
NW_020822370.1	4480705	AGT	AGT/A	AGT/A	AGT/AGT	157.88	16.6667	24	25	24	0	8	16.6667	25
NW_020822370.1	4609387	GT	GT/GT	GT/G	GT/GT	75.12	0	21	18.75	32	0	12	0	18.75
NW_020822370.1	4703612	C	C/C	C/CA	C/C	33.21	12.5	16	26.6667	15	6.25	16	6.25	20.4167
NW_020822370.1	4757314	CA	CA/C	CA/C	CA/CA	70.29	21.7391	23	26.9231	26	8.33333	12	13.4058	18.5897
NW_020822370.1	4875534	G	G/G	G/GT	G/G	104.12	4.16667	24	21.4286	28	7.69231	13	-3.52564	13.7363
NW_020822370.1	4989013	T	T/T	T/T	T/TA	32.15	6.66667	15	8.33333	24	36.3636	11	-29.697	-28.0303
NW_020822370.1	5034238	AGT	AGT/AGT	AGT/AGT	AGT/A	35.42	7.14286	14	10.5263	19	36.3636	11	-29.2208	-25.8373
NW_020822370.1	5048495	TA	TA/T	TA/T	TA/TA	78.14	22.7273	22	23.0769	26	0	16	22.7273	23.0769
NW_020822370.1	5085172	TGGGTAGGGGAAGTGGGGA	TGGGTAGGGGAAGTGGGGA/TGGGTAGGGGAAGTGGGGA	TGGGTAGGGGAAGTGGGGA/TGGGTAGGGGAAGTGGGGA	TGGGTAGGGGAAGTGGGGA/T	38.68	6.25	16	9.09091	11	21.4286	14	-15.1786	-12.3377
NW_020822370.1	5147435	GAC	GAC/GAC	GAC/GAC	GAC/G	60.31	2.7027	37	7.40741	27	30.7692	13	-28.0665	-23.3618
NW_020822370.1	5252250	G	G/G	G/GT	G/G	64.09	11.5385	26	28	25	0	9	11.5385	28
NW_020822370.1	5271209	CAG	CAG/CAG	CAG/C	CAG/CAG	115.09	3.22581	31	22.2222	27	0	11	3.22581	22.2222
NW_020822370.1	5305037	G	G/GAC	GAC/GAC	G/GAC	531.05	61.5385	13	91.6667	12	62.5	8	-0.961538	29.1667
NW_020822370.1	5359453	CA	CA/CA	CA/C	CA/CA	55.12	0	7	33.3333	15	0	13	0	33.3333
NW_020822370.1	5375298	GCA	GCA/GCA	GCA/G	GCA/GCA	50.09	0	22	20	20	0	13	0	20
NW_020822370.1	5389174	C	C/C	C/C	C/CTG	300.12	0	14	4.34783	23	45.8333	24	-45.8333	-41.4855
NW_020822370.1	5422342	T	T/T	T/TA	T/T	156.16	13.0435	23	45.8333	24	0	9	13.0435	45.8333
NW_020822370.1	5554182	G	G/G	G/GA	G/G	56.69	10	20	20.5882	34	9.09091	22	0.909091	11.4973
NW_020822370.1	5555189	GCA	GCA/GCA	GCA/G	GCA/GCA	49.09	0	12	33.3333	15	0	12	0	33.3333
NW_020822370.1	5599050	G	G/GT	G/GT	G/G	127.73	26.6667	30	30	20	0	8	26.6667	30
NW_020822370.1	5614810	G	G/G	G/GT	G/G	35.14	6.25	16	31.25	16	10	10	-3.75	21.25
NW_020822370.1	5677761	A	A/AGT	AGT/AGT	A/AGT	276.28	30	10	85.7143	7	55.5556	9	-25.5556	30.1587
NW_020822370.1	5719471	C	C/CT	CT/CT	C/CT	616.21	47.3684	19	90.9091	22	72.7273	11	-25.3589	18.1818
NW_020822370.1	5719615	C	C/C	C/CT	C/C	41.65	0	15	29.4118	17	5.55556	18	-5.55556	23.8562
NW_020822370.1	5858706	CCT	CCT/CCT	CCT/CCT	CCT/C	31.89	0	11	6.66667	15	20	15	-20	-13.3333
NW_020822370.1	5860113	TAC	TAC/TAC	TAC/T	TAC/TAC	35.75	9.09091	22	27.2727	11	7.14286	14	1.94805	20.1299
NW_020822370.1	5993305	TA	TA/T	TA/T	TA/TA	94.65	11.1111	18	21.0526	38	0	22	11.1111	21.0526
NW_020822370.1	6141963	TA	TA/T	T/T	TA/T	428.13	43.75	16	88.2353	17	46.1538	13	-2.40385	42.0814
NW_020822370.1	6206272	G	G/GC	GC/GC	G/GC	567.89	72.7273	11	100	9	87.5	8	-14.7727	12.5
NW_020822370.1	6206924	G	G/GC	GC/GC	G/GC	970.21	70.5882	17	90.9091	22	66.6667	6	3.92157	24.2424
NW_020822370.1	6259234	GT	GT/GT	GT/G	GT/GT	47.27	9.52381	21	26.9231	26	7.69231	13	1.8315	19.2308
NW_020822370.1	6270103	C	C/C	C/CT	C/C	50.39	4	25	25	24	10	10	-6	15
NW_020822370.1	6498051	GCA	GCA/GCA	GCA/GCA	GCA/G	32.09	0	15	4	25	21.4286	14	-21.4286	-17.4286
NW_020822370.1	6574821	CCA	CCA/CCA	CCA/CCA	CCA/C	52.32	0	6	12.5	8	37.5	8	-37.5	-25
NW_020822370.1	6649734	CT	CT/CT	CT/C	CT/CT	81.43	0	18	26.6667	30	8.33333	12	-8.33333	18.3333
NW_020822370.1	6652387	GT	GT/GT	GT/GT	GT/G	92.32	0	24	4.16667	24	29.4118	17	-29.4118	-25.2451
NW_020822370.1	6654876	G	G/G	G/G	G/GA	32.11	0	12	5.88235	17	25	20	-25	-19.1176
NW_020822370.1	6693206	C	C/C	C/C	C/CT	62.31	7.14286	14	8.69565	23	31.5789	19	-24.4361	-22.8833
NW_020822370.1	6851423	CTT	CTT/CTT	CTT/C	CTT/CTT	164	6.25	16	14.2857	28	0	12	6.25	14.2857
NW_020822370.1	6854871	ATG	ATG/ATG	ATG/A	ATG/ATG	77.1	0	15	50	8	0	9	0	50
NW_020822370.1	6861651	GT	GT/G	GT/G	GT/GT	80.72	33.3333	15	50	10	0	8	33.3333	50
NW_020822370.1	6893292	A	A/AT	A/AT	A/A	62.65	12.5	24	31.5789	19	0	13	12.5	31.5789
NW_020822370.1	6898654	C	C/CT	C/CT	C/C	116	19.0476	21	33.3333	18	7.69231	13	11.3553	25.641
NW_020822370.1	6993832	GT	GT/G	GT/G	GT/GT	61.1	15.3846	13	25	16	10	10	5.38462	15
NW_020822370.1	7035894	CA	CA/C	CA/C	C/C	1270.12	53.5714	28	70.8333	24	100	16	-46.4286	-29.1667
NW_020822370.1	7115102	T	T/T	T/TTATC	T/T	59.45	0	12	14.2857	7	0	7	0	14.2857
NW_020822370.1	7267596	CGT	CGT/CGT	CGT/CGT	CGT/C	52.47	0	12	7.14286	14	28.5714	14	-28.5714	-21.4286
NW_020822370.1	7319963	CA	CA/C	C/C	CA/C	257.1	66.6667	6	85.7143	14	50	10	16.6667	35.7143
NW_020822370.1	7398145	GT	GT/G	GT/G	G/G	943.12	66.6667	18	78.9474	19	100	15	-33.3333	-21.0526
NW_020822370.1	7427439	AT	AT/A	A/A	AT/A	1377.29	75	24	100	18	86.9565	23	-11.9565	13.0435
NW_020822370.1	7475454	CAT	CAT/CAT	CAT/C	CAT/CAT	53.53	0	30	16	25	0	23	0	16
NW_020822370.1	7485080	C	C/CT	C/CT	CT/CT	334.57	66.6667	9	72.7273	11	84.6154	13	-17.9487	-11.8881
NW_020822370.1	7500779	GCA	GCA/GCA	GCA/G	GCA/GCA	127.15	5.88235	17	31.8182	22	0	16	5.88235	31.8182
NW_020822370.1	7632067	TTG	TTG/T	TTG/T	TTG/TTG	35.32	15.3846	13	25	20	0	8	15.3846	25
NW_020822370.1	7671333	CGT	CGT/C	CGT/C	CGT/CGT	94.81	21.0526	19	40	10	9.09091	11	11.9617	30.9091
NW_020822370.1	7736869	TG	TG/TG	TG/T	TG/TG	98.09	0	14	23.5294	34	4.7619	21	-4.7619	18.7675
NW_020822370.1	7838763	G	G/GA	G/GA	GA/GA	494.01	83.3333	6	88.8889	9	90	10	-6.66667	-1.11111
NW_020822370.1	7921913	G	G/GA	GA/GA	G/GA	496.05	60	15	91.6667	12	36.3636	11	23.6364	55.303
NW_020822370.1	7953702	CTTT	CTTT/CTTT	CTTT/CTTT	CTTT/C	80.24	8.33333	12	12.5	8	55.5556	9	-47.2222	-43.0556
NW_020822370.1	7985738	G	G/GTT	G/GTT	G/G	200.91	16.6667	12	43.75	16	0	8	16.6667	43.75
NW_020822370.1	8060068	G	G/GT	G/GT	G/G	108.73	25	20	31.8182	22	10	20	15	21.8182
NW_020822370.1	8110802	GTA	GTA/G	GTA/G	GTA/GTA	57.27	14.2857	14	20	15	7.14286	14	7.14286	12.8571
NW_020822370.1	8116071	CT	CT/C	CT/C	CT/CT	52.52	14.2857	14	40	10	7.14286	14	7.14286	32.8571
NW_020822370.1	8127132	C	C/CG	C/CG	CG/CG	546.11	69.2308	13	85.7143	7	100	8	-30.7692	-14.2857
NW_020822370.1	8144885	GAC	GAC/GAC	GAC/G	GAC/GAC	61.09	0	19	18.5185	27	0	16	0	18.5185
NW_020822370.1	8199595	TAC	TAC/TAC	TAC/T	TAC/TAC	35.2	5.88235	17	17.8571	28	8.33333	12	-2.45098	9.52381
NW_020822370.1	8216448	C	C/CA	C/CA	C/C	82.53	21.0526	19	33.3333	18	16.6667	12	4.38596	16.6667
NW_020822370.1	8235485	CTG	CTG/CTG	CTG/C	CTG/CTG	280.11	7.14286	14	41.9355	31	7.69231	13	-0.549451	34.2432
NW_020822370.1	8238383	CTG	CTG/CTG	CTG/C	CTG/CTG	119.15	0	26	29.1667	24	0	6	0	29.1667
NW_020822370.1	8268725	C	C/C	C/C	C/CT	65.09	4	25	6.66667	30	46.1538	13	-42.1538	-39.4872
NW_020822370.1	8299849	T	T/TA	T/TA	T/T	54.12	16.6667	18	22.2222	27	0	14	16.6667	22.2222
NW_020822370.1	8330692	C	C/C	C/CA	C/C	40.42	8.33333	12	28.5714	14	0	6	8.33333	28.5714
NW_020822370.1	8416949	GCA	GCA/GCA	GCA/GCA	GCA/G	85.56	0	12	5.55556	18	20.8333	24	-20.8333	-15.2778
NW_020822370.1	8425842	AGT	AGT/A	AGT/A	AGT/AGT	77.33	15.3846	13	27.2727	22	0	6	15.3846	27.2727
NW_020822370.1	8442523	C	C/CTT	C/CTT	CTT/CTT	623.53	62.5	8	77.7778	9	100	10	-37.5	-22.2222
NW_020822370.1	8474553	A	A/AGT	AGT/AGT	A/AGT	701.27	70	10	90.9091	11	87.5	16	-17.5	3.40909
NW_020822370.1	8565022	CTG	CTG/CTG	CTG/C	CTG/CTG	37.3	6.66667	15	19.0476	21	10	10	-3.33333	9.04762
NW_020822370.1	8606562	G	G/GT	G/GT	G/G	255.81	29.4118	17	45	20	9.52381	21	19.888	35.4762
NW_020822370.1	8646914	CTG	CTG/C	CTG/C	CTG/CTG	66.17	21.4286	14	33.3333	6	0	7	21.4286	33.3333
NW_020822370.1	8685365	G	G/GT	GT/GT	G/GT	326.5	35	20	85.7143	14	60	15	-25	25.7143
NW_020822370.1	8699788	GT	GT/G	GT/G	GT/GT	100.78	14.2857	7	31.8182	22	10	10	4.28571	21.8182
NW_020822370.1	8736434	C	C/CT	C/CT	CT/CT	346.25	71.4286	14	77.7778	9	87.5	8	-16.0714	-9.72222
NW_020822370.1	8738023	G	G/G	G/GA	G/G	66.1	0	13	25	20	5.55556	18	-5.55556	19.4444
NW_020822370.1	8852108	GAC	GAC/GAC	GAC/G	GAC/GAC	43.1	4.7619	21	21.0526	19	0	20	4.7619	21.0526
NW_020822370.1	8854917	T	T/T	T/TA	T/T	47.64	0	13	27.2727	22	10.5263	19	-10.5263	16.7464
NW_020822370.1	8899801	C	C/CA	C/CA	C/C	36.15	17.8571	28	20	20	5.55556	18	12.3016	14.4444
NW_020822370.1	8940295	GA	GA/GA	GA/G	GA/GA	53.14	0	19	23.8095	21	0	9	0	23.8095
NW_020822370.1	8943758	AT	AT/A	AT/A	AT/AT	105.1	40	10	46.1538	13	12.5	8	27.5	33.6538
NW_020822370.1	9006748	CGT	CGT/C	CGT/C	CGT/CGT	91.17	19.3548	31	23.5294	17	0	8	19.3548	23.5294
NW_020822370.1	9012597	G	G/G	G/GA	G/G	72.22	0	6	21.4286	42	5.88235	17	-5.88235	15.5462
NW_020822370.1	9143655	TA	TA/T	TA/T	TA/TA	73.55	14.2857	14	25.9259	27	5.55556	18	8.73016	20.3704
NW_020822370.1	9174811	AGT	AGT/AGT	AGT/A	AGT/AGT	76.32	5.26316	19	17.2414	29	0	6	5.26316	17.2414
NW_020822370.1	9180103	AG	AG/A	A/A	AG/A	685.2	70	10	92.8571	14	61.1111	18	8.88889	31.746
NW_020822370.1	9210907	CA	CA/CA	CA/C	CA/CA	128.61	0	14	28.5714	21	0	13	0	28.5714
NW_020822370.1	9267847	GT	GT/GT	GT/G	GT/GT	61.18	9.09091	11	29.4118	17	0	15	9.09091	29.4118
NW_020822370.1	9324733	A	A/AC	A/AC	AC/AC	685.41	72.7273	11	86.6667	15	100	6	-27.2727	-13.3333
NW_020822370.1	9375438	AT	AT/A	AT/A	AT/AT	218.41	11.1111	27	36.6667	30	9.52381	21	1.5873	27.1429
NW_020822370.1	9521338	TAC	TAC/T	TAC/T	TAC/TAC	118.13	20	10	33.3333	18	0	14	20	33.3333
NW_020822370.1	9567993	T	T/TA	TA/TA	T/TA	668.14	61.5385	13	100	15	73.6842	19	-12.1457	26.3158
NW_020822370.1	9588675	A	A/AT	A/AT	A/A	107.12	28.5714	14	29.4118	17	0	12	28.5714	29.4118
NW_020822370.1	9593120	TG	TG/T	TG/T	T/T	619.34	50	14	85.7143	14	90	10	-40	-4.28571
NW_020822370.1	9643889	TA	TA/TA	TA/TA	TA/T	44.16	0	14	11.1111	18	25	16	-25	-13.8889
NW_020822370.1	9713288	T	T/T	T/T	T/TA	53.89	0	21	4.16667	24	31.25	16	-31.25	-27.0833
NW_020822370.1	9953293	T	T/TG	TG/TG	T/TG	469.7	77.7778	9	100	7	83.3333	6	-5.55556	16.6667
NW_020822370.1	9961111	GC	GC/G	GC/G	GC/GC	420.12	30	30	33.3333	42	4.54545	44	25.4545	28.7879
NW_020822370.1	10117137	GTC	GTC/G	GTC/G	GTC/GTC	155.17	33.3333	12	35.2941	17	0	7	33.3333	35.2941
NW_020822370.1	10330139	AT	AT/A	AT/A	A/A	663.24	75	16	81.8182	11	90.9091	11	-15.9091	-9.09091
NW_020822370.1	10473842	TA	TA/T	T/T	TA/T	1379.53	85.7143	14	89.2857	28	84	25	1.71429	5.28571
NW_020822370.1	10799813	CA	CA/C	CA/C	C/C	930.13	64	25	71.4286	21	93.3333	15	-29.3333	-21.9048
NW_020822370.1	10905605	CT	C/C	C/C	CT/C	1665.17	91.6667	36	100	24	84.2105	19	7.45614	15.7895
NW_020822370.1	10910207	GT	GT/G	G/G	GT/G	396.27	50	12	85.7143	14	78.9474	19	-28.9474	6.76692
NW_020822370.1	11190223	G	G/G	G/GTT	G/G	212.73	0	8	60	10	0	6	0	60
NW_020822370.1	11371531	AT	AT/A	AT/A	A/A	876.32	66.6667	9	72.2222	18	93.3333	15	-26.6667	-21.1111
NW_020822370.1	11412057	GA	GA/G	G/G	GA/G	1003.12	78.5714	14	100	20	37.5	8	41.0714	62.5
NW_020822370.1	11552981	G	G/GT	G/GT	GT/GT	794.12	53.8462	13	64	25	93.75	16	-39.9038	-29.75
NW_020822370.1	11694453	ATT	ATT/A	ATT/A	ATT/ATT	97.22	16.6667	12	17.3913	23	0	6	16.6667	17.3913
NW_020822370.1	11723888	G	G/GA	GA/GA	G/GA	343.95	20	10	91.6667	12	37.5	8	-17.5	54.1667
NW_020822370.1	11832400	G	G/GA	G/GA	G/G	193.05	30	10	43.75	16	7.69231	13	22.3077	36.0577
NW_020822370.1	11841864	AT	AT/A	AT/A	A/A	1002.12	66.6667	9	78.2609	23	100	14	-33.3333	-21.7391
NW_020822370.1	11906306	GA	GA/G	G/G	GA/G	408.13	28.5714	7	100	10	37.5	8	-8.92857	62.5
NW_020822370.1	11946351	GT	GT/G	G/G	GT/G	879.89	56.5217	23	92.8571	14	64.7059	17	-8.18414	28.1513
NW_020822370.1	11955267	GA	GA/G	G/G	GA/G	946.07	59.0909	22	92.3077	13	84.6154	13	-25.5245	7.69231
NW_020822370.1	12112627	C	C/CG	C/CG	C/C	133.13	18.75	16	30.7692	13	0	10	18.75	30.7692
NW_020822370.1	12208641	TC	TC/TC	TC/T	TC/TC	58.09	0	13	27.7778	18	0	13	0	27.7778
NW_020822370.1	12408848	AC	AC/A	AC/A	A/A	1593.12	32	25	64.2857	42	100	14	-68	-35.7143
NW_020822370.1	12457131	T	T/TA	T/TA	TA/TA	799.56	59.0909	22	64.7059	17	90.9091	11	-31.8182	-26.2032
NW_020822370.1	12474461	AC	AC/A	AC/A	AC/AC	32.16	18.1818	11	25	8	8.33333	12	9.84848	16.6667
NW_020822370.1	12477133	A	A/AT	AT/AT	A/AT	1376.13	42.1053	19	93.3333	30	70.5882	17	-28.483	22.7451
NW_020822370.1	12539847	GT	GT/GT	GT/G	GT/GT	180.97	14.2857	7	50	20	8.69565	23	5.59006	41.3043
NW_020822370.1	12804572	TTA	TTA/T	T/T	TTA/T	1052.17	76.4706	17	100	7	61.1111	18	15.3595	38.8889
NW_020822370.1	12811321	TA	TA/T	T/T	TA/T	736.13	62.5	8	94.7368	19	70	10	-7.5	24.7368
NW_020822370.1	12831864	G	G/G	G/G	G/GT	62.87	5	20	13.3333	15	33.3333	21	-28.3333	-20
NW_020822370.1	12887176	C	C/CT	CT/CT	C/CT	849.12	53.3333	15	92.3077	26	29.4118	17	23.9216	62.8959
NW_020822370.1	12930742	GA	GA/G	GA/G	G/G	1234.01	64.7059	17	68.9655	29	91.6667	12	-26.9608	-22.7011
NW_020822370.1	12966518	GCA	GCA/GCA	GCA/G	GCA/GCA	46.15	0	12	30	10	0	6	0	30
NW_020822370.1	13069980	GA	GA/G	GA/G	GA/GA	33.15	14.2857	14	15.3846	26	0	17	14.2857	15.3846
NW_020822370.1	13245595	C	C/CA	C/CA	CA/CA	1489.05	65.3846	26	66.6667	21	93.3333	15	-27.9487	-26.6667
NW_020822370.1	13369302	CT	CT/C	CT/C	CT/CT	38.75	12.5	8	50	8	0	6	12.5	50
NW_020822370.1	13595125	GT	GT/G	G/G	GT/G	869.51	50	28	88.2353	17	69.2308	13	-19.2308	19.0045
NW_020822370.1	13779378	TTA	TTA/TTA	TTA/TTA	TTA/T	157.26	0	7	7.14286	14	62.5	8	-62.5	-55.3571
NW_020822370.1	13867066	G	G/GA	GA/GA	G/GA	708.51	71.4286	14	91.6667	12	46.6667	15	24.7619	45
NW_020822370.1	13887360	ATT	ATT/A	A/A	ATT/A	1230.14	50	14	93.75	16	73.6842	19	-23.6842	20.0658
NW_020822370.1	13932846	AT	AT/A	AT/A	A/A	1079.15	85.7143	14	88.8889	18	94.4444	18	-8.73016	-5.55556
NW_020822370.1	13994808	A	A/AT	A/AT	AT/AT	1082.12	56.25	16	82.3529	17	100	20	-43.75	-17.6471
NW_020822370.1	14016616	A	AT/AT	AT/AT	A/AT	885.11	94.4444	18	100	12	42.8571	7	51.5873	57.1429
NW_020822370.1	14077862	T	T/TA	T/TA	TA/TA	1126.4	50	14	86.9565	23	93.3333	15	-43.3333	-6.37681
NW_020822370.1	14094520	TG	TG/T	TG/T	TG/TG	81.31	14.2857	7	42.8571	7	0	6	14.2857	42.8571
NW_020822370.1	14133811	AT	AT/A	A/A	AT/A	1125.12	41.1765	17	100	17	84.2105	19	-43.0341	15.7895
NW_020822370.1	14297584	AC	AC/A	AC/A	A/A	955.12	26.6667	15	66.6667	12	100	12	-73.3333	-33.3333
NW_020822370.1	14336860	A	A/AACAC	A/AACAC	A/A	281.89	16.6667	6	70	10	25	8	-8.33333	45
NW_020822370.1	14345984	G	G/G	G/GA	G/G	37.09	4	25	22.7273	22	0	15	4	22.7273
NW_020822370.1	14356951	G	G/G	G/G	G/GA	41.1	4.54545	22	5.55556	18	25	20	-20.4545	-19.4444
NW_020822370.1	14389307	G	G/G	G/GA	G/G	52.11	5.26316	19	23.0769	26	5.26316	19	0	17.8138
NW_020822370.1	14440824	C	C/CT	CT/CT	C/CT	1292.53	58.3333	12	90.9091	22	86.3636	22	-28.0303	4.54545
NW_020822370.1	14448078	GT	GT/G	G/G	GT/G	1840.88	53.125	32	92.8571	28	86.6667	15	-33.5417	6.19048
NW_020822370.1	14670450	TTG	TTG/TTG	TTG/T	TTG/TTG	60.25	5.88235	17	28.5714	14	0	6	5.88235	28.5714
NW_020822370.1	14726576	TC	TC/TC	TC/T	TC/TC	31.26	10	10	15.7895	19	0	7	10	15.7895
NW_020822370.1	14729723	ATT	ATT/A	ATT/A	ATT/ATT	576.88	33.3333	30	50	16	0	7	33.3333	50
NW_020822370.1	14762386	GA	GA/G	G/G	GA/G	1921.22	71.4286	28	91.8919	37	70.8333	24	0.595238	21.0586
NW_020822370.1	14841997	CT	CT/C	C/C	CT/C	1342.77	45.8333	24	94.7368	19	88.4615	26	-42.6282	6.2753
NW_020822370.1	14904142	G	G/GA	G/GA	G/G	171.17	27.2727	22	41.6667	12	0	7	27.2727	41.6667
NW_020822370.1	14949207	CT	CT/C	CT/C	C/C	777.05	50	16	76.9231	13	92.3077	13	-42.3077	-15.3846
NW_020822370.1	14958756	G	G/GT	G/GT	GT/GT	745.37	50	12	52.6316	19	93.3333	15	-43.3333	-40.7018
NW_020822370.1	14962537	C	C/CT	CT/CT	C/CT	879.25	69.2308	13	93.75	16	75	12	-5.76923	18.75
NW_020822370.1	15056498	C	C/CT	C/CT	CT/CT	961.26	33.3333	18	65.5172	29	92.3077	13	-58.9744	-26.7905
NW_020822370.1	15060991	TAC	TAC/T	TAC/T	TAC/TAC	36.36	12.5	8	17.6471	17	0	8	12.5	17.6471
NW_020822370.1	15179576	C	C/C	C/CA	C/C	140.2	0	6	46.1538	13	0	6	0	46.1538
NW_020822370.1	15199914	GA	GA/G	GA/G	G/G	837.51	58.8235	17	62.5	16	92.8571	14	-34.0336	-30.3571
NW_020822370.1	15228507	GT	GT/G	GT/G	GT/GT	621.22	52.9412	17	54.5455	11	0	6	52.9412	54.5455
NW_020822370.1	15342147	G	G/GT	G/GT	GT/GT	965.87	50	18	79.1667	24	92.3077	13	-42.3077	-13.141
NW_020822370.1	15348153	G	G/GTC	G/GTC	GTC/GTC	635.22	70	10	75	8	100	6	-30	-25
NW_020822370.1	15428512	A	A/AT	AT/AT	A/AT	1228.87	87.5	24	90.9091	22	54.5455	11	32.9545	36.3636
NW_020822370.1	15707115	G	G/GA	GA/GA	G/GA	1055.22	66.6667	24	93.75	16	63.1579	19	3.50877	30.5921
NW_020822370.1	15919908	GT	GT/G	GT/G	G/G	437.78	45	20	50	16	87.5	8	-42.5	-37.5
NW_020822370.1	15921552	TA	TA/T	T/T	TA/T	1131.13	41.6667	24	92.8571	28	73.3333	15	-31.6667	19.5238
NW_020822370.1	15967307	CA	CA/C	C/C	CA/C	579.13	66.6667	21	90.9091	11	57.1429	7	9.52381	33.7662
NW_020822370.1	15987361	CA	CA/C	C/C	CA/C	326.77	66.6667	6	100	9	83.3333	6	-16.6667	16.6667
NW_020822370.1	16086898	CT	CT/C	C/C	CT/C	755.28	41.1765	17	93.3333	15	55.5556	18	-14.3791	37.7778
NW_020822370.1	16105735	TA	TA/T	T/T	TA/T	2314.09	89.7436	39	97.1429	35	72.2222	18	17.5214	24.9206
NW_020822370.1	16105971	GA	GA/G	G/G	GA/G	1767.13	79.1667	24	93.5484	31	72	25	7.16667	21.5484
NW_020822370.1	16203817	TA	TA/TA	TA/T	TA/TA	35.17	0	8	22.7273	22	6.66667	15	-6.66667	16.0606
NW_020822370.1	16242255	G	G/G	G/GT	G/G	31.33	0	7	25	20	10	10	-10	15
NW_020822370.1	16284911	T	T/TA	T/TA	TA/TA	883.15	46.6667	15	80	15	94.4444	18	-47.7778	-14.4444
NW_020822370.1	16312491	AAT	AAT/AAT	AAT/A	AAT/AAT	112.2	0	6	33.3333	15	0	6	0	33.3333
NW_020822370.1	16330419	G	G/GA	GA/GA	G/GA	690.12	61.1111	18	100	14	33.3333	9	27.7778	66.6667
NW_020822370.1	16341952	G	G/GA	G/GA	GA/GA	1076.17	64	25	64.2857	28	100	7	-36	-35.7143
NW_020822370.1	16486048	CA	CA/C	CA/C	CA/CA	30.48	12.5	8	18.75	16	0	8	12.5	18.75
NW_020822370.1	16500417	C	C/CT	C/CT	C/C	374.13	23.5294	17	63.6364	22	5	20	18.5294	58.6364
NW_020822370.1	16512945	TC	TC/T	T/T	TC/T	471.17	33.3333	9	100	7	37.5	8	-4.16667	62.5
NW_020822370.1	16591031	CA	CA/C	C/C	CA/C	884.2	58.8235	17	93.75	16	55	20	3.82353	38.75
NW_020822370.1	16603480	C	C/CT	C/CT	CT/CT	456.13	57.1429	7	64.2857	14	100	10	-42.8571	-35.7143
NW_020822370.1	16667971	C	C/CAA	C/CAA	CAA/CAA	2111.44	70.5882	17	71.4286	35	94.4444	18	-23.8562	-23.0159
NW_020822370.1	16842786	A	A/AT	AT/AT	A/AT	1359.53	67.5	40	90.4762	21	50	12	17.5	40.4762
NW_020822370.1	16895313	TA	TA/T	TA/T	T/T	767.16	38.4615	13	41.3793	29	90	20	-51.5385	-48.6207
NW_020822370.1	17102463	TC	TC/T	T/T	TC/T	1525.25	70	20	94.4444	18	83.3333	18	-13.3333	11.1111
NW_020822370.1	17110814	AT	AT/A	AT/A	AT/AT	61.14	14.2857	21	37.5	8	0	9	14.2857	37.5
NW_020822370.1	17185408	T	T/TA	T/TA	TA/TA	1522.13	72.4138	29	75	20	95.2381	21	-22.8243	-20.2381
NW_020822370.1	17251172	TA	TA/T	T/T	TA/T	1585.25	66.6667	21	92.8571	28	59.0909	22	7.57576	33.7662
NW_020822370.1	17293822	A	A/AG	A/AG	AG/AG	1979.12	88.8889	18	89.4737	19	100	15	-11.1111	-10.5263
NW_020822370.1	17397900	AC	AC/AC	AC/A	AC/AC	98.1	0	13	28.5714	14	0	9	0	28.5714
NW_020822370.1	17464768	GT	GT/G	GT/G	GT/GT	473.28	35	20	47.3684	38	8.33333	24	26.6667	39.0351
NW_020822370.1	17542486	CA	CA/C	CA/C	C/C	790.15	40	10	61.5385	13	100	8	-60	-38.4615
NW_020822370.1	17573324	AG	AG/A	AG/A	AG/AG	43.22	12.5	8	22.2222	9	0	7	12.5	22.2222
NW_020822370.1	17577513	C	C/CA	C/CA	C/C	113.22	25	20	41.6667	12	0	7	25	41.6667
NW_020822370.1	17619429	GAA	GAA/G	GAA/G	G/G	872.61	50	16	68.75	16	90	10	-40	-21.25
NW_020822370.1	17672908	AC	AC/A	A/A	AC/A	474.15	75	8	100	8	60	10	15	40
NW_020822370.1	17721106	AAC	AAC/AAC	AAC/A	AAC/AAC	72.36	0	6	62.5	8	7.69231	13	-7.69231	54.8077
NW_020822370.1	17732944	C	C/CT	C/CT	CT/CT	1297.13	47.0588	17	61.7647	34	100	11	-52.9412	-38.2353
NW_020822370.1	17777794	CGT	CGT/CGT	CGT/C	CGT/CGT	188.1	0	10	42.8571	14	0	9	0	42.8571
NW_020822370.1	17869000	G	G/GT	GT/GT	G/GT	1295.05	70	20	91.6667	24	54.5455	22	15.4545	37.1212
NW_020822370.1	17951483	A	A/AT	A/AT	A/A	58.13	28.5714	7	30.7692	13	0	10	28.5714	30.7692
NW_020822370.1	17964785	CT	CT/C	CT/C	CT/CT	324.22	33.3333	18	47.619	21	6.25	16	27.0833	41.369
NW_020822370.1	17966612	AC	AC/A	AC/A	AC/AC	92.51	20	10	23.5294	17	7.14286	14	12.8571	16.3866
NW_020822370.1	18043993	T	T/TC	TC/TC	T/TC	3388.68	71.875	32	97.561	41	94.7368	19	-22.8618	2.82413
NW_020822370.1	18067301	A	A/AC	A/AC	AC/AC	3103.25	78.8462	52	83.871	31	94.7368	19	-15.8907	-10.8659
NW_020822370.1	18067543	G	G/GC	GC/GC	G/GC	3077.32	74	50	93.3333	30	81.8182	33	-7.81818	11.5152
NW_020822370.1	18214060	T	T/TA	T/TA	T/T	62.62	37.5	8	71.4286	7	14.2857	7	23.2143	57.1429
NW_020822370.1	18224163	C	C/CA	C/CA	CA/CA	589.16	47.3684	19	50	18	71.4286	14	-24.0602	-21.4286
NW_020822370.1	18261668	TA	TA/TA	TA/T	TA/TA	91.14	6.25	16	29.6296	27	0	7	6.25	29.6296
NW_020822370.1	18336066	T	T/TA	T/TA	TA/TA	1616.87	45.4545	22	67.7419	31	93.75	16	-48.2955	-26.0081
NW_020822370.1	18364255	G	G/GT	GT/GT	G/GT	957.13	42.1053	19	94.7368	19	69.5652	23	-27.46	25.1716
NW_020822370.1	18411364	G	G/GA	GA/GA	G/GA	989.17	58.8235	17	92.5926	27	37.5	16	21.3235	55.0926
NW_020822370.1	18428493	ATG	ATG/A	ATG/A	ATG/ATG	126.13	13.3333	15	29.4118	17	0	16	13.3333	29.4118
NW_020822370.1	18535420	A	A/AC	A/AC	AC/AC	1810.01	53.8462	26	71.4286	28	92.8571	14	-39.011	-21.4286
NW_020822370.1	18670893	TA	TA/T	T/T	TA/T	1953.28	67.8571	28	93.1034	29	80	20	-12.1429	13.1034
NW_020822370.1	18725381	AAC	AAC/AAC	AAC/A	AAC/AAC	31.18	0	6	37.5	8	0	7	0	37.5
NW_020822370.1	18767974	GA	G/G	G/G	GA/G	1493.84	95.4545	22	100	25	85.7143	14	9.74026	14.2857
NW_020822370.1	18772314	CA	CA/C	C/C	CA/C	745.13	50	12	92.5926	27	27.7778	18	22.2222	64.8148
NW_020822370.1	18800155	TG	TG/T	TG/T	T/T	842.17	60	15	66.6667	15	100	7	-40	-33.3333
NW_020822370.1	18847762	TAA	TAA/T	TAA/T	T/T	547.15	46.1538	13	71.4286	7	100	6	-53.8462	-28.5714
NW_020822370.1	18923773	TTC	TTC/TTC	TTC/T	TTC/TTC	77.09	0	33	19.0476	21	0	21	0	19.0476
NW_020822370.1	18949136	GA	GA/G	GA/G	G/G	1210.24	75	16	83.3333	18	90.9091	22	-15.9091	-7.57576
NW_020822370.1	18961595	CT	CT/CT	CT/C	CT/CT	212.28	0	16	27.7778	18	0	8	0	27.7778
NW_020822370.1	19185619	TG	TG/T	TG/T	T/T	1504.12	53.5714	28	63.3333	30	95.4545	22	-41.8831	-32.1212
NW_020822370.1	19210987	C	C/C	C/CTT	C/C	91.18	0	8	36.3636	11	0	6	0	36.3636
NW_020822370.1	19282840	A	A/AT	A/AT	AT/AT	972.44	67.8571	28	73.3333	15	92.8571	14	-25	-19.5238
NW_020822370.1	19339740	A	A/AG	AG/AG	A/AG	1152.2	66.6667	15	92.5926	27	66.6667	12	0	25.9259
NW_020822370.1	19438940	C	C/CT	C/CT	C/C	81.66	12.5	8	55.5556	9	0	6	12.5	55.5556
NW_020822370.1	19440450	AT	AT/A	A/A	AT/A	1208.14	61.9048	21	100	25	81.8182	11	-19.9134	18.1818
NW_020822370.1	19452428	CT	CT/C	C/C	CT/C	707.56	58.3333	12	89.4737	19	66.6667	12	-8.33333	22.807
NW_020822370.1	19464296	T	T/T	T/TA	T/T	36.79	5.88235	17	31.25	16	0	11	5.88235	31.25
NW_020822370.1	19538791	TTG	TTG/TTG	TTG/T	TTG/TTG	41.36	0	25	14.2857	35	6.25	16	-6.25	8.03571
NW_020822370.1	19545463	G	G/G	G/GA	G/G	106.13	10	20	23.3333	30	0	10	10	23.3333
NW_020822370.1	19683938	A	A/AC	A/AC	A/A	253.43	57.1429	7	60	15	0	6	57.1429	60
NW_020822370.1	19980670	GA	GA/G	GA/G	GA/GA	325.15	33.3333	18	50	20	0	8	33.3333	50
NW_020822370.1	20016226	C	C/C	C/CT	C/C	88.18	0	24	30.4348	23	6.66667	15	-6.66667	23.7681
NW_020822370.1	20233445	TG	TG/TG	TG/TG	TG/T	136.52	0	8	9.09091	22	66.6667	12	-66.6667	-57.5758
NW_020822370.1	20306704	G	G/GA	G/GA	GA/GA	935.51	50	14	55.5556	18	91.6667	24	-41.6667	-36.1111
NW_020822370.1	20340293	CT	CT/C	CT/C	C/C	1359.19	54.2857	35	56.6667	30	94.1176	17	-39.8319	-37.451
NW_020822370.1	20357516	AAAAC	AAAAC/AAAAC	AAAAC/A	AAAAC/AAAAC	247.13	0	7	41.1765	17	0	9	0	41.1765
NW_020822370.1	20388838	G	G/GTC	G/GTC	GTC/GTC	1274.17	57.1429	14	80.9524	21	100	7	-42.8571	-19.0476
NW_020822370.1	20431651	C	C/CGTGTGTGT	C/CGTGTGTGT	C/C	99.9	16.6667	6	57.1429	7	0	9	16.6667	57.1429
NW_020822370.1	20491957	T	T/TA	T/TA	TA/TA	737.44	41.6667	24	72.7273	11	92.8571	14	-51.1905	-20.1299
NW_020822370.1	20537063	A	A/AT	AT/AT	A/AT	1325.15	86.3636	22	93.3333	30	58.3333	12	28.0303	35
NW_020822370.1	20714602	C	C/CAG	CAG/CAG	C/CAG	1437.73	79.1667	24	93.75	16	63.6364	11	15.5303	30.1136
NW_020822370.1	20798268	GA	GA/G	GA/G	G/G	974.12	56.5217	23	64.7059	17	100	13	-43.4783	-35.2941
NW_020822370.1	20827345	TG	TG/T	TG/T	T/T	448.22	57.1429	14	66.6667	6	100	6	-42.8571	-33.3333
NW_020822370.1	20844994	CA	CA/C	CA/C	C/C	1359.37	57.1429	21	58.3333	24	94.1176	17	-36.9748	-35.7843
NW_020822370.1	21072732	CA	CA/C	CA/C	C/C	638.01	63.6364	22	75	12	88.8889	9	-25.2525	-13.8889
NW_020822370.1	21231874	GA	GA/G	G/G	GA/G	669.51	42.8571	14	85	20	50	16	-7.14286	35
NW_020822370.1	21248666	AGT	AGT/AGT	AGT/A	AGT/AGT	64.56	8.69565	23	23.8095	21	0	9	8.69565	23.8095
NW_020822370.1	21262258	TA	TA/T	TA/T	TA/TA	258.88	26.087	23	44.4444	18	18.1818	11	7.90514	26.2626
NW_020822370.1	21272815	TA	TA/T	TA/T	T/T	226.65	37.5	8	83.3333	6	100	7	-62.5	-16.6667
NW_020822370.1	21298942	A	A/A	A/AAT	A/A	89.09	0	13	25	20	0	18	0	25
NW_020822370.1	21321245	C	C/CA	C/CA	C/C	257.13	25	12	71.4286	7	0	9	25	71.4286
NW_020822370.1	21330363	C	C/CA	C/CA	CA/CA	1195.53	36.3636	11	67.6471	34	90.4762	21	-54.1126	-22.8291
NW_020822370.1	21698993	G	G/G	G/GA	G/G	101.17	0	6	30.7692	13	0	7	0	30.7692
NW_020822370.1	21719151	CA	CA/C	CA/C	C/C	1313.12	57.6923	26	72.7273	22	100	17	-42.3077	-27.2727
NW_020822370.1	21766230	CAA	CAA/CAA	CAA/C	CAA/CAA	107.11	0	9	31.25	16	0	8	0	31.25
NW_020822370.1	21797748	GA	GA/G	G/G	GA/G	1559.53	41.1765	17	90.2439	41	76.1905	21	-35.014	14.0534
NW_020822370.1	21934088	C	C/CA	C/CA	CA/CA	1331.05	60	20	71.4286	21	93.3333	15	-33.3333	-21.9048
NW_020822370.1	21994442	G	G/GC	GC/GC	G/GC	1390.25	50	12	94.7368	19	68.1818	22	-18.1818	26.555
NW_020822370.1	22027243	G	G/G	G/G	G/GA	57.09	3.44828	29	6.89655	29	25	24	-21.5517	-18.1034
NW_020822370.1	22053550	GA	GA/G	G/G	GA/G	1069.13	78.5714	14	86.9565	23	81.25	16	-2.67857	5.70652
NW_020822370.1	22071863	AG	AG/A	AG/A	A/A	1267.17	62.5	16	70.5882	34	100	7	-37.5	-29.4118
NW_020822370.1	22134369	A	A/AT	A/AT	AT/AT	983.13	50	16	66.6667	27	100	11	-50	-33.3333
NW_020822370.1	22199766	C	C/CT	C/CT	C/C	45.69	11.1111	9	23.8095	21	0	7	11.1111	23.8095
NW_020822370.1	22215003	T	T/TG	TG/TG	T/TG	1723.89	84	25	93.1034	29	89.4737	19	-5.47368	3.62976
NW_020822370.1	22227976	TGG	TGG/T	T/T	TGG/T	658.13	63.6364	11	100	9	37.5	8	26.1364	62.5
NW_020822370.1	22357066	AT	AT/A	A/A	AT/A	1095.53	55.5556	18	90.4762	21	61.9048	21	-6.34921	28.5714
NW_020822370.1	22359883	AT	AT/A	AT/A	AT/AT	219.13	33.3333	6	72.7273	11	0	9	33.3333	72.7273
NW_020822370.1	22360960	A	A/AT	A/AT	AT/AT	466.15	25	8	44.4444	9	100	8	-75	-55.5556
NW_020822370.1	22376560	GT	GT/G	G/G	GT/G	591.63	83.3333	6	100	13	66.6667	9	16.6667	33.3333
NW_020822370.1	22523180	TA	TA/T	T/T	TA/T	1132.17	73.913	23	94.4444	18	36.3636	11	37.5494	58.0808
NW_020822370.1	22544048	GAC	GAC/G	GAC/G	GAC/GAC	40.46	9.09091	11	28.5714	7	0	11	9.09091	28.5714
NW_020822370.1	22749034	A	A/AT	A/AT	AT/AT	1300.12	64.2857	28	77.2727	22	100	13	-35.7143	-22.7273
NW_020822370.1	22752001	AT	AT/A	AT/A	A/A	1588.12	40	20	86.4865	37	100	16	-60	-13.5135
NW_020822370.1	22791900	G	G/GT	GT/GT	G/GT	895.2	66.6667	12	93.75	16	73.6842	19	-7.01754	20.0658
NW_020822370.1	22793067	C	C/CA	CA/CA	C/CA	264.14	50	8	100	8	57.1429	7	-7.14286	42.8571
NW_020822370.1	22895974	GA	GA/G	G/G	GA/G	984.97	87.5	8	90.9091	22	62.5	16	25	28.4091
NW_020822370.1	22927395	G	G/GA	G/GA	GA/GA	938.26	39.3939	33	54.5455	22	92.3077	13	-52.9138	-37.7622
NW_020822370.1	22931790	AC	AC/A	AC/A	A/A	1093.81	34.7826	23	60.7143	28	92.3077	13	-57.5251	-31.5934
NW_020822370.1	23052302	CA	CA/C	C/C	CA/C	527.29	71.4286	7	85.7143	7	80	10	-8.57143	5.71429
NW_020822370.1	23070640	C	C/CA	CA/CA	C/CA	798.26	58.8235	17	91.6667	12	75	16	-16.1765	16.6667
NW_020822370.1	23117611	GT	GT/G	GT/G	GT/GT	62.26	20	15	25	20	7.69231	13	12.3077	17.3077
NW_020822370.1	23161556	C	C/CT	C/CT	C/C	34.85	13.6364	22	19.2308	26	0	9	13.6364	19.2308
NW_020822370.1	23219202	GT	GT/G	G/G	GT/G	888.12	71.4286	14	100	18	70	10	1.42857	30
NW_020822370.1	23405100	GA	GA/G	G/G	GA/G	1057.14	70	20	94.4444	18	66.6667	15	3.33333	27.7778
NW_020822370.1	23412665	GT	GT/G	G/G	GT/G	1181.53	52.9412	17	91.6667	24	47.0588	17	5.88235	44.6078
NW_020822370.1	23659067	TA	TA/T	T/T	TA/T	1042.12	50	16	100	19	60	15	-10	40
NW_020822370.1	23745067	T	T/TA	T/TA	T/T	495.16	56.25	16	61.1111	18	8.33333	12	47.9167	52.7778
NW_020822370.1	24051755	GA	GA/G	G/G	GA/G	997.2	83.3333	12	94.1176	17	68.75	16	14.5833	25.3676
NW_020822370.1	24114649	CT	CT/C	CT/C	C/C	1475.18	67.7419	31	85.7143	14	100	20	-32.2581	-14.2857
NW_020822370.1	24133846	GT	GT/G	GT/G	G/G	543.26	66.6667	6	73.3333	15	100	12	-33.3333	-26.6667
NW_020822370.1	24197475	G	G/GA	GA/GA	G/GA	1212.73	38.4615	13	90.9091	22	69.5652	23	-31.1037	21.3439
NW_020822370.1	24221023	G	G/GA	GA/GA	G/GA	627.22	54.5455	11	100	6	75	20	-20.4545	25
NW_020822370.1	24333154	CT	CT/C	CT/C	C/C	1303.12	55.5556	18	67.6471	34	100	17	-44.4444	-32.3529
NW_020822370.1	24405262	CT	CT/C	C/C	CT/C	465.15	33.3333	15	82.3529	17	71.4286	7	-38.0952	10.9244
NW_020822370.1	24436895	GT	GT/G	G/G	GT/G	1338.13	52.381	21	100	21	85	20	-32.619	15
NW_020822370.1	24469690	CGT	CGT/CGT	CGT/C	CGT/CGT	45.1	0	12	33.3333	9	0	10	0	33.3333
NW_020822370.1	24593392	A	A/AT	AT/AT	A/AT	1216.19	61.1111	18	94.7368	19	72.7273	11	-11.6162	22.0096
NW_020822370.1	24656231	A	A/AT	AT/AT	A/AT	1217.12	70.5882	17	96.6667	30	33.3333	9	37.2549	63.3333
NW_020822370.1	24899733	GA	GA/G	G/G	GA/G	795.26	71.4286	21	91.6667	12	50	16	21.4286	41.6667
NW_020822370.1	25033064	CA	CA/C	C/C	CA/C	917.13	76.9231	13	100	17	81.25	16	-4.32692	18.75
NW_020822370.1	25085789	AT	AT/A	AT/A	A/A	745.28	41.6667	12	60	20	93.3333	15	-51.6667	-33.3333
NW_020822370.1	25089267	T	T/TG	T/TG	TG/TG	957.12	42.1053	19	52.381	21	100	17	-57.8947	-47.619
NW_020822370.1	25128711	TG	TG/T	T/T	TG/T	849.32	75	16	93.3333	15	58.3333	12	16.6667	35
NW_020822370.1	25206147	GCT	GCT/GCT	GCT/G	GCT/GCT	69.09	0	23	17.8571	28	0	13	0	17.8571
NW_020822370.1	25279722	G	G/GA	G/GA	GA/GA	919.12	47.3684	19	54.1667	24	100	18	-52.6316	-45.8333
NW_020822370.1	25327783	A	A/AC	A/AC	A/A	129.39	15.3846	13	71.4286	7	0	6	15.3846	71.4286
NW_020822370.1	25435216	CA	CA/CA	CA/C	CA/CA	84.07	0	15	33.3333	24	9.09091	11	-9.09091	24.2424
NW_020822370.1	25440072	G	G/G	G/GA	G/G	33.57	5.55556	18	18.75	32	0	24	5.55556	18.75
NW_020822370.1	25498044	C	C/CT	CT/CT	C/CT	231.91	30	10	91.6667	12	14.2857	7	15.7143	77.381
NW_020822370.1	25641924	G	G/GT	G/GT	GT/GT	1130.26	75	20	77.7778	27	91.6667	12	-16.6667	-13.8889
NW_020822370.1	25825801	AG	AG/A	A/A	AG/A	1155.15	75	28	94.4444	18	54.5455	11	20.4545	39.899
NW_020822370.1	25996239	G	G/GC	G/GC	GC/GC	1845.12	76.1905	21	87.5	24	100	13	-23.8095	-12.5
NW_020822370.1	26010992	AG	AG/A	AG/A	A/A	1340.51	75	20	78.9474	19	92.8571	14	-17.8571	-13.9098
NW_020822370.1	26111557	C	C/C	C/CG	C/C	81.25	0	8	57.1429	7	8.33333	12	-8.33333	48.8095
NW_020822370.1	26129028	CCT	CCT/CCT	CCT/C	CCT/CCT	58.13	0	12	12.9032	31	0	11	0	12.9032
NW_020822370.1	26142196	A	A/AT	A/AT	AT/AT	1565.14	66.6667	21	83.871	31	94.7368	19	-28.0702	-10.8659
NW_020822370.1	26197980	T	T/TG	T/TG	TG/TG	1564.14	52.9412	17	55.8824	34	94.7368	19	-41.7957	-38.8545
NW_020822370.1	26277854	CGT	CGT/C	CGT/C	C/C	261.81	55.5556	9	83.3333	6	83.3333	6	-27.7778	0
NW_020822370.1	26361098	AT	AT/A	AT/A	AT/AT	327.28	21.4286	28	52.6316	19	6.25	16	15.1786	46.3816
NW_020822370.1	26385250	TA	TA/T	T/T	TA/T	1194.13	64.7059	17	95.2381	21	72.2222	18	-7.51634	23.0159
NW_020822370.1	26450507	CA	CA/C	C/C	CA/C	529.91	46.1538	13	100	10	85.7143	7	-39.5604	14.2857
NW_020822370.1	26727125	AT	AT/A	A/A	AT/A	1255.61	61.1111	18	91.6667	24	83.3333	18	-22.2222	8.33333
NW_020822370.1	26754285	TA	TA/T	TA/T	T/T	758.53	62.5	16	71.4286	21	90	10	-27.5	-18.5714
NW_020822370.1	26917592	T	T/T	T/TA	T/T	49.51	8.33333	12	25	24	0	18	8.33333	25
NW_020822370.1	27196265	TAA	TAA/TAA	TAA/T	TAA/TAA	33.29	0	19	14.2857	21	0	14	0	14.2857
NW_020822370.1	27327622	C	C/CA	CA/CA	C/CA	847.01	71.4286	21	90.9091	11	57.1429	14	14.2857	33.7662
NW_020822370.1	27475558	G	G/GT	G/GT	GT/GT	982.15	19.0476	21	79.1667	24	100	8	-80.9524	-20.8333
NW_020822370.1	27598547	CTT	CTT/C	CTT/C	CTT/CTT	151.17	20	10	41.6667	12	0	7	20	41.6667
NW_020822370.1	27686641	AT	AT/A	AT/A	AT/AT	399.22	20	15	57.1429	28	0	6	20	57.1429
NW_020822370.1	27716674	CAT	CAT/CAT	CAT/C	CAT/CAT	119.89	0	23	22.7273	22	5.88235	17	-5.88235	16.8449
NW_020822370.1	27737900	G	G/GT	G/GT	GT/GT	686.19	37.5	16	69.2308	13	93.75	16	-56.25	-24.5192
NW_020822370.1	27749850	AT	AT/A	A/A	AT/A	1034.61	50	16	91.6667	24	76.9231	13	-26.9231	14.7436
NW_020822370.1	27849301	A	A/A	A/AAC	A/A	33.98	0	11	30.7692	13	0	6	0	30.7692
NW_020822370.1	27960922	C	C/C	C/CT	C/C	100.18	0	16	34.7826	23	8.69565	23	-8.69565	26.087
NW_020822370.1	27992792	TA	TA/TA	TA/T	TA/TA	56.09	3.7037	27	25	28	0	18	3.7037	25
NW_020822370.1	28060110	GT	GT/G	GT/G	GT/GT	46.18	11.1111	18	28.5714	7	0	7	11.1111	28.5714
NW_020822370.1	28158329	G	G/G	G/G	G/GT	44.47	6.66667	15	9.52381	21	31.25	16	-24.5833	-21.7262
NW_020822370.1	28188671	C	C/C	C/CT	C/C	65.13	0	15	29.4118	17	7.69231	13	-7.69231	21.7195
NW_020822370.1	28244022	GGT	GGT/GGT	GGT/G	GGT/GGT	169.23	0	6	31.8182	22	0	13	0	31.8182
NW_020822370.1	28411173	ATG	ATG/A	ATG/A	ATG/ATG	57.77	11.1111	18	30.7692	13	0	9	11.1111	30.7692
NW_020822370.1	28440972	TTA	TTA/TTA	TTA/T	TTA/TTA	109.11	0	8	28.5714	21	0	9	0	28.5714
NW_020822370.1	28539475	CT	CT/CT	CT/C	CT/CT	38.09	0	26	11.7647	34	0	17	0	11.7647
NW_020822370.1	28561619	AAG	AAG/A	AAG/A	AAG/AAG	54.54	12.5	8	21.0526	19	0	11	12.5	21.0526
NW_020822370.1	28575055	G	G/G	G/GA	G/G	109.23	0	32	29.4118	34	11.1111	18	-11.1111	18.3007
NW_020822370.1	28653901	CA	CA/CA	CA/C	CA/CA	39.58	6.66667	15	44.4444	9	5	20	1.66667	39.4444
NW_020822370.1	28778010	AAC	AAC/A	AAC/A	AAC/AAC	55.43	14.2857	7	27.2727	11	0	9	14.2857	27.2727
NW_020822370.1	28927445	TA	TA/T	TA/T	TA/TA	90.81	24	25	30.7692	13	10	10	14	20.7692
NW_020822370.1	29031340	GA	G/G	G/G	GA/G	933.5	89.4737	19	90.9091	11	54.1667	24	35.307	36.7424
NW_020822370.1	29116483	AG	AG/A	AG/A	AG/AG	80.09	14.2857	7	62.5	8	0	10	14.2857	62.5
NW_020822370.1	29408451	GT	GT/GT	GT/GT	GT/G	82.25	0	12	5.55556	18	50	8	-50	-44.4444
NW_020822370.1	29526691	A	A/A	A/A	A/AT	79.15	5.26316	19	8.33333	24	27.7778	18	-22.5146	-19.4444
NW_020822370.1	29873312	C	C/C	C/CAG	C/C	55.22	0	7	15	20	0	12	0	15
NW_020822370.1	29925533	T	T/T	T/TA	T/T	71.11	0	11	28.5714	21	0	8	0	28.5714
NW_020822370.1	29930085	T	T/T	T/T	T/TA	42.87	0	8	6.66667	30	26.3158	19	-26.3158	-19.6491
NW_020822370.1	29955093	GTT	GTT/G	GTT/G	GTT/GTT	580.37	58.8235	17	61.1111	18	0	7	58.8235	61.1111
NW_020822370.1	29968471	TA	TA/TA	TA/T	TA/TA	32.97	0	11	25	16	0	15	0	25
NW_020822370.1	29985084	AT	AT/A	A/A	AT/A	1199.14	70.5882	17	92.5926	27	61.9048	21	8.68347	30.6878
NW_020822370.1	29988131	C	C/C	C/CTT	C/C	79.56	0	20	33.3333	12	0	18	0	33.3333
NW_020822370.1	30045561	C	C/C	C/CT	C/C	195.18	6.66667	15	37.037	27	0	13	6.66667	37.037
NW_020822370.1	30110736	C	C/C	C/CT	C/C	87.89	10.3448	29	27.5862	29	0	24	10.3448	27.5862
NW_020822370.1	30145050	ATG	ATG/A	ATG/A	ATG/ATG	136.14	18.75	16	41.1765	17	0	9	18.75	41.1765
NW_020822370.1	30147345	GGT	GGT/G	GGT/G	GGT/GGT	55.02	20	10	20.8333	24	10	10	10	10.8333
NW_020822370.1	30167837	TAC	TAC/T	TAC/T	TAC/TAC	45.55	14.2857	14	36.3636	11	0	6	14.2857	36.3636
NW_020822370.1	30345608	G	G/GGT	G/GGT	G/G	65.17	22.2222	9	37.5	8	0	7	22.2222	37.5
NW_020822370.1	30455988	GT	GT/G	GT/G	GT/GT	62.22	15.3846	26	19.2308	26	0	7	15.3846	19.2308
NW_020822370.1	30476293	GCA	GCA/G	GCA/G	GCA/GCA	197.53	21.4286	14	53.3333	15	0	14	21.4286	53.3333
NW_020822370.1	30824146	CT	CT/CT	CT/C	CT/CT	43.11	0	12	50	6	0	8	0	50
NW_020822370.1	30879400	C	C/C	C/CT	C/C	126.1	6.89655	29	39.1304	23	5.55556	18	1.341	33.5749
NW_020822370.1	30880615	T	TG/TG	TG/TG	T/TG	824.09	91.6667	12	94.1176	17	87.5	8	4.16667	6.61765
NW_020822370.1	30907802	C	C/CT	C/CT	C/C	56.89	17.8571	28	18.1818	22	13.0435	23	4.81366	5.13834
NW_020822370.1	31076405	G	G/G	G/GA	G/G	42.2	9.09091	33	29.4118	17	8.69565	23	0.395257	20.7161
NW_020822370.1	31187505	AAC	AAC/A	AAC/A	AAC/AAC	74.16	14.2857	14	36.3636	11	0	18	14.2857	36.3636
NW_020822370.1	31448749	TC	TC/T	TC/T	TC/TC	314.12	18.1818	33	19.5652	46	4.16667	24	14.0152	15.3986
NW_020822370.1	31488624	AAC	AAC/AAC	AAC/A	AAC/AAC	36.09	3.22581	31	12.8205	39	0	19	3.22581	12.8205
NW_020822370.1	31797843	AACAC	AACAC/AACAC	AACAC/A	AACAC/AACAC	145.99	0	10	42.8571	14	0	7	0	42.8571
NW_020822370.1	31852931	TA	TA/T	TA/T	TA/TA	138.89	14.2857	35	29.1667	24	6.66667	15	7.61905	22.5
NW_020822370.1	31935049	A	A/A	A/A	A/AGT	120.81	5.88235	17	8.33333	12	50	10	-44.1176	-41.6667
NW_020822370.1	31965832	C	C/CT	CT/CT	C/CT	284.07	75	12	90	10	50	6	25	40
NW_020822370.1	32163030	CTT	CTT/CTT	CTT/C	CTT/CTT	119.42	0	12	25	24	6.66667	15	-6.66667	18.3333
NW_020822370.1	32225666	C	C/CT	CT/CT	C/CT	239.59	62.5	8	85.7143	7	28.5714	7	33.9286	57.1429
NW_020822370.1	32225860	TA	TA/T	T/T	TA/T	931.11	64.7059	17	95.6522	23	75	8	-10.2941	20.6522
NW_020822370.1	32235880	CCA	CCA/C	CCA/C	CCA/CCA	51.55	10	20	12.1951	41	6.66667	15	3.33333	5.52846
NW_020822370.1	32320808	CTT	CTT/C	CTT/C	CTT/CTT	146.95	15.3846	13	19.2308	26	0	10	15.3846	19.2308
NW_020822370.1	32396678	AC	AC/A	AC/A	A/A	427.22	75	12	80	10	100	7	-25	-20
NW_020822370.1	32502473	G	G/G	G/G	G/GT	32.1	0	21	7.14286	28	25	20	-25	-17.8571
NW_020822370.1	32512444	AT	AT/A	A/A	AT/A	1375.14	71.4286	28	91.4286	35	63.1579	19	8.27068	28.2707
NW_020822370.1	32717949	GA	GA/G	GA/G	GA/GA	433.12	24.1379	29	44.1176	34	0	28	24.1379	44.1176
NW_020822370.1	32831456	AAC	AAC/AAC	AAC/AAC	AAC/A	35.53	5.55556	18	8.69565	23	30	10	-24.4444	-21.3043
NW_020822370.1	32840896	G	G/G	G/GA	G/G	40.1	5.26316	19	17.9487	39	0	26	5.26316	17.9487
NW_020822370.1	32883210	AGT	AGT/A	AGT/A	AGT/AGT	87.87	21.7391	23	26.6667	15	8.33333	12	13.4058	18.3333
NW_020822370.1	33008928	G	G/G	G/GAC	G/G	61.42	12.5	8	50	10	0	6	12.5	50
NW_020822370.1	33068173	GGT	GGT/G	GGT/G	GGT/GGT	128.53	14.2857	35	20	30	8.69565	23	5.59006	11.3043
NW_020822370.1	33089173	CGT	CGT/CGT	CGT/C	CGT/CGT	74.44	9.09091	11	26.6667	15	0	14	9.09091	26.6667
NW_020822370.1	33163656	G	G/G	G/GT	G/G	38.4	8.33333	24	26.3158	19	15.3846	13	-7.05128	10.9312
NW_020822370.1	33166072	GT	GT/G	G/G	GT/G	1472.88	62.069	29	100	21	88.8889	18	-26.8199	11.1111
NW_020822370.1	33179107	A	A/ATG	A/ATG	A/A	164.29	20	10	50	18	9.09091	11	10.9091	40.9091
NW_020822370.1	33201866	AAC	AAC/A	AAC/A	AAC/AAC	75.17	19.0476	21	20	15	0	8	19.0476	20
NW_020822370.1	33211390	C	C/C	C/CT	C/C	97.17	13.3333	15	35.4839	31	13.3333	15	0	22.1505
NW_020822370.1	33364948	A	A/A	A/A	A/ATG	34.13	0	9	5.55556	18	33.3333	9	-33.3333	-27.7778
NW_020822370.1	33364974	A	A/ATG	A/ATG	A/A	220.87	30	10	46.6667	15	14.2857	7	15.7143	32.381
NW_020822370.1	33506995	TAC	TAC/TAC	TAC/T	TAC/TAC	128.09	0	20	17.0213	47	0	17	0	17.0213
NW_020822370.1	33604954	GC	GC/GC	GC/GC	GC/G	51.1	5.88235	17	9.52381	21	18.9189	37	-13.0366	-9.39511
NW_020822370.1	33669897	TAC	TAC/TAC	TAC/T	TAC/TAC	81.74	7.69231	13	50	12	8.33333	12	-0.641026	41.6667
NW_020822370.1	33831119	C	C/CGT	CGT/CGT	C/CGT	667.38	71.4286	7	88.8889	18	83.3333	6	-11.9048	5.55556
NW_020822370.1	33864730	A	A/A	A/AG	A/A	33.09	0	11	25	16	0	21	0	25
NW_020822370.1	33951959	AGT	AGT/A	AGT/A	AGT/AGT	91.89	20	15	26.6667	15	0	6	20	26.6667
NW_020822370.1	34021442	TA	TA/TA	TA/T	TA/TA	129.3	9.67742	31	29.6296	27	6.66667	15	3.01075	22.963
NW_020822370.1	34058145	C	C/CA	C/CA	C/C	77.97	18.75	16	41.6667	12	0	7	18.75	41.6667
NW_020822370.1	34093639	AT	AT/A	AT/A	AT/AT	349.88	29.1667	24	31.5789	38	7.14286	14	22.0238	24.4361
NW_020822370.1	34120978	T	T/T	T/TTG	T/T	48.32	0	12	22.2222	18	0	6	0	22.2222
NW_020822370.1	34294544	CT	CT/C	CT/C	CT/CT	69.89	16	25	18.5185	27	0	16	16	18.5185
NW_020822370.1	34353505	AT	A/A	A/A	AT/A	1913.09	92.8571	28	93.4783	46	75	20	17.8571	18.4783
NW_020822370.1	34498325	G	GAA/GAA	GAA/GAA	G/GAA	1123.93	85.7143	14	94.4444	18	83.3333	6	2.38095	11.1111
NW_020822370.1	35243154	C	C/C	C/CT	C/C	60.87	10.3448	29	25.9259	27	0	10	10.3448	25.9259
NW_020822370.1	35453497	A	AT/AT	AT/AT	A/AT	1652.76	93.3333	15	96.7742	31	87.5	24	5.83333	9.27419
NW_020822370.1	35735008	TA	TA/T	T/T	TA/T	839.41	78.5714	14	89.4737	19	85	20	-6.42857	4.47368
NW_020822370.1	35866031	A	A/AT	AT/AT	A/AT	498.13	62.5	8	100	11	62.5	8	0	37.5
NW_020822370.1	35938448	T	T/TA	TA/TA	T/TA	1497.26	60.6061	33	90	30	73.0769	26	-12.4709	16.9231
NW_020822370.1	35965821	AG	A/A	A/A	AG/A	2361.12	97.4359	39	100	33	85	20	12.4359	15
NW_020822370.1	35969356	TA	T/T	T/T	TA/T	1456.09	94.7368	19	95.4545	22	77.7778	27	16.9591	17.6768
NW_020822370.1	36018484	TA	T/T	T/T	TA/T	527.36	80	15	88.8889	18	50	12	30	38.8889
NW_020822370.1	36146010	CTTCTCTCTCTCTT	CTTCTCTCTCTCTT/C	CTTCTCTCTCTCTT/C	C/C	909.66	88.8889	9	90.9091	11	100	8	-11.1111	-9.09091
NW_020822370.1	36157632	CT	C/C	C/C	CT/C	1409.52	84.6154	26	85.7143	21	83.871	31	0.744417	1.84332
NW_020822370.1	36303911	TTG	TTG/T	TTG/T	TTG/TTG	256.14	33.3333	15	47.8261	23	5.88235	17	27.451	41.9437
NW_020822370.1	36394986	GT	GT/G	G/G	GT/G	1643.19	80.6452	31	89.4737	38	78.2609	23	2.38429	11.2128
NW_020822370.1	36483705	T	T/TA	TA/TA	T/TA	586.05	71.4286	14	90.9091	11	69.2308	13	2.1978	21.6783
NW_020822370.1	36504458	C	C/CA	CA/CA	C/CA	650.15	80	10	100	17	66.6667	9	13.3333	33.3333
NW_020822370.1	36507778	T	T/TAC	T/TAC	TAC/TAC	903.59	81.8182	11	90.9091	11	100	8	-18.1818	-9.09091
NW_020822370.1	36543671	CTT	CTT/C	CTT/C	CTT/CTT	50.15	16.6667	12	21.4286	14	0	8	16.6667	21.4286
NW_020822370.1	36700414	C	C/CAA	CAA/CAA	C/CAA	1445.31	86.3636	22	100	16	90	10	-3.63636	10
NW_020822370.1	36730217	GA	GA/G	GA/G	G/G	379.29	33.3333	18	57.1429	14	90	10	-56.6667	-32.8571
NW_020822370.1	36808398	TA	T/T	T/T	TA/T	2271.09	94.1176	34	97.0588	34	82.1429	28	11.9748	14.916
NW_020822370.1	36888715	TA	TA/T	T/T	TA/T	1283.12	77.7778	27	93.75	32	71.4286	14	6.34921	22.3214
NW_020822370.1	36965623	C	C/CA	CA/CA	C/CA	523.01	47.8261	23	91.6667	12	72.7273	11	-24.9012	18.9394
NW_020822370.1	36976840	G	GA/GA	GA/GA	G/GA	2160.22	90.9091	33	100	33	84.8485	33	6.06061	15.1515
NW_020822370.1	37149606	G	G/GT	GT/GT	G/GT	1459.99	86.6667	30	100	27	85	20	1.66667	15
NW_020822370.1	37167850	AG	AG/A	A/A	AG/A	1486.78	93.75	16	100	14	80	10	13.75	20
NW_020822370.1	37324610	CTG	CTG/CTG	CTG/C	CTG/CTG	66.46	9.09091	33	20.6897	29	7.69231	26	1.3986	12.9973
NW_020822370.1	37602916	CT	CT/C	C/C	CT/C	1519.14	82.1429	28	87.8788	33	78.2609	23	3.88199	9.61792
NW_020822370.1	37650507	C	C/CT	CT/CT	C/CT	1744.19	75.7576	33	94.2857	35	75	20	0.757576	19.2857
NW_020822370.1	37707591	CCA	CCA/CCA	CCA/C	CCA/CCA	87.09	4.16667	24	17.1429	35	0	23	4.16667	17.1429
NW_020822370.1	37832941	T	T/TAA	TAA/TAA	T/TAA	1094.1	71.4286	21	93.3333	15	77.7778	9	-6.34921	15.5556
NW_020822370.1	37862855	GT	GT/G	GT/G	G/G	1663.59	85.1852	27	88.4615	26	100	20	-14.8148	-11.5385
NW_020822370.1	37863638	CTTTT	CTTTT/C	C/C	CTTTT/C	547.89	75	8	100	8	50	6	25	50
NW_020822370.1	37878454	T	T/TA	TA/TA	T/TA	1058.13	83.3333	18	92.8571	28	70.5882	17	12.7451	22.2689
NW_020822370.1	37930038	G	GA/GA	GA/GA	G/GA	546.92	90	10	100	8	85.7143	14	4.28571	14.2857
NW_020822370.1	37952006	GA	GA/G	GA/G	G/G	1684.61	75.6757	37	87.5	40	92.8571	14	-17.1815	-5.35714
NW_020822370.1	38031523	CT	CT/C	C/C	CT/C	536.14	71.4286	7	100	10	78.5714	14	-7.14286	21.4286
NW_020822370.1	38078789	GA	GA/G	GA/G	GA/GA	68.89	13.7931	29	16.129	31	6.66667	15	7.12644	9.46237
NW_020822370.1	38094695	AT	AT/AT	AT/AT	AT/A	31.1	4.54545	22	6.66667	30	20.6897	29	-16.1442	-14.023
NW_020822370.1	38104269	TA	TA/T	TA/T	TA/TA	45.17	15.7895	19	30.7692	13	7.69231	13	8.09717	23.0769
NW_020822370.1	38140605	AT	AT/A	AT/A	AT/AT	113.32	15	20	27.2727	22	0	6	15	27.2727
NW_020822370.1	38147172	G	G/G	G/G	G/GTT	65.52	0	17	4.34783	23	30.7692	13	-30.7692	-26.4214
NW_020822370.1	38165493	TTA	TTA/TTA	TTA/T	TTA/TTA	35.09	0	13	27.7778	18	0	18	0	27.7778
NW_020822370.1	38292157	AT	AT/A	A/A	AT/A	1759.13	83.7838	37	100	22	83.3333	30	0.45045	16.6667
NW_020822370.1	38296245	TTA	TTA/T	T/T	TTA/T	3455.12	84.8485	33	100	53	80.9524	21	3.8961	19.0476
NW_020822370.1	38318286	AG	AG/AG	AG/AG	AG/A	82.88	1.72414	58	1.78571	56	19.5122	41	-17.7881	-17.7265
NW_020822370.1	38323192	GA	GA/G	G/G	GA/G	935.41	76.9231	13	89.6552	29	85.7143	7	-8.79121	3.94089
NW_020822370.1	38326534	G	G/GT	G/GT	G/G	94.44	7.69231	26	20.8333	24	5.55556	18	2.13675	15.2778
NW_020822370.1	38554464	GA	GA/G	GA/G	G/G	1363.32	83.3333	30	84	25	94.1176	17	-10.7843	-10.1176
NW_020822370.1	38661808	C	C/CT	CT/CT	C/CT	762.15	60	15	93.75	16	73.913	23	-13.913	19.837
NW_020822370.1	38868214	A	A/AC	A/AC	A/A	114.15	10.5263	19	36.3636	11	0	8	10.5263	36.3636
NW_020822370.1	38880565	TA	TA/TA	TA/T	TA/TA	77.09	0	23	26.9231	26	4.34783	23	-4.34783	22.5753
NW_020822370.1	38900446	CA	CA/C	CA/C	C/C	593.23	72.7273	11	83.3333	12	100	7	-27.2727	-16.6667
NW_020822370.1	39000466	CT	CT/CT	CT/C	CT/CT	41.15	0	6	16.6667	18	0	12	0	16.6667
NW_020822370.1	39104099	TCA	T/T	T/T	TCA/T	2199.53	95.6522	23	100	31	89.4737	19	6.17849	10.5263
NW_020822370.1	39108387	A	A/AG	A/AG	A/A	222.9	21.4286	28	26.4706	34	8.33333	12	13.0952	18.1373
NW_020822370.1	39202805	GCA	GCA/GCA	GCA/GCA	GCA/G	183.09	0	26	3.57143	28	29.6296	27	-29.6296	-26.0582
NW_020822370.1	39216149	C	C/CTG	C/CTG	CTG/CTG	585.37	77.7778	9	85.7143	7	100	8	-22.2222	-14.2857
NW_020822370.1	39268625	C	CAA/CAA	CAA/CAA	C/CAA	927.87	92.8571	14	93.75	16	62.5	8	30.3571	31.25
NW_020822370.1	39297874	A	A/AT	AT/AT	A/AT	765.14	75	12	100	14	80	10	-5	20
NW_020822370.1	39321675	G	GT/GT	GT/GT	G/GT	966.29	93.3333	15	100	19	83.3333	6	10	16.6667
NW_020822370.1	39375629	GA	GA/G	G/G	GA/G	419.14	66.6667	6	91.6667	12	62.5	8	4.16667	29.1667
NW_020822370.1	39412853	TA	TA/T	TA/T	TA/TA	37.19	16.6667	24	27.2727	11	7.14286	14	9.52381	20.1299
NW_020822370.1	39425722	GT	GT/G	GT/G	GT/GT	289.12	17.8571	28	21.1538	52	3.7037	27	14.1534	17.4501
NW_020822370.1	39516517	GAT	GAT/G	GAT/G	GAT/GAT	41.2	10	30	16.6667	18	0	18	10	16.6667
NW_020822370.1	39528514	C	C/C	C/CA	C/C	72.91	8.33333	12	31.25	16	20	20	-11.6667	11.25
NW_020822370.1	39577331	CG	CG/C	C/C	CG/C	1204.53	75	24	95	20	85.7143	21	-10.7143	9.28571
NW_020822370.1	39594550	G	G/GA	G/GA	GA/GA	247.13	28.5714	7	71.4286	14	85.7143	7	-57.1429	-14.2857
NW_020822370.1	39600563	CA	C/C	C/C	CA/C	1688.1	90.9091	33	96.4286	28	64.7059	34	26.2032	31.7227
NW_020822370.1	39608461	AT	AT/A	A/A	AT/A	2113.12	82.6087	23	91.4894	47	93.1034	29	-10.4948	-1.61409
NW_020822370.1	39636476	AT	AT/AT	AT/A	AT/AT	113.09	5.40541	37	27.7778	36	0	20	5.40541	27.7778
NW_020822370.1	39671845	C	C/CT	CT/CT	C/CT	862.09	81.25	16	88.8889	18	81.8182	22	-0.568182	7.07071
NW_020822370.1	39969210	G	G/GCA	G/GCA	GCA/GCA	4580.12	89.0625	64	89.4737	57	91.4894	47	-2.42686	-2.01568
NW_020822370.1	39989816	GA	GA/G	GA/G	GA/GA	183.13	16.6667	48	25	72	8.82353	34	7.84314	16.1765
NW_020822370.1	40048761	TA	TA/T	TA/T	TA/TA	88.12	15.625	32	17.3913	46	0	41	15.625	17.3913
NW_020822370.1	40094539	T	T/TA	T/TA	T/T	62.93	17.6471	17	17.8571	28	14.2857	28	3.36134	3.57143
NW_020822370.1	40107141	GT	GT/G	G/G	GT/G	912.76	86.6667	15	100	17	70	10	16.6667	30
NW_020822370.1	40132566	ATG	ATG/A	ATG/A	A/A	804.23	81.8182	11	84.6154	13	100	6	-18.1818	-15.3846
NW_020822370.1	40212944	CTT	CTT/CTT	CTT/C	CTT/CTT	145.2	0	10	24.1379	29	0	9	0	24.1379
NW_020822370.1	40223046	AAC	AAC/A	A/A	AAC/A	620.84	52.9412	17	88.8889	18	77.7778	9	-24.8366	11.1111
NW_020822370.1	40341263	T	T/TA	TA/TA	T/TA	1041.44	81.25	16	100	22	84.6154	13	-3.36538	15.3846
NW_020822370.1	40343887	T	T/T	T/TA	T/T	50.1	5.88235	17	23.5294	34	0	23	5.88235	23.5294
NW_020822372.1	92661	GGA	GGA/GGA	GGA/G	GGA/GGA	41.2	3.125	32	20	20	5.88235	17	-2.75735	14.1176
NW_020822372.1	341604	CTG	CTG/C	C/C	CTG/C	1737.26	86.6667	15	97.2222	36	90	10	-3.33333	7.22222
NW_020822372.1	351122	TA	TA/T	TA/T	TA/TA	111.26	14.2857	21	27.907	43	6.89655	29	7.38916	21.0104
NW_020822372.1	416322	C	C/CA	CA/CA	C/CA	1105.84	83.3333	24	86.6667	30	61.7647	34	21.5686	24.902
NW_020822372.1	431127	CT	CT/C	C/C	CT/C	2245.53	86.4865	37	91.6667	48	80.6452	31	5.84133	11.0215
NW_020822372.1	487623	C	C/CA	C/CA	C/C	71.95	16.6667	24	17.8571	28	5.26316	19	11.4035	12.594
NW_020822372.1	513180	G	GT/GT	GT/GT	G/GT	2941.49	88.7097	62	94.3396	53	84	25	4.70968	10.3396
NW_020822372.1	536648	T	T/T	T/T	T/TA	84.09	2.7027	37	3.22581	62	20.9302	43	-18.2275	-17.7044
NW_020822372.1	539601	G	G/GT	G/GT	GT/GT	770.94	75	20	79.1667	24	90.9091	11	-15.9091	-11.7424
NW_020822372.1	553986	CCT	CCT/CCT	CCT/C	CCT/CCT	84.09	0	32	13.1148	61	2.7027	37	-2.7027	10.4121
NW_020822372.1	594407	TG	TG/T	TG/T	T/T	1046.91	80	15	86.6667	15	90.9091	22	-10.9091	-4.24242
NW_020822372.1	600783	GT	GT/G	GT/G	G/G	1211.12	53.8462	26	77.4194	31	84.375	32	-30.5288	-6.95565
NW_020822372.1	662202	CG	CG/C	CG/C	CG/CG	430.61	11.1111	63	27.7778	54	7.31707	41	3.79404	20.4607
NW_020822372.1	687093	A	A/A	A/AT	A/A	181.3	6.25	32	28.5714	49	10	30	-3.75	18.5714
NW_020822372.1	696138	C	C/CT	CT/CT	C/CT	810.25	71.4286	21	88.8889	18	72.7273	11	-1.2987	16.1616
NW_020822372.1	706357	C	CT/CT	CT/CT	C/CT	1855.36	86.4865	37	96.875	32	79.1667	24	7.31982	17.7083
NW_020822372.1	741951	GT	G/G	G/G	GT/G	1810.13	89.6552	29	97.5	40	81.25	16	8.40517	16.25
NW_020822372.1	879261	C	C/CTCTCTCTT	CTCTCTCTT/CTCTCTCTT	C/CTCTCTCTT	929.59	75	8	90	10	72.7273	11	2.27273	17.2727
NW_020822372.1	903957	GA	GA/G	GA/G	GA/GA	214.13	14.5833	48	18.75	64	7.14286	42	7.44048	11.6071
NW_020822372.1	914626	G	GA/GA	GA/GA	G/GA	2509.09	93.8776	49	100	37	83.3333	24	10.5442	16.6667
NW_020822372.1	1051233	CT	C/C	C/C	CT/C	1045.23	88.8889	18	100	19	68.75	16	20.1389	31.25
NW_020822372.1	1064141	ACT	A/A	A/A	ACT/A	1218.16	92.8571	14	100	16	72.7273	11	20.1299	27.2727
NW_020822372.1	1086961	C	C/CT	CT/CT	C/CT	498.07	80	10	85.7143	14	55.5556	9	24.4444	30.1587
NW_020822372.1	1281820	T	TA/TA	TA/TA	T/TA	2817.11	96.5517	29	100	57	85.7143	28	10.8374	14.2857
NW_020822372.1	1313615	C	CA/CA	CA/CA	C/CA	2246.09	89.1892	37	96	50	66.6667	21	22.5225	29.3333
NW_020822372.1	1357329	GT	GT/G	GT/G	G/G	427.22	62.5	8	76.9231	13	100	6	-37.5	-23.0769
NW_020822372.1	1388557	TA	TA/T	T/T	TA/T	295.15	28.5714	7	100	8	33.3333	9	-4.7619	66.6667
NW_020822372.1	1492209	A	A/AG	AG/AG	A/AG	679.87	50	8	92.3077	13	68.75	16	-18.75	23.5577
NW_020822372.1	1494714	G	G/GA	G/GA	GA/GA	368.18	20	10	62.5	16	100	7	-80	-37.5
NW_020822372.1	1629975	TTC	TTC/TTC	TTC/TTC	TTC/T	37.09	0	42	2.94118	68	16	25	-16	-13.0588
NW_020822372.1	1733709	T	T/TAC	T/TAC	TAC/TAC	592.13	57.1429	14	69.2308	13	100	9	-42.8571	-30.7692
NW_020822372.1	1914288	TG	T/T	TG/T	T/T	635.08	87.5	8	88.8889	9	77.7778	9	9.72222	11.1111
NW_020822372.1	1916189	CA	CA/C	CA/C	CA/CA	32.24	12.1951	41	15.7895	38	5.88235	17	6.31277	9.90712
NW_020822372.1	1925731	TA	TA/T	TA/T	TA/TA	232.19	12.2807	57	31.7073	41	8.57143	35	3.70927	23.1359
NW_020822372.1	1938922	G	GA/GA	GA/GA	G/GA	1596.35	92.3077	26	96.5517	29	84.6154	13	7.69231	11.9363
NW_020822372.1	1963258	CA	C/C	C/C	CA/C	1070.78	89.4737	19	100	15	83.3333	18	6.14035	16.6667
NW_020822372.1	2142017	G	G/G	G/G	G/GA	32.61	6.66667	30	10.3448	29	20.6897	29	-14.023	-10.3448
NW_020822372.1	2150327	GT	GT/G	GT/G	G/G	985.99	80	20	85.1852	27	92.8571	14	-12.8571	-7.67196
NW_020822372.1	2339969	CCA	CCA/CCA	CCA/C	CCA/CCA	91.09	2.43902	41	19.3548	31	3.125	32	-0.685976	16.2298
NW_020822372.1	2384237	C	C/CT	C/CT	C/C	137.87	13.6364	22	22.449	49	7.69231	13	5.94406	14.7567
NW_020822372.1	2476342	CCA	CCA/CCA	CCA/C	CCA/CCA	33.1	0	10	25	12	0	12	0	25
NW_020822372.1	2585857	GC	GC/G	G/G	GC/G	1743.91	88.4615	26	93.5484	31	81.8182	22	6.64336	11.7302
NW_020822372.1	2625222	GTA	GTA/GTA	GTA/G	GTA/GTA	60.53	9.09091	11	41.6667	12	10	10	-0.909091	31.6667
NW_020822372.1	2699483	A	ATG/ATG	ATG/ATG	A/ATG	1672.73	93.3333	15	100	22	75	12	18.3333	25
NW_020822372.1	2720900	CT	CT/C	CT/C	CT/CT	241.13	26.3158	38	26.9231	26	5.26316	19	21.0526	21.6599
NW_020822372.1	2746659	T	T/TG	TG/TG	T/TG	626.33	77.7778	9	100	8	50	8	27.7778	50
NW_020822372.1	2748881	TG	T/T	T/T	TG/T	945.52	73.6842	19	80	25	81.8182	11	-8.13397	-1.81818
NW_020822372.1	2766317	AT	AT/A	A/A	AT/A	1950.13	86.0465	43	94.1176	34	80.9524	21	5.09413	13.1653
NW_020822372.1	2988595	TAA	TAA/T	T/T	TAA/T	1245.41	88.2353	17	100	18	75	8	13.2353	25
NW_020822372.1	3050496	C	CA/CA	CA/CA	C/CA	2834.13	91.1765	34	100	52	83.3333	30	7.84314	16.6667
NW_020822372.1	3086960	AT	AT/A	AT/A	AT/AT	42.23	25	8	37.5	8	0	6	25	37.5
NW_020822372.1	3122850	GA	GA/G	GA/G	G/G	1003.23	70	20	92.8571	14	93.75	16	-23.75	-0.892857
NW_020822372.1	3156703	CA	CA/C	C/C	CA/C	715.88	57.8947	19	90.625	32	50	16	7.89474	40.625
NW_020822372.1	3298287	C	C/CT	CT/CT	C/CT	1996.12	84.6154	26	100	38	82.3529	17	2.26244	17.6471
NW_020822372.1	3473960	GT	G/G	G/G	GT/G	1226.73	93.75	16	100	22	83.3333	12	10.4167	16.6667
NW_020822372.1	3760040	CTG	CTG/CTG	CTG/C	CTG/CTG	39.57	0	27	15.3846	26	0	22	0	15.3846
NW_020822372.1	3819233	GA	GA/G	GA/G	G/G	1169.13	50	18	73.0769	26	100	11	-50	-26.9231
NW_020822372.1	4393841	G	G/GT	G/GT	GT/GT	766.81	85.7143	7	100	10	100	11	-14.2857	0
NW_020822372.1	4664144	GA	GA/G	GA/G	GA/GA	131.28	45.4545	11	60	10	0	7	45.4545	60
NW_020822372.1	4678903	C	C/C	C/CT	C/C	81.13	4.16667	24	32	25	0	15	4.16667	32
NW_020822372.1	4786918	C	C/CT	CT/CT	C/CT	823.91	83.3333	12	100	18	63.6364	11	19.697	36.3636
NW_020822372.1	4896069	AC	AC/AC	AC/A	AC/AC	47.09	0	19	19.0476	21	0	19	0	19.0476
NW_020822372.1	5021255	GGT	G/G	G/G	GGT/G	497.17	88.8889	9	100	9	66.6667	6	22.2222	33.3333
NW_020822373.1	168	A	A/AT	A/AT	A/A	422.12	26.6667	15	53.8462	26	4	25	22.6667	49.8462
NW_020822373.1	9901	TC	TC/TC	TC/T	TC/TC	115.09	2.53165	158	10.2703	185	3	100	-0.468354	7.27027
NW_020822373.1	95479	GA	GA/G	G/G	GA/G	777.05	68.75	16	90	20	64.7059	17	4.04412	25.2941
NW_020822373.1	98059	GAC	GAC/GAC	GAC/G	GAC/GAC	129.1	5	20	41.1765	17	0	12	5	41.1765
NW_020822373.1	269292	CT	CT/C	CT/C	CT/CT	89.83	16.6667	18	43.75	16	9.09091	11	7.57576	34.6591
NW_020822373.1	300513	GT	GT/GT	GT/G	GT/GT	56.34	0	8	58.3333	12	0	8	0	58.3333
NW_020822373.1	696101	TA	TA/TA	TA/T	TA/TA	51.09	3.7037	27	25	20	0	12	3.7037	25
NW_020822373.1	827278	A	A/AT	A/AT	A/A	244.25	20.6897	29	33.3333	24	6.66667	15	14.023	26.6667
NW_020822373.1	962107	CT	CT/C	CT/C	CT/CT	126.88	21.7391	23	25	16	0	17	21.7391	25
NW_020822373.1	1081595	G	G/G	G/G	G/GT	44.23	0	13	6.45161	31	22.7273	22	-22.7273	-16.2757
NW_020822373.1	1146146	T	T/TA	TA/TA	T/TA	799.13	58.8235	17	94.4444	18	50	24	8.82353	44.4444
NW_020822373.1	1173900	CT	CT/C	CT/C	CT/CT	50.15	15	20	20.8333	24	0	12	15	20.8333
NW_020822373.1	1241390	G	G/G	G/G	G/GA	32.09	0	19	3.57143	28	28.5714	14	-28.5714	-25
NW_020822373.1	1249743	C	C/CG	C/CG	C/C	169.17	28.5714	14	54.5455	11	0	7	28.5714	54.5455
NW_020822373.1	1384451	C	C/CA	CA/CA	C/CA	649.12	75	16	100	13	60	10	15	40
NW_020822373.1	1402916	C	C/C	C/C	C/CTG	37.24	0	9	11.1111	9	33.3333	9	-33.3333	-22.2222
NW_020822373.1	1652915	G	G/G	G/G	G/GA	47.23	0	17	8.69565	23	27.7778	18	-27.7778	-19.0821
NW_020822373.1	1808487	TCA	TCA/TCA	TCA/T	TCA/TCA	46.57	8.33333	12	23.0769	13	7.69231	13	0.641026	15.3846
NW_020822373.1	1881559	GCA	GCA/GCA	GCA/G	GCA/GCA	67.53	9.09091	11	33.3333	9	9.09091	11	0	24.2424
NW_020822373.1	1917905	TAC	TAC/TAC	TAC/T	TAC/TAC	85.11	0	9	46.1538	13	0	8	0	46.1538
NW_020822373.1	1929701	GAC	GAC/GAC	GAC/G	GAC/GAC	69.09	0	15	33.3333	15	0	11	0	33.3333
NW_020822373.1	1971898	T	T/TG	T/TG	TG/TG	284.22	28.5714	14	30.7692	13	100	6	-71.4286	-69.2308
NW_020822373.1	2025758	G	G/G	G/GT	G/G	37.11	0	12	22.7273	22	0	8	0	22.7273
NW_020822373.1	2201485	CA	CA/C	CA/C	C/C	354.15	53.3333	15	61.5385	13	88.8889	9	-35.5556	-27.3504
NW_020822373.1	2222550	GC	GC/G	G/G	GC/G	658.12	63.6364	11	100	15	50	10	13.6364	50
NW_020822373.1	2253382	CCA	CCA/CCA	CCA/C	CCA/CCA	52.34	0	16	14.8148	27	0	6	0	14.8148
NW_020822373.1	2255423	TC	TC/T	T/T	TC/T	951.46	58.3333	12	91.6667	24	85.7143	14	-27.381	5.95238
NW_020822373.1	2317772	GA	GA/G	G/G	GA/G	379.1	44.4444	9	100	10	61.5385	13	-17.094	38.4615
NW_020822373.1	2348632	GA	GA/GA	GA/G	GA/GA	35.19	0	12	25	16	0	18	0	25
NW_020822373.1	2362092	C	C/CT	CT/CT	C/CT	596.97	78.5714	14	85.7143	21	38.4615	13	40.1099	47.2527
NW_020822373.1	2447607	C	C/C	C/CA	C/C	43.58	7.69231	13	31.8182	22	0	24	7.69231	31.8182
NW_020822373.1	2568881	G	G/GA	G/GA	G/G	50.13	26.087	23	37.5	8	0	11	26.087	37.5
NW_020822373.1	2600369	G	G/GT	G/GT	G/G	97.89	21.0526	19	44.4444	9	0	9	21.0526	44.4444
NW_020822373.1	2616696	G	G/GA	GA/GA	G/GA	415.17	56.25	16	100	7	30.7692	13	25.4808	69.2308
NW_020822373.1	2750183	T	T/T	T/TA	T/T	54.1	4.7619	21	36.8421	19	0	9	4.7619	36.8421
NW_020822373.1	2789084	CT	CT/C	C/C	CT/C	198.51	45.4545	11	87.5	8	55.5556	9	-10.101	31.9444
NW_020822373.1	2834097	GGT	GGT/GGT	GGT/GGT	GGT/G	40.75	0	8	9.52381	21	40	10	-40	-30.4762
NW_020822373.1	2891891	TA	TA/T	TA/T	T/T	1058.26	71.4286	21	73.3333	15	88.8889	27	-17.4603	-15.5556
NW_020822373.1	2933986	GA	GA/G	G/G	GA/G	838.15	80	20	89.4737	19	72.7273	11	7.27273	16.7464
NW_020822373.1	2997792	GA	GA/GA	GA/GA	GA/G	50.51	0	11	5.26316	19	30.7692	13	-30.7692	-25.5061
NW_020822373.1	3074605	T	T/TA	T/TA	T/T	116.88	21.4286	14	29.4118	17	0	6	21.4286	29.4118
NW_020822373.1	3274550	TA	TA/TA	TA/T	TA/TA	91.13	5	20	38.4615	13	0	8	5	38.4615
NW_020822373.1	3299987	C	C/C	C/CA	C/C	33.1	0	13	20.6897	29	0	10	0	20.6897
NW_020822373.1	3332052	GA	GA/GA	GA/GA	GA/G	30.92	0	17	7.14286	28	23.5294	17	-23.5294	-16.3866
NW_020822373.1	3407533	CT	CT/CT	CT/C	CT/CT	82.09	0	15	36.8421	19	4.34783	23	-4.34783	32.4943
NW_020822373.1	3412830	AGT	AGT/AGT	AGT/AGT	AGT/A	36.23	0	11	5.55556	18	28.5714	14	-28.5714	-23.0159
NW_020822373.1	3429583	GA	GA/GA	GA/G	GA/GA	58.07	9.09091	11	25	24	0	20	9.09091	25
NW_020822373.1	3459261	T	T/TA	T/TA	T/T	67.23	21.4286	14	26.087	23	10	10	11.4286	16.087
NW_020822373.1	3485864	C	C/C	C/C	C/CT	31.1	5.40541	37	6.89655	29	25	20	-19.5946	-18.1034
NW_020822373.1	3573102	C	C/CTT	CTT/CTT	C/CTT	511.12	33.3333	6	100	14	57.1429	7	-23.8095	42.8571
NW_020822373.1	3586042	ATG	ATG/ATG	ATG/ATG	ATG/A	39.45	0	35	10	30	18.75	16	-18.75	-8.75
NW_020822373.1	3590355	CA	CA/CA	CA/CA	CA/C	71.14	0	25	4	25	21.875	32	-21.875	-17.875
NW_020822373.1	3636398	AT	AT/A	AT/A	AT/AT	75.37	14.2857	21	22.2222	27	7.69231	13	6.59341	14.5299
NW_020822373.1	3646314	GA	GA/G	GA/G	GA/GA	33.17	13.0435	23	21.0526	19	7.69231	13	5.35117	13.3603
NW_020822373.1	3646597	G	G/GT	G/GT	G/G	61.01	23.5294	17	35.7143	14	16.6667	18	6.86275	19.0476
NW_020822373.1	3804849	G	G/G	G/G	G/GT	74.14	7.40741	27	8.33333	24	40	15	-32.5926	-31.6667
NW_020822373.1	3843035	G	G/GA	G/GA	GA/GA	191.31	33.3333	9	42.8571	14	88.8889	9	-55.5556	-46.0317
NW_020822373.1	3860145	G	G/G	G/GT	G/G	151.62	6.45161	31	40.7407	27	0	14	6.45161	40.7407
NW_020822373.1	3944677	CT	CT/C	CT/C	C/C	825.17	45.4545	22	67.8571	28	100	7	-54.5455	-32.1429
NW_020822373.1	3964084	C	C/CTG	C/CTG	C/C	77.91	19.0476	21	22.2222	9	0	13	19.0476	22.2222
NW_020822373.1	3983098	T	T/TA	TA/TA	T/TA	588.28	59.0909	22	92.3077	13	58.8235	17	0.26738	33.4842
NW_020822373.1	4152607	G	G/G	G/GCACA	G/G	108.12	0	10	23.0769	13	0	21	0	23.0769
NW_020822373.1	4170854	CT	CT/C	CT/C	C/C	807.56	78.2609	23	81.25	16	91.6667	12	-13.4058	-10.4167
NW_020822373.1	4180054	AGT	AGT/A	AGT/A	AGT/AGT	153.05	35.7143	14	57.1429	7	8.33333	12	27.381	48.8095
NW_020822373.1	4286601	CA	CA/C	C/C	CA/C	411.51	71.4286	7	94.1176	17	83.3333	6	-11.9048	10.7843
NW_020822373.1	4332323	TA	TA/TA	TA/T	TA/TA	124.05	5.55556	18	21.6216	37	8.33333	12	-2.77778	13.2883
NW_020822373.1	4348701	AC	AC/A	AC/A	A/A	714.12	50	12	63.1579	19	100	13	-50	-36.8421
NW_020822373.1	4470340	GGT	GGT/GGT	GGT/G	GGT/GGT	59.13	5.55556	18	28.5714	14	0	20	5.55556	28.5714
NW_020822373.1	4476179	TA	TA/T	TA/T	TA/TA	118.38	22.2222	18	36.3636	22	7.69231	13	14.5299	28.6713
NW_020822373.1	4488571	TAC	TAC/T	T/T	TAC/T	589.56	63.6364	11	90.9091	11	83.3333	12	-19.697	7.57576
NW_020822373.1	4518237	TC	TC/TC	TC/T	TC/TC	73.09	6.97674	43	19.6078	51	2.94118	34	4.03557	16.6667
NW_020822373.1	4520712	C	C/CT	C/CT	C/C	319.12	10.3448	116	12.4031	129	4.58716	109	5.75767	7.81594
NW_020822374.1	16925	C	C/CA	CA/CA	C/CA	1373.13	88.2353	17	100	15	70	10	18.2353	30
NW_020822374.1	47517	TA	TA/T	TA/T	T/T	620.8	52.6316	19	78.5714	14	82.3529	17	-29.7214	-3.78151
NW_020822374.1	98493	T	T/TG	TG/TG	T/TG	511.22	63.6364	11	100	6	66.6667	6	-3.0303	33.3333
NW_020822374.1	126636	TA	TA/T	TA/T	T/T	817.37	63.6364	11	65.2174	23	92.8571	14	-29.2208	-27.6398
NW_020822374.1	127630	A	A/AT	A/AT	A/A	40.65	13.5135	37	20	35	0	19	13.5135	20
NW_020822374.1	166157	G	G/G	G/GT	G/G	39.24	11.1111	9	35.2941	17	7.69231	13	3.4188	27.6018
NW_020822374.1	286081	G	G/GT	G/GT	G/G	61.17	14.2857	7	37.5	8	0	7	14.2857	37.5
NW_020822374.1	305473	CTT	CTT/C	CTT/C	C/C	476.6	57.1429	7	75	8	100	6	-42.8571	-25
NW_020822374.1	328710	AT	AT/A	AT/A	AT/AT	104.05	26.6667	15	50	14	10	10	16.6667	40
NW_020822374.1	330258	TTG	TTG/T	T/T	TTG/T	527.15	41.6667	12	100	8	60	10	-18.3333	40
NW_020822374.1	398450	A	A/AT	A/AT	A/A	74.22	25	24	26.9231	26	9.52381	21	15.4762	17.3993
NW_020822374.1	460182	GA	GA/G	G/G	GA/G	1041.94	82.6087	23	89.4737	19	87.5	8	-4.8913	1.97368
NW_020822374.1	558093	AT	AT/AT	AT/A	AT/AT	31.4	10	10	33.3333	15	10.5263	19	-0.526316	22.807
NW_020822374.1	579217	AGG	AGG/A	AGG/A	A/A	1272.18	35.7143	14	81.25	16	94.7368	19	-59.0226	-13.4868
NW_020822374.1	671968	AT	AT/A	AT/A	A/A	1194.2	64.2857	14	65.7143	35	93.75	16	-29.4643	-28.0357
NW_020822374.1	899779	G	G/GT	G/GT	GT/GT	1376.56	40.7407	27	60	35	90.4762	21	-49.7354	-30.4762
NW_020822374.1	1038277	T	T/T	T/T	T/TTA	30.11	0	18	4.7619	21	20	15	-20	-15.2381
NW_020822374.1	1077774	TA	TA/T	TA/T	TA/TA	52.19	33.3333	6	57.1429	7	0	7	33.3333	57.1429
NW_020822374.1	1126269	C	C/CT	C/CT	C/C	78.9	15.3846	13	25	24	9.09091	11	6.29371	15.9091
NW_020822374.1	1188969	CA	CA/CA	CA/C	CA/CA	85.19	0	13	36.8421	19	0	10	0	36.8421
NW_020822374.1	1302240	G	G/G	G/GT	G/G	36.09	5.40541	37	19.3548	31	0	20	5.40541	19.3548
NW_020822374.1	1307968	GTTTAC	GTTTAC/GTTTAC	GTTTAC/G	GTTTAC/GTTTAC	95.15	0	6	26.6667	15	0	16	0	26.6667
NW_020822374.1	1401348	T	T/TA	TA/TA	T/TA	642.87	80	20	91.6667	12	66.6667	9	13.3333	25
NW_020822374.1	1590335	C	C/CT	C/CT	CT/CT	1345.51	50	28	70	30	91.6667	24	-41.6667	-21.6667
NW_020822374.1	1607885	A	A/AG	A/AG	AG/AG	1039.13	54.5455	11	60	20	100	11	-45.4545	-40
NW_020822374.1	1623234	CAG	CAG/C	C/C	CAG/C	1487.51	55.5556	18	93.1034	29	75	12	-19.4444	18.1034
NW_020822374.1	1626273	AT	AT/A	AT/A	A/A	593.15	62.5	16	71.4286	7	100	8	-37.5	-28.5714
NW_020822374.1	1639279	TG	TG/T	TG/T	T/T	1420.61	46.6667	15	62.963	27	92.3077	26	-45.641	-29.3447
NW_020822374.1	1678483	A	A/AT	A/AT	A/A	46.34	0	9	33.3333	6	0	7	0	33.3333
NW_020822374.1	1699979	TA	TA/T	TA/T	TA/TA	145.13	20	10	33.3333	15	0	10	20	33.3333
NW_020822374.1	1917574	AC	AC/A	A/A	AC/A	672.56	83.3333	6	100	13	81.8182	11	1.51515	18.1818
NW_020822374.1	1924433	TA	TA/T	T/T	TA/TA	857.24	86.6667	15	91.6667	24	8.33333	12	78.3333	83.3333
NW_020822374.1	1934920	CT	CT/C	C/C	CT/C	1134.24	76	25	92.3077	26	87.5	8	-11.5	4.80769
NW_020822374.1	1966921	A	A/AT	AT/AT	A/AT	1243.44	63.1579	19	90.9091	33	76.9231	13	-13.7652	13.986
NW_020822374.1	2006743	G	G/GA	GA/GA	G/GA	893.12	78.2609	23	100	14	62.5	16	15.7609	37.5
NW_020822374.1	2011958	G	G/GT	G/GT	GT/GT	815.22	50	18	72.2222	18	100	6	-50	-27.7778
NW_020822374.1	2078936	AT	AT/A	A/A	AT/A	1083.26	44.4444	18	92.8571	14	83.3333	18	-38.8889	9.52381
NW_020822374.1	2104485	T	T/TA	T/TA	T/T	97.18	20	15	30	20	5.88235	17	14.1176	24.1176
NW_020822374.1	2121959	CG	CG/CG	CG/C	CG/CG	49.67	7.69231	13	33.3333	12	0	6	7.69231	33.3333
NW_020822374.1	2137874	A	A/ATT	A/ATT	A/A	87.43	12.5	8	30.7692	13	0	6	12.5	30.7692
NW_020822374.1	2168604	C	C/CA	C/CA	CA/CA	791.12	57.1429	7	63.6364	11	100	10	-42.8571	-36.3636
NW_020822374.1	2186270	TAA	TAA/T	T/T	TAA/T	2269.13	55	20	94.5946	37	50	20	5	44.5946
NW_020822374.1	2201230	C	C/CT	CT/CT	C/CT	671.13	50	18	93.3333	15	55.5556	18	-5.55556	37.7778
NW_020822374.1	2312024	GA	GA/G	G/G	GA/G	856.81	71.4286	14	92.3077	13	77.7778	9	-6.34921	14.5299
NW_020822374.1	2316348	GCC	GCC/G	G/G	GCC/G	1070.14	75	8	94.1176	17	90	10	-15	4.11765
NW_020822374.1	2364457	GA	GA/GA	GA/G	GA/GA	118.94	0	7	45.4545	11	0	6	0	45.4545
NW_020822374.1	2415167	AT	AT/A	A/A	AT/A	1690.26	73.6842	19	97.1429	35	86.6667	15	-12.9825	10.4762
NW_020822374.1	2526831	T	T/T	T/T	T/TA	67.13	4.54545	22	5	20	17.6471	34	-13.1016	-12.6471
NW_020822374.1	2580489	CTT	CTT/CTT	CTT/CTT	CTT/C	58.06	9.09091	11	16.6667	6	66.6667	6	-57.5758	-50
NW_020822374.1	2608403	AT	AT/A	A/A	AT/A	770.25	59.0909	22	93.3333	15	38.8889	18	20.202	54.4444
NW_020822374.1	2650178	AT	AT/A	AT/A	A/A	772.26	38.4615	13	59.2593	27	91.6667	12	-53.2051	-32.4074
NW_020822374.1	2763693	C	C/CT	C/CT	C/C	92.15	25	8	30	10	0	8	25	30
NW_020822374.1	2847650	AT	AT/A	AT/A	AT/AT	512.01	47.0588	17	61.1111	18	8.33333	12	38.7255	52.7778
NW_020822374.1	2947068	AGT	AGT/A	AGT/A	AGT/AGT	49.33	14.2857	7	50	8	0	8	14.2857	50
NW_020822374.1	3007826	GA	GA/G	G/G	GA/G	659.12	52.9412	17	100	12	60	15	-7.05882	40
NW_020822374.1	3030218	GA	GA/G	G/G	GA/G	1125.51	66.6667	24	91.3043	23	55.5556	18	11.1111	35.7488
NW_020822374.1	3099204	T	T/TA	T/TA	TA/TA	1258.12	60	25	69.5652	23	100	17	-40	-30.4348
NW_020822374.1	3127434	TA	TA/T	T/T	TA/T	615.2	28.5714	14	93.75	16	47.3684	19	-18.797	46.3816
NW_020822374.1	3194922	GAA	GAA/G	GAA/G	G/G	1500.12	40.9091	22	66.6667	33	87.5	16	-46.5909	-20.8333
NW_020822374.1	3212824	G	G/GT	GT/GT	G/GT	775.91	63.1579	19	100	14	85.7143	7	-22.5564	14.2857
NW_020822374.1	3222186	T	T/TA	T/TA	TA/TA	934.73	58.3333	24	62.963	27	92.3077	13	-33.9744	-29.3447
NW_020822374.1	3320545	CT	CT/C	C/C	CT/C	1434.87	72.2222	18	91.6667	24	80.9524	21	-8.73016	10.7143
NW_020822374.1	3436515	G	G/GTA	G/GTA	GTA/GTA	1496.53	54.5455	22	62.963	27	92.8571	14	-38.3117	-29.8942
NW_020822374.1	3517027	G	G/G	G/G	G/GAA	76.64	0	16	4.54545	22	28.5714	14	-28.5714	-24.026
NW_020822374.1	3559207	T	T/T	T/TA	T/T	38.09	0	39	11.7647	34	0	16	0	11.7647
NW_020822374.1	3869625	TG	TG/T	T/T	TG/T	511.13	45.4545	11	100	10	66.6667	6	-21.2121	33.3333
NW_020822374.1	3937347	CAA	CAA/C	CAA/C	CAA/CAA	189.23	28.5714	14	54.5455	11	0	7	28.5714	54.5455
NW_020822374.1	4058713	TAC	TAC/TAC	TAC/TAC	TAC/T	42.1	0	10	5.55556	18	33.3333	15	-33.3333	-27.7778
NW_020822374.1	4091049	G	G/G	G/GTT	G/G	97.52	22.2222	9	50	12	0	9	22.2222	50
NW_020822374.1	4117436	TA	TA/T	TA/T	T/T	1546.13	68.1818	22	70	20	95.2381	21	-27.0563	-25.2381
NW_020822374.1	4167096	G	G/GA	G/GA	GA/GA	816.13	55.5556	27	64.7059	17	100	11	-44.4444	-35.2941
NW_020822374.1	4194770	CT	CT/C	CT/C	CT/CT	241.13	28.5714	7	55	20	0	15	28.5714	55
NW_020822374.1	4263282	GAA	GAA/G	G/G	GAA/G	1172.18	39.2857	28	92.8571	14	85.7143	14	-46.4286	7.14286
NW_020822374.1	4384226	CTTAT	CTTAT/C	CTTAT/C	CTTAT/CTTAT	52.18	12.5	8	33.3333	6	0	9	12.5	33.3333
NW_020822374.1	4419463	T	T/TG	T/TG	TG/TG	1184.51	60.8696	23	69.4444	36	91.6667	12	-30.7971	-22.2222
NW_020822374.1	4503040	T	T/TG	T/TG	TG/TG	398.22	55.5556	9	71.4286	7	100	6	-44.4444	-28.5714
NW_020822374.1	4517677	TAA	TAA/TAA	TAA/TAA	TAA/T	43.09	5.06329	158	5.42169	166	8.0292	137	-2.96591	-2.60751
NW_020822375.1	97944	C	C/CT	C/CT	CT/CT	1104.16	58.6207	29	59.4595	37	94.1176	17	-35.497	-34.6582
NW_020822375.1	228007	CAA	CAA/C	CAA/C	C/C	748.9	72.7273	11	90	10	100	6	-27.2727	-10
NW_020822375.1	345300	A	A/AAC	A/AAC	AAC/AAC	434.28	70	10	77.7778	9	100	6	-30	-22.2222
NW_020822375.1	428680	TA	TA/T	TA/T	TA/TA	443.19	40	20	46.1538	26	5.88235	17	34.1176	40.2715
NW_020822375.1	505835	T	T/TTG	TTG/TTG	T/TTG	1276.5	90.9091	11	94.7368	19	76.4706	17	14.4385	18.2663
NW_020822375.1	750370	T	TC/TC	TC/TC	T/TC	1197.09	95.2381	21	100	20	60	10	35.2381	40
NW_020822375.1	1203257	G	G/GC	GC/GC	G/GC	1602.63	85.1852	27	100	28	85.7143	7	-0.529101	14.2857
NW_020822375.1	1238081	A	A/AGT	AGT/AGT	A/AGT	882.12	66.6667	15	100	13	66.6667	12	0	33.3333
NW_020822375.1	1340355	C	CT/CT	C/CT	CT/CT	819.55	85.7143	14	87.5	16	90.9091	11	-5.19481	-3.40909
NW_020822375.1	1340414	CT	CT/CT	CT/C	CT/CT	78.11	5	20	28.5714	21	0	12	5	28.5714
NW_020822375.1	1469239	TA	TA/T	TA/T	TA/TA	35.24	11.1111	18	20.8333	24	0	16	11.1111	20.8333
NW_020822375.1	1545950	CT	CT/C	CT/C	CT/CT	242.26	25	28	38.0952	21	9.67742	31	15.3226	28.4178
NW_020822375.1	1639272	C	C/CAA	CAA/CAA	C/CAA	610.15	50	8	100	8	63.6364	11	-13.6364	36.3636
NW_020822375.1	1730328	GT	GT/G	GT/G	G/G	1093.59	85	20	86.3636	22	92.8571	14	-7.85714	-6.49351
NW_020822375.1	1781688	T	T/TA	T/TA	TA/TA	1305.13	85	20	85.1852	27	100	11	-15	-14.8148
NW_020822375.1	1951411	GT	GT/G	GT/G	G/G	627.1	76.9231	13	77.7778	9	100	13	-23.0769	-22.2222
NW_020822375.1	2225105	TTG	TTG/T	T/T	TTG/T	782.09	55.5556	9	100	19	85.7143	7	-30.1587	14.2857
NW_020822375.1	2743349	GT	GT/G	GT/G	G/G	408.22	57.1429	7	72.7273	11	100	6	-42.8571	-27.2727
NW_020822375.1	2820308	A	A/AT	A/AT	AT/AT	1382.12	40.5405	37	68.9655	29	96	25	-55.4595	-27.0345
NW_020822375.1	2987336	CA	CA/CA	CA/CA	CA/C	35.6	6.66667	15	11.5385	26	29.4118	17	-22.7451	-17.8733
NW_020822375.1	2993530	AT	AT/A	A/A	AT/A	1873.12	70.5882	17	100	28	82.9268	41	-12.3386	17.0732
NW_020822375.1	3219156	C	C/CGT	C/CGT	C/C	53.17	25	8	50	6	10	10	15	40
NW_020822375.1	3262568	C	C/CT	C/CT	CT/CT	1462.63	80	20	85.7143	28	86.6667	30	-6.66667	-0.952381
NW_020822375.1	3342947	AAC	AAC/A	AAC/A	A/A	610.26	64.7059	17	72.7273	11	90.9091	11	-26.2032	-18.1818
NW_020822375.1	3342948	AC	AC/A	AC/A	AC/AC	55.26	23.5294	17	27.2727	11	9.09091	11	14.4385	18.1818
NW_020822375.1	3846263	TG	TG/T	T/T	TG/T	569.19	71.4286	14	90	10	50	26	21.4286	40
NW_020822375.1	4043411	T	TAC/TAC	TAC/TAC	T/TAC	2648.1	96.6667	30	100	38	84.6154	13	12.0513	15.3846
NW_020822375.1	4080890	T	T/TA	TA/TA	T/TA	522.23	85.7143	7	88.8889	9	87.5	8	-1.78571	1.38889
NW_020822375.1	4121435	TCA	TCA/T	T/T	TCA/T	329.96	83.3333	6	88.8889	9	50	6	33.3333	38.8889
NW_020822375.1	4251893	CT	CT/CT	CT/C	CT/CT	46.89	7.14286	28	31.8182	22	0	15	7.14286	31.8182
NW_020822375.1	4396680	A	A/AAC	A/AAC	AAC/AAC	962.09	75	16	78.5714	14	100	10	-25	-21.4286
NW_020822375.1	4404980	G	G/GT	G/GT	G/G	80.21	15.3846	26	30.4348	23	12.5	16	2.88462	17.9348
NW_020822375.1	4456049	CA	C/C	CA/C	C/C	1076.71	84.2105	19	85	20	84.2105	19	0	0.789474
NW_020822375.1	4572546	G	G/G	G/GA	G/G	70.09	4.34783	23	29.1667	24	4.7619	21	-0.414079	24.4048
NW_020822375.1	4653281	T	T/TA	TA/TA	T/TA	1023.88	84.6154	13	100	16	63.6364	11	20.979	36.3636
NW_020822375.1	4710224	GA	G/G	G/G	GA/G	551.26	92.3077	13	100	7	75	8	17.3077	25
NW_020822375.1	4742999	TA	TA/T	T/T	TA/T	678.56	75	12	100	13	88.8889	9	-13.8889	11.1111
NW_020822375.1	4777626	A	A/AG	AG/AG	A/AG	911.16	83.3333	12	100	14	75	12	8.33333	25
NW_020822375.1	5293125	AT	AT/A	A/A	AT/A	1116.15	85.1852	27	100	14	80	15	5.18519	20
NW_020822375.1	5441998	TA	TA/T	T/T	TA/T	1916.14	84.2105	19	100	33	86.2069	29	-1.99637	13.7931
NW_020822375.1	5454747	AC	AC/A	AC/A	AC/AC	332.53	10.7143	28	32.6531	49	5.88235	34	4.83193	26.7707
NW_020822375.1	5522381	A	AT/AT	AT/AT	A/AT	1479.84	96.5517	29	100	16	86.6667	15	9.88506	13.3333
NW_020822375.1	5543381	T	T/TG	TG/TG	T/TG	801.5	87.5	16	100	8	83.3333	12	4.16667	16.6667
NW_020822375.1	5628213	GT	GT/GT	GT/G	GT/GT	80.98	5	20	23.0769	26	6.25	16	-1.25	16.8269
NW_020822375.1	5640919	T	T/TG	T/TG	TG/TG	927.52	78.5714	14	83.3333	18	86.6667	15	-8.09524	-3.33333
NW_020822375.1	5641246	T	T/TA	TA/TA	T/TA	584.41	69.2308	26	84.2105	19	66.6667	9	2.5641	17.5439
NW_020822375.1	5878112	TA	T/T	T/T	TA/T	1101.55	90.625	32	100	14	87.5	8	3.125	12.5
NW_020822375.1	6217435	TGG	TGG/T	TGG/T	T/T	1200.09	82.6087	23	85.7143	21	83.3333	6	-0.724638	2.38095
NW_020822375.1	6259836	TG	TG/TG	TG/T	TG/TG	36.12	0	11	33.3333	12	0	7	0	33.3333
NW_020822375.1	6310247	C	C/CAA	CAA/CAA	C/CAA	952.14	88.8889	9	94.4444	18	77.7778	9	11.1111	16.6667
NW_020822375.1	6318313	TTC	TTC/T	T/T	TTC/T	2060.2	85.3659	41	91.6667	36	76.6667	30	8.69919	15
NW_020822375.1	6370570	T	TCA/TCA	TCA/TCA	T/TCA	2621.62	93.3333	30	94.1176	34	87.5	24	5.83333	6.61765
NW_020822375.1	6583822	T	T/T	T/TA	T/T	50.09	0	16	15.3846	26	0	10	0	15.3846
NW_020822375.1	6788592	A	A/A	A/A	A/AT	42.32	7.40741	27	9.09091	33	23.8095	21	-16.4021	-14.7186
NW_020822375.1	6859654	CT	CT/CT	CT/C	CT/CT	78.13	0	31	19.1489	47	6.25	16	-6.25	12.8989
NW_020822375.1	7010808	GA	GA/G	GA/G	GA/GA	58.97	13.0435	23	17.5	40	9.09091	22	3.95257	8.40909
NW_020822375.1	7243577	G	GA/GA	GA/GA	G/GA	2356.09	95.8333	24	100	42	82.6087	23	13.2246	17.3913
NW_020822375.1	7350748	TA	TA/TA	TA/T	TA/TA	54.1	0	32	20.5882	34	0	18	0	20.5882
NW_020822375.1	7629219	AT	AT/A	AT/A	AT/AT	101.56	16.6667	24	24	25	10	20	6.66667	14
NW_020822375.1	7825502	G	G/G	G/GA	G/G	31.09	5.88235	17	17.1429	35	0	18	5.88235	17.1429
NW_020822375.1	7836134	GC	GC/G	G/G	GC/G	1533.76	83.3333	18	96	25	88	25	-4.66667	8
NW_020822375.1	7931750	TA	TA/T	TA/T	TA/TA	384.17	30	30	32.1429	28	7.14286	28	22.8571	25
NW_020822375.1	7992343	C	CCA/CCA	CCA/CCA	C/CCA	2829.56	92.3077	39	100	23	86.9565	23	5.35117	13.0435
NW_020822375.1	8125383	GT	GT/G	GT/G	G/G	1773.22	83.3333	30	85.7143	21	100	28	-16.6667	-14.2857
NW_020822375.1	8197880	CA	CA/C	C/C	CA/C	1027.64	66.6667	27	88	25	50	22	16.6667	38
NW_020822375.1	8455348	GA	GA/G	G/G	GA/G	1214.12	71.4286	21	100	27	66.6667	12	4.7619	33.3333
NW_020822375.1	8495816	A	A/AT	AT/AT	A/AT	1025.12	58.8235	17	95.6522	23	73.6842	19	-14.8607	21.968
NW_020822375.1	8597616	GA	G/G	G/G	GA/G	1988.78	94.7368	19	96.9697	33	87.8788	33	6.85805	9.09091
NW_020822375.1	8674621	G	G/G	G/GA	G/G	105.53	0	13	25.7143	35	4.16667	24	-4.16667	21.5476
NW_020822375.1	8717175	GT	G/G	G/G	GT/G	2412.1	94.2857	35	100	43	83.3333	18	10.9524	16.6667
NW_020822375.1	8732219	T	T/TAC	TAC/TAC	T/TAC	1561.23	87.5	16	100	23	80	20	7.5	20
NW_020822375.1	8902985	TA	TA/T	TA/T	T/T	997.12	64.7059	17	72	25	100	16	-35.2941	-28
NW_020822375.1	9033534	C	C/C	C/CT	C/C	46.73	0	24	21.4286	28	9.52381	21	-9.52381	11.9048
NW_020822375.1	9120094	ATG	ATG/A	ATG/A	ATG/ATG	207.51	16.6667	18	41.1765	17	10	20	6.66667	31.1765
NW_020822375.1	9167156	TG	TG/T	T/T	TG/T	516.31	77.7778	9	90.9091	11	77.7778	9	0	13.1313
NW_020822375.1	9217319	G	G/G	G/G	G/GA	45.18	0	25	8	25	20	35	-20	-12
NW_020822375.1	9316120	GC	GC/G	GC/G	G/G	622.81	45.4545	11	75	16	90.9091	11	-45.4545	-15.9091
NW_020822375.1	9354893	G	G/GA	G/GA	GA/GA	1467.88	80.7692	26	88.8889	27	100	15	-19.2308	-11.1111
NW_020822375.1	9410249	AT	AT/A	AT/A	AT/AT	75.13	16.6667	18	26.3158	19	7.14286	28	9.52381	19.1729
NW_020822375.1	9429772	C	C/CGT	C/CGT	C/C	89.32	16.6667	6	40	10	0	9	16.6667	40
NW_020822375.1	9574741	TA	TA/T	T/T	TA/T	1438.87	79.1667	24	89.4737	38	75	16	4.16667	14.4737
NW_020822375.1	9689814	AT	A/A	A/A	AT/A	1248.5	90	20	96.4286	28	86.6667	15	3.33333	9.7619
NW_020822375.1	9693035	A	A/A	A/ATG	A/A	33.46	0	11	30	10	0	10	0	30
NW_020822375.1	9958609	G	G/GCA	GCA/GCA	G/GCA	936.86	71.4286	14	90.9091	11	54.5455	11	16.8831	36.3636
NW_020822375.1	10254791	GTT	GTT/G	GTT/G	GTT/GTT	134.88	12.5	8	26.6667	15	7.69231	13	4.80769	18.9744
NW_020822375.1	10339647	CT	C/C	C/C	CT/C	730.64	90	10	100	8	86.6667	15	3.33333	13.3333
NW_020822375.1	10452415	G	G/GTT	GTT/GTT	G/GTT	743.72	83.3333	6	100	13	66.6667	9	16.6667	33.3333
NW_020822375.1	10455197	GT	GT/G	GT/G	GT/GT	159.63	11.7647	17	30	30	0	6	11.7647	30
NW_020822375.1	10630602	GT	GT/GT	GT/G	GT/GT	69.09	0	24	16.129	31	0	17	0	16.129
NW_020822375.1	10768115	C	C/CA	C/CA	CA/CA	1195.1	71.4286	7	84.2105	38	95.4545	22	-24.026	-11.244
NW_020822375.1	10874248	T	T/TC	TC/TC	T/TC	266.68	57.1429	7	100	6	83.3333	6	-26.1905	16.6667
NW_020822375.1	10905839	A	A/AAC	AAC/AAC	A/AAC	743.17	81.25	16	100	7	80	10	1.25	20
NW_020822375.1	11204901	G	G/GT	GT/GT	G/GT	945.13	57.8947	19	89.2857	28	58.3333	24	-0.438596	30.9524
NW_020822375.1	11309443	G	G/G	G/GA	G/G	43.09	0	37	25	20	0	21	0	25
NW_020822375.1	11338889	T	T/TA	TA/TA	T/TA	1923.13	80	25	95.6522	46	82.3529	17	-2.35294	13.2992
NW_020822375.1	11721430	TG	TG/T	T/T	TG/T	1129.53	89.4737	19	94.7368	19	87.5	8	1.97368	7.23684
NW_020822375.1	12326131	A	A/AAG	AAG/AAG	A/AAG	1509.93	85	20	100	28	87.5	16	-2.5	12.5
NW_020822375.1	12367102	G	GTT/GTT	GTT/GTT	G/GTT	666.44	90	10	100	6	88.8889	9	1.11111	11.1111
NW_020822375.1	12456447	A	AT/AT	AT/AT	A/AT	1827.02	90.3226	31	100	29	88.2353	17	2.08729	11.7647
NW_020822375.1	12463946	T	T/TAC	TAC/TAC	T/TAC	1033.19	71.4286	14	92.3077	26	58.8235	17	12.605	33.4842
NW_020822375.1	12547074	CCA	CCA/CCA	CCA/C	CCA/CCA	46.13	6.89655	29	15	40	3.0303	33	3.86625	11.9697
NW_020822375.1	12570486	C	C/CA	CA/CA	C/CA	1665.33	86.3636	22	100	26	81.8182	33	4.54545	18.1818
NW_020822375.1	12676845	G	G/G	G/GT	G/G	102.09	2.08333	48	29.0323	31	0	15	2.08333	29.0323
NW_020822375.1	12739997	C	C/CT	CT/CT	C/CT	560.09	87.5	8	92.8571	14	57.1429	7	30.3571	35.7143
NW_020822375.1	12769234	GA	GA/GA	GA/G	GA/GA	58.09	8.51064	47	26.087	23	4.16667	24	4.34397	21.9203
NW_020822375.1	13048320	T	T/TA	TA/TA	T/TA	1399.12	78.125	32	90.3226	31	40.9091	22	37.2159	49.4135
NW_020822375.1	13053578	CT	C/C	C/C	CT/C	1235.09	89.4737	19	90.4762	21	83.3333	18	6.14035	7.14286
NW_020822375.1	13081091	GT	GT/G	GT/G	G/G	1477.65	77.7778	36	88.2353	17	100	22	-22.2222	-11.7647
NW_020822375.1	13133275	G	GA/GA	GA/GA	G/GA	749.31	91.6667	12	100	13	85.7143	7	5.95238	14.2857
NW_020822375.1	13230124	GT	GT/G	G/G	GT/G	1574.82	89.1892	37	93.3333	15	85.7143	21	3.4749	7.61905
NW_020822375.1	13313294	TA	T/T	T/T	TA/T	1051.02	94.4444	18	100	16	84.6154	13	9.82906	15.3846
NW_020822375.1	13329559	G	G/G	G/GA	G/G	77.4	0	17	19.2308	52	10.3448	29	-10.3448	8.88594
NW_020822375.1	13664055	A	A/AC	A/AC	A/A	161.53	12.5	8	38.8889	18	6.25	16	6.25	32.6389
NW_020822375.1	13702252	CA	CA/C	CA/C	CA/CA	166.28	18.1818	33	28.5714	35	4.34783	23	13.834	24.2236
NW_020822375.1	13711476	T	TTG/TTG	TTG/TTG	T/TTG	2364.5	96.6667	30	100	29	90.9091	11	5.75758	9.09091
NW_020822375.1	13845641	TA	T/T	T/T	TA/T	1194.1	95.2381	21	100	18	77.7778	9	17.4603	22.2222
NW_020822375.1	14017960	C	C/C	C/C	C/CT	116.19	0	24	2.63158	38	32	25	-32	-29.3684
NW_020822375.1	14163768	CT	CT/C	C/C	CT/C	1358.66	86.2069	29	96	25	81.25	16	4.9569	14.75
NW_020822375.1	14273019	G	G/G	G/GA	G/G	82.09	0	27	31.8182	22	0	20	0	31.8182
NW_020822375.1	14283749	AAC	A/A	A/A	AAC/A	1271.56	90	20	100	15	78.9474	19	11.0526	21.0526
NW_020822375.1	14335208	AT	A/A	A/A	AT/A	660.06	90	10	91.6667	12	85.7143	14	4.28571	5.95238
NW_020822375.1	14364829	TA	T/T	T/T	TA/T	1919.09	81.8182	33	96.7742	31	81.8182	33	0	14.956
NW_020822375.1	14559362	T	T/T	T/TA	T/T	57.09	0	25	26.9231	26	0	11	0	26.9231
NW_020822375.1	14612993	GC	GC/G	G/G	GC/G	970.39	73.6842	19	92.8571	28	46.1538	13	27.5304	46.7033
NW_020822375.1	14648227	GT	G/G	G/G	GT/G	1627.13	95.2381	21	100	23	88.2353	17	7.0028	11.7647
NW_020822375.1	14679087	GA	G/G	GA/G	G/G	2028.43	87.5	40	89.2857	28	100	24	-12.5	-10.7143
NW_020822375.1	14736724	AT	AT/A	AT/A	A/A	639.17	81.8182	11	88.8889	9	100	9	-18.1818	-11.1111
NW_020822375.1	14926870	T	TA/TA	TA/TA	T/TA	2475.84	97.2973	37	100	41	86.6667	15	10.6306	13.3333
NW_020822375.1	14950320	TA	TA/TA	TA/T	TA/TA	53.26	9.52381	42	25.7143	35	0	28	9.52381	25.7143
NW_020822375.1	15031938	GA	GA/G	GA/G	G/G	1001.16	73.913	23	75	20	93.75	16	-19.837	-18.75
NW_020822375.1	15081964	G	G/GT	G/GT	GT/GT	772.33	64.7059	17	76.1905	21	92.3077	13	-27.6018	-16.1172
NW_020822375.1	15143020	A	AT/AT	AT/AT	A/AT	1148.13	90	10	96.2963	27	82.3529	17	7.64706	13.9434
NW_020822375.1	15290451	AAG	AAG/A	A/A	AAG/A	350.78	50	6	100	8	83.3333	6	-33.3333	16.6667
NW_020822375.1	15336844	CT	CT/CT	CT/C	CT/CT	84.26	0	19	29.4118	17	7.69231	13	-7.69231	21.7195
NW_020822375.1	15412631	CT	CT/C	CT/C	CT/CT	380.13	36	25	36.8421	38	0	11	36	36.8421
NW_020822375.1	15429468	TA	TA/T	TA/T	TA/TA	160.88	15.7895	19	31.5789	19	6.66667	15	9.12281	24.9123
NW_020822375.1	15443474	GA	GA/GA	GA/GA	GA/G	40.14	0	10	4	25	36.3636	11	-36.3636	-32.3636
NW_020822375.1	15449617	CA	C/C	C/C	CA/C	527.56	88.8889	9	100	10	69.2308	13	19.6581	30.7692
NW_020822375.1	15561221	G	G/GGT	G/GGT	GGT/GGT	2561.13	87.5	24	89.4737	38	100	24	-12.5	-10.5263
NW_020822375.1	15786652	GT	G/G	G/G	GT/G	861.46	85.7143	7	95.8333	24	83.3333	6	2.38095	12.5
NW_020822375.1	16469538	TA	T/T	T/T	TA/T	541.41	90	10	90.9091	11	30	10	60	60.9091
NW_020822375.1	16893727	GA	G/G	G/G	GA/G	1971.1	94.7368	19	100	27	83.3333	36	11.4035	16.6667
NW_020822375.1	16971550	TA	T/T	T/T	TA/T	763.1	84.2105	19	100	12	50	10	34.2105	50
NW_020822375.1	17139377	AT	AT/A	A/A	AT/A	1095.6	83.3333	12	96.4286	28	81.25	16	2.08333	15.1786
NW_020822375.1	17288531	T	T/TA	TA/TA	T/TA	750.12	36.6667	30	95	20	61.5385	13	-24.8718	33.4615
NW_020822375.1	17427245	C	CCA/CCA	CCA/CCA	C/CCA	2013.09	96.7742	31	100	15	84.6154	13	12.1588	15.3846
NW_020822375.1	17705773	CTT	CTT/C	CTT/C	CTT/CTT	239.88	13.6364	22	35	20	0	22	13.6364	35
NW_020822375.1	17805926	GA	GA/G	G/G	GA/G	1194.16	57.8947	19	92	25	82.6087	23	-24.714	9.3913
NW_020822375.1	17825648	G	G/GT	G/GT	GT/GT	651.31	77.7778	18	80	10	90.9091	11	-13.1313	-10.9091
NW_020822375.1	17848305	GT	GT/G	G/G	GT/G	1677.15	85.7143	35	93.75	16	88.4615	26	-2.74725	5.28846
NW_020822375.1	17984519	G	GTT/GTT	GTT/GTT	G/GTT	889.43	90	10	100	9	77.7778	9	12.2222	22.2222
NW_020822375.1	18032653	C	C/CTT	CTT/CTT	C/CTT	1325.57	87.5	16	96	25	62.5	8	25	33.5
NW_020822375.1	18096325	TA	TA/T	T/T	TA/T	1373.74	92.3077	13	93.1034	29	83.3333	24	8.97436	9.77011
NW_020822375.1	18385003	GTT	GTT/G	G/G	GTT/G	676.26	63.6364	11	100	7	75	12	-11.3636	25
NW_020822375.1	18448782	A	A/A	A/AT	A/A	62.29	0	14	18.9189	37	0	15	0	18.9189
NW_020822375.1	18621741	C	C/CAG	CAG/CAG	C/CAG	1467.53	75	12	92.5926	27	88.8889	9	-13.8889	3.7037
NW_020822375.1	18659925	T	TTA/TTA	TTA/TTA	T/TTA	1198.15	91.6667	12	100	14	64.2857	14	27.381	35.7143
NW_020822375.1	18816279	A	A/AAT	AAT/AAT	A/AAT	961.9	71.4286	7	100	11	77.7778	9	-6.34921	22.2222
NW_020822375.1	18881955	A	A/AGT	A/AGT	A/A	281.49	58.3333	12	77.7778	9	0	7	58.3333	77.7778
NW_020822375.1	18925673	CG	CG/C	CG/C	C/C	1343.14	80	10	82.1429	28	95.2381	21	-15.2381	-13.0952
NW_020822375.1	19030724	A	A/AT	A/AT	AT/AT	1809.65	83.3333	30	89.1892	37	95	20	-11.6667	-5.81081
NW_020822375.1	19043601	GA	G/G	G/G	GA/G	1532.2	91.6667	24	100	29	70	10	21.6667	30
NW_020822375.1	19072912	CGT	CGT/C	CGT/C	CGT/CGT	51.61	27.2727	11	28.5714	14	12.5	8	14.7727	16.0714
NW_020822375.1	19092959	TC	TC/TC	TC/T	TC/TC	44.09	0	25	12.5	32	0	20	0	12.5
NW_020822375.1	19237184	GA	G/G	G/G	GA/G	1263.02	90	20	91.6667	24	82.3529	17	7.64706	9.31373
NW_020822375.1	19362546	GA	GA/G	GA/G	GA/GA	251.73	28	25	30.4348	23	8.33333	24	19.6667	22.1014
NW_020822375.1	19581620	TAC	T/T	T/T	TAC/T	1013.99	90	20	92.3077	13	60	10	30	32.3077
NW_020822375.1	19699328	CA	CA/C	CA/C	C/C	682.26	76.9231	13	81.8182	11	100	14	-23.0769	-18.1818
NW_020822375.1	19714710	TC	T/T	T/T	TC/T	1582.15	92	25	92.5926	27	76.1905	21	15.8095	16.4021
NW_020822375.1	19783116	CA	CA/CA	CA/CA	CA/C	124.23	5.88235	34	9.09091	22	20.4545	44	-14.5722	-11.3636
NW_020822375.1	19887103	TA	T/T	T/T	TA/T	1209.04	89.4737	19	91.3043	23	86.9565	23	2.51716	4.34783
NW_020822375.1	19949504	GA	G/G	G/G	GA/G	1336.1	85.7143	21	100	28	78.5714	14	7.14286	21.4286
NW_020822375.1	19989690	T	T/TA	T/TA	TA/TA	1368.44	55.5556	27	82.3529	34	91.3043	23	-35.7488	-8.95141
NW_020822375.1	19996396	C	C/CA	CA/CA	C/CA	890.22	85.7143	14	90.4762	21	76.4706	17	9.2437	14.0056
NW_020822375.1	20170035	C	C/CT	CT/CT	C/CT	989.16	80	15	95.4545	22	77.7778	9	2.22222	17.6768
NW_020822375.1	20256449	T	T/TA	TA/TA	T/TA	263.96	57.1429	7	100	6	50	10	7.14286	50
NW_020822375.1	20312567	AAAAAAAAC	A/A	A/A	AAAAAAAAC/A	817.42	93.3333	15	100	7	92.3077	13	1.02564	7.69231
NW_020822375.1	20420247	CT	CT/C	C/C	CT/C	1250.88	78.9474	19	87.5	32	81.25	16	-2.30263	6.25
NW_020822375.1	20548191	CT	CT/C	CT/C	C/C	2161.32	82.5	40	87.1795	39	92.3077	26	-9.80769	-5.12821
NW_020822375.1	20681429	GA	GA/G	GA/G	G/G	1160.38	71.4286	14	85.7143	28	90.9091	22	-19.4805	-5.19481
NW_020822375.1	20691956	GA	GA/G	GA/G	G/G	581.7	77.7778	9	83.3333	18	88.8889	9	-11.1111	-5.55556
NW_020822375.1	20717997	TA	T/T	T/T	TA/T	1809.73	90	20	97.4359	39	88	25	2	9.4359
NW_020822375.1	20758826	GT	GT/G	GT/G	G/G	1505.2	85.7143	21	86.6667	30	94.7368	19	-9.02256	-8.07018
NW_020822375.1	20764207	A	A/A	A/A	A/AT	54.23	4	25	5.55556	36	21.875	32	-17.875	-16.3194
NW_020822375.1	20804245	AT	AT/AT	AT/A	AT/AT	34.16	3.7037	27	22.2222	27	0	16	3.7037	22.2222
NW_020822375.1	20815799	T	T/TTG	T/TTG	TTG/TTG	1230.37	72.7273	11	82.3529	17	94.1176	17	-21.3904	-11.7647
NW_020822375.1	21025346	T	T/TA	TA/TA	T/TA	747.12	87.5	16	100	10	75	20	12.5	25
NW_020822375.1	21104575	CT	C/C	C/C	CT/C	2022.49	94.4444	18	100	39	85.1852	27	9.25926	14.8148
NW_020822375.1	21152723	CT	CT/C	CT/C	C/C	1325.31	85.1852	27	85.7143	21	100	18	-14.8148	-14.2857
NW_020822375.1	21155739	C	C/CA	C/CA	C/C	196.13	25	24	37.931	29	4	25	21	33.931
NW_020822375.1	21199052	T	TA/TA	TA/TA	T/TA	2003.13	94.4444	36	100	30	82.3529	17	12.0915	17.6471
NW_020822375.1	21205009	G	G/GGA	GGA/GGA	G/GGA	885.53	87.5	16	100	18	83.3333	6	4.16667	16.6667
NW_020822375.1	21235475	C	C/CA	CA/CA	C/CA	465.98	66.6667	9	85.7143	14	66.6667	6	0	19.0476
NW_020822375.1	21299709	T	T/TA	TA/TA	T/TA	643.88	87.5	8	100	13	77.7778	9	9.72222	22.2222
NW_020822375.1	21349466	T	T/TA	T/TA	TA/TA	991.12	73.0769	26	78.9474	19	92.3077	13	-19.2308	-13.3603
NW_020822375.1	21456207	G	G/G	G/GT	G/G	36.23	0	24	19.4444	36	11.1111	9	-11.1111	8.33333
NW_020822375.1	21722600	C	C/CT	C/CT	CT/CT	1082.47	66.6667	15	82.7586	29	94.1176	17	-27.451	-11.359
NW_020822375.1	21736546	T	T/TG	TG/TG	T/TG	508.15	60	10	94.1176	17	22.2222	9	37.7778	71.8954
NW_020822375.1	21744193	GT	GT/GT	GT/G	GT/GT	34.11	0	19	18.1818	33	0	26	0	18.1818
NW_020822375.1	21780599	GT	GT/G	GT/G	GT/GT	137.9	14.2857	28	21.6216	37	0	10	14.2857	21.6216
NW_020822375.1	21916084	TTG	TTG/T	TTG/T	TTG/TTG	109.12	14.2857	21	17.6471	34	0	26	14.2857	17.6471
NW_020822375.1	21925340	GTA	GTA/G	G/G	GTA/G	943.68	87.5	8	100	17	83.3333	6	4.16667	16.6667
NW_020822375.1	21940563	AAC	AAC/AAC	AAC/AAC	AAC/A	43.89	0	19	7.69231	13	15.3846	39	-15.3846	-7.69231
NW_020822375.1	22047833	G	G/GA	GA/GA	G/GA	2052.19	86.3636	22	96.9697	33	82.5	40	3.86364	14.4697
NW_020822375.1	22091869	GA	GA/G	G/G	GA/G	2074.11	88.8889	36	93.3333	45	82.3529	17	6.53595	10.9804
NW_020822375.1	22111898	G	G/G	G/GT	G/G	79.26	6.66667	30	25.8065	31	0	23	6.66667	25.8065
NW_020822375.1	22162451	AC	AC/A	A/A	AC/A	926.73	66.6667	18	90.4762	21	63.1579	19	3.50877	27.3183
NW_020822375.1	22166467	GA	G/G	G/G	GA/G	1524.11	94.1176	17	97.1429	35	78.5714	14	15.5462	18.5714
NW_020822375.1	22185076	TA	TA/T	T/T	TA/T	935.15	80.9524	21	95.4545	22	75	12	5.95238	20.4545
NW_020822375.1	22217232	T	T/TG	TG/TG	T/TG	1019.49	88.4615	26	88.8889	18	69.2308	13	19.2308	19.6581
NW_020822375.1	22289032	A	A/AT	A/AT	AT/AT	1170.14	74.0741	27	76.4706	17	95.4545	22	-21.3805	-18.984
NW_020822375.1	22300053	TA	TA/TA	TA/T	TA/TA	39.14	0	27	15.7895	38	7.14286	42	-7.14286	8.64662
NW_020822375.1	22403270	AAC	AAC/AAC	AAC/A	AAC/AAC	53.2	7.14286	14	26.9231	26	8	25	-0.857143	18.9231
NW_020822375.1	22576892	CAA	C/C	C/C	CAA/C	1577.09	96.5517	29	100	12	84	25	12.5517	16
NW_020822375.1	22592138	C	CA/CA	CA/CA	C/CA	1313.18	84.6154	13	89.1892	37	85.7143	21	-1.0989	3.4749
NW_020822375.1	22623530	TA	T/T	T/T	TA/T	1616.09	95.6522	23	100	22	81.8182	22	13.834	18.1818
NW_020822375.1	22642032	AGT	AGT/AGT	AGT/A	AGT/AGT	51.51	0	13	16.6667	36	7.14286	14	-7.14286	9.52381
NW_020822375.1	22777530	CT	C/C	C/C	CT/C	565.74	88.2353	17	88.8889	18	83.3333	6	4.90196	5.55556
NW_020822375.1	22815346	GGT	GGT/GGT	GGT/G	GGT/GGT	53.07	8.69565	23	22.7273	22	0	23	8.69565	22.7273
NW_020822375.1	22824817	GGT	GGT/G	GGT/G	GGT/GGT	97.13	13.6364	22	20.6897	29	3.84615	26	9.79021	16.8435
NW_020822375.1	22899045	AC	AC/A	AC/A	AC/AC	80.53	18.75	16	26.087	23	11.1111	18	7.63889	14.9758
NW_020822375.1	22916429	C	C/CA	C/CA	C/C	140.17	15.3846	26	32.3529	34	5.88235	17	9.50226	26.4706
NW_020822375.1	23098862	CT	CT/C	C/C	CT/C	932.56	65.2174	23	100	18	85.7143	14	-20.4969	14.2857
NW_020822375.1	23156105	G	G/GA	GA/GA	G/GA	449.17	63.6364	11	90.9091	11	72.7273	11	-9.09091	18.1818
NW_020822375.1	23343095	CA	C/C	C/C	CA/C	1064.7	88.8889	18	92.5926	27	83.3333	12	5.55556	9.25926
NW_020822375.1	23515780	C	C/CT	CT/CT	C/CT	1095.77	73.3333	15	88.4615	26	82.6087	23	-9.27536	5.85284
NW_020822375.1	23561104	G	G/G	G/GA	G/G	82.09	0	38	18.8679	53	3.0303	33	-3.0303	15.8376
NW_020822375.1	23570785	C	C/CA	C/CA	CA/CA	669.16	46.4286	28	70.3704	27	90	10	-43.5714	-19.6296
NW_020822375.1	23660715	AT	A/A	A/A	AT/A	1702.08	85.7143	42	86.9565	23	77.7778	27	7.93651	9.17874
NW_020822375.1	23759123	G	G/GTA	GTA/GTA	G/GTA	2669.57	90	30	94.5946	37	90.4762	21	-0.47619	4.1184
NW_020822375.1	23789760	A	A/AT	A/AT	AT/AT	1540.81	88.8889	18	89.2857	28	95.4545	22	-6.56566	-6.16883
NW_020822375.1	23851525	A	A/AG	AG/AG	A/AG	497.84	71.4286	7	100	9	81.8182	11	-10.3896	18.1818
NW_020822375.1	23946106	AC	AC/A	A/A	AC/A	1313.14	71.4286	28	95.8333	24	83.3333	18	-11.9048	12.5
NW_020822375.1	24134217	AT	A/A	A/A	AT/A	2040.53	94.2857	35	94.7368	38	84.2105	19	10.0752	10.5263
NW_020822375.1	24270032	AAC	AAC/A	AAC/A	A/A	546.58	66.6667	12	78.5714	14	88.8889	9	-22.2222	-10.3175
NW_020822375.1	24282080	TA	TA/T	T/T	TA/T	1005.16	80	10	96.1538	26	71.4286	14	8.57143	24.7253
NW_020822375.1	24391224	CA	CA/C	CA/C	CA/CA	241.17	41.6667	12	70	10	0	7	41.6667	70
NW_020822375.1	24401766	GA	GA/G	G/G	GA/G	187.81	44.4444	9	100	7	40	10	4.44444	60
NW_020822375.1	24406193	TCA	TCA/T	TCA/T	T/T	1076.12	62.5	8	68.75	16	100	20	-37.5	-31.25
NW_020822375.1	24466055	G	GA/GA	GA/GA	G/GA	975.11	88.8889	9	91.3043	23	81.25	16	7.63889	10.0543
NW_020822375.1	24676978	TA	T/T	T/T	TA/T	1690.09	96.1538	26	100	26	81.25	16	14.9038	18.75
NW_020822375.1	24694666	A	A/AT	A/AT	A/A	487.15	31.4286	35	45.1613	31	0	8	31.4286	45.1613
NW_020822375.1	24815236	TA	TA/TA	TA/T	TA/TA	72.95	14.2857	28	26.3158	38	4.7619	21	9.52381	21.5539
NW_020822375.1	24845657	A	A/A	A/A	A/AAC	37.36	6.66667	15	10	10	40	10	-33.3333	-30
NW_020822375.1	24851707	TAC	TAC/T	TAC/T	T/T	774.13	64.2857	14	66.6667	24	100	9	-35.7143	-33.3333
NW_020822375.1	24950253	TA	TA/TA	TA/T	TA/TA	45.09	0	20	20.6897	29	0	15	0	20.6897
NW_020822375.1	24965234	CT	CT/C	C/C	CT/C	541.57	73.3333	15	82.3529	17	50	6	23.3333	32.3529
NW_020822375.1	25062132	C	C/C	C/CA	C/C	97.89	14.2857	14	26.3158	19	9.09091	11	5.19481	17.2249
NW_020822375.1	25159448	C	CT/CT	CT/CT	C/CT	1135.25	92.8571	14	94.4444	18	84.2105	19	8.64662	10.2339
NW_020822375.1	25210793	T	TTC/TTC	TTC/TTC	T/TTC	1639.17	91.1765	34	100	9	85.7143	14	5.46218	14.2857
NW_020822375.1	25446905	CT	CT/C	CT/C	CT/CT	310.17	26.6667	30	34.6154	26	5.88235	17	20.7843	28.733
NW_020822375.1	25604110	TG	T/T	T/T	TG/T	828.08	90.9091	11	94.4444	18	70	10	20.9091	24.4444
NW_020822375.1	26084128	G	GA/GA	GA/GA	G/GA	1386.58	95	20	96.5517	29	83.3333	12	11.6667	13.2184
NW_020822375.1	26119810	TA	TA/T	T/T	TA/T	1779.23	86.6667	30	100	32	81.25	16	5.41667	18.75
NW_020822375.1	26140290	T	T/TA	T/TA	TA/TA	691.17	61.5385	13	70.8333	24	100	7	-38.4615	-29.1667
NW_020822375.1	26405640	TTA	TTA/TTA	TTA/TTA	TTA/T	33.09	0	16	3.0303	33	25	20	-25	-21.9697
NW_020822375.1	26436735	CT	CT/CT	CT/CT	CT/C	36.75	9.09091	11	16.6667	6	35.2941	17	-26.2032	-18.6275
NW_020822375.1	26481335	G	G/GA	G/GA	GA/GA	1600.87	77.7778	18	82.7586	29	97.1429	35	-19.3651	-14.3842
NW_020822375.1	26551151	CT	CT/C	CT/C	C/C	530.14	46.1538	13	68.1818	22	100	8	-53.8462	-31.8182
NW_020822375.1	26581468	GAC	GAC/GAC	GAC/G	GAC/GAC	34.12	0	30	11.7647	51	0	7	0	11.7647
NW_020822375.1	26634009	C	C/CT	CT/CT	C/CT	1415.12	70.8333	24	96	25	65.2174	23	5.61594	30.7826
NW_020822375.1	26772754	GA	GA/GA	GA/G	GA/GA	38.09	6.89655	29	22.2222	27	0	18	6.89655	22.2222
NW_020822375.1	26841903	GT	GT/G	GT/G	G/G	760.89	58.3333	12	83.3333	18	91.6667	12	-33.3333	-8.33333
NW_020822375.1	26900822	TG	TG/T	TG/T	TG/TG	162.73	31.5789	19	35.2941	17	8.33333	12	23.2456	26.9608
NW_020822375.1	27534127	A	A/AT	A/AT	AT/AT	1100.28	77.7778	27	82.6087	23	92.8571	14	-15.0794	-10.2484
NW_020822375.1	27841208	C	C/C	C/CA	C/C	83.76	13.3333	15	24.2424	33	5.55556	18	7.77778	18.6869
NW_020822375.1	27899511	C	C/C	C/CA	C/C	41.11	0	11	23.8095	21	5.88235	17	-5.88235	17.9272
NW_020822375.1	28130628	C	C/CT	CT/CT	C/CT	387.44	64.2857	14	90.9091	11	50	6	14.2857	40.9091
NW_020822375.1	28188564	CA	CA/C	CA/C	C/C	728.05	64.7059	17	68.75	16	91.6667	12	-26.9608	-22.9167
NW_020822375.1	28485245	CT	CT/CT	CT/C	CT/CT	43.1	5	20	22.2222	27	8.69565	23	-3.69565	13.5266
NW_020822375.1	28677961	GC	GC/GC	GC/G	GC/GC	32.09	0	32	15.3846	26	0	24	0	15.3846
NW_020822375.1	28722316	A	AAT/AAT	AAT/AAT	A/AAT	1575.65	92.8571	28	94.1176	17	50	12	42.8571	44.1176
NW_020822375.1	28829063	G	G/GT	GT/GT	G/GT	1057.09	70	20	95.2381	21	86.6667	15	-16.6667	8.57143
NW_020822375.1	28829521	C	C/CTT	C/CTT	C/C	45.12	10.7143	28	11.4286	35	0	15	10.7143	11.4286
NW_020822375.1	28956474	A	A/AT	A/AT	AT/AT	1490.12	92.3077	13	93.3333	15	100	10	-7.69231	-6.66667
NW_020822375.1	29066982	C	C/CA	C/CA	C/C	230.53	20.8333	24	29.7297	37	10.5263	19	10.307	19.2034
NW_020822375.1	29301912	AAG	AAG/A	AAG/A	AAG/AAG	145.73	11.1111	9	70	10	0	6	11.1111	70
NW_020822375.1	29545735	T	T/TG	TG/TG	T/TG	700.61	84.6154	13	100	12	84.6154	13	0	15.3846
NW_020822375.1	29591083	TA	TA/TA	TA/T	TA/TA	72.09	0	19	25	20	0	30	0	25
NW_020822375.1	29697830	G	GT/GT	GT/GT	G/GT	1741.38	96.7742	31	100	23	86.6667	15	10.1075	13.3333
NW_020822375.1	30006196	CAG	CAG/C	C/C	CAG/C	613.18	81.8182	11	100	9	75	12	6.81818	25
NW_020822375.1	30058927	TA	T/T	T/T	TA/T	1878.09	93.9394	33	96.2963	27	76.9231	26	17.0163	19.3732
NW_020822375.1	30101534	T	T/TA	T/TA	TA/TA	1339.13	68.75	16	85.7143	28	95	20	-26.25	-9.28571
NW_020822375.1	30211646	AT	AT/A	A/A	AT/A	2183.18	92.5926	27	100	20	92.8571	14	-0.26455	7.14286
NW_020822375.1	30219148	AC	AC/A	AC/A	A/A	862.28	75	8	84.6154	13	93.75	16	-18.75	-9.13462
NW_020822375.1	30376949	T	T/TA	TA/TA	T/TA	630.27	75	12	100	12	81.25	16	-6.25	18.75
NW_020822375.1	30414654	C	C/CT	C/CT	CT/CT	777.07	69.2308	13	73.913	23	100	13	-30.7692	-26.087
NW_020822375.1	30415381	T	T/TA	T/TA	T/T	67.14	8.33333	36	12.1212	33	4	25	4.33333	8.12121
NW_020822375.1	30470730	AT	AT/AT	AT/A	AT/AT	31.09	0	17	20.8333	24	0	16	0	20.8333
NW_020822375.1	30486300	C	C/C	C/C	C/CA	77.09	0	23	6.38298	47	25.8065	31	-25.8065	-19.4235
NW_020822375.1	30490697	C	C/CA	CA/CA	C/CA	709.56	76.1905	21	80	10	65	20	11.1905	15
NW_020822375.1	30552713	C	C/CA	C/CA	C/C	32.13	14.7059	34	16.129	31	4	25	10.7059	12.129
NW_020822375.1	30552715	AC	AC/AC	AC/AC	AC/A	111.1	5.55556	36	9.67742	31	32	25	-26.4444	-22.3226
NW_020822375.1	30719163	GA	GA/GA	GA/G	GA/GA	156.13	0	18	32.1429	28	5.88235	17	-5.88235	26.2605
NW_020822375.1	30885959	T	T/TC	T/TC	TC/TC	1534.59	86.1111	36	88.2353	17	94.1176	17	-8.00654	-5.88235
NW_020822375.1	31102000	CG	CG/C	CG/C	C/C	651.25	80	10	83.3333	12	90.9091	11	-10.9091	-7.57576
NW_020822375.1	31136980	C	C/CT	CT/CT	C/CT	1283.33	86.3636	22	92.3077	26	87.5	16	-1.13636	4.80769
NW_020822375.1	31183346	A	A/AT	A/AT	A/A	80.12	17.3913	23	19.0476	42	3.84615	26	13.5452	15.2015
NW_020822375.1	31252358	A	A/AG	A/AG	A/A	59.12	15.3846	26	16.6667	36	0	15	15.3846	16.6667
NW_020822375.1	31394584	C	C/C	C/CA	C/C	61.09	4	25	25	24	0	17	4	25
NW_020822375.1	31848284	A	A/AT	AT/AT	A/AT	666.13	50	6	100	8	50	8	0	50
NW_020822375.1	32037199	CA	CA/C	C/C	CA/C	488.46	77.7778	9	100	6	83.3333	12	-5.55556	16.6667
NW_020822375.1	32591363	C	C/CA	CA/CA	C/CA	1184.15	85	20	92.8571	28	76.9231	13	8.07692	15.9341
NW_020822375.1	32705729	GA	GA/G	GA/G	GA/GA	40.15	18.1818	11	33.3333	9	0	12	18.1818	33.3333
NW_020822375.1	32802482	T	T/TAC	T/TAC	TAC/TAC	1683.05	79.1667	24	85.7143	28	90	20	-10.8333	-4.28571
NW_020822375.1	32837787	C	CA/CA	CA/CA	C/CA	1767.09	96	25	100	25	82.3529	17	13.6471	17.6471
NW_020822375.1	32843355	TA	T/T	T/T	TA/T	1974.29	90	20	95.9184	49	80	15	10	15.9184
NW_020822375.1	32875398	C	C/CTT	CTT/CTT	C/CTT	730.32	71.4286	7	90.9091	11	76.9231	13	-5.49451	13.986
NW_020822375.1	32993418	C	C/CT	C/CT	CT/CT	1558.39	84.375	32	87.5	24	100	18	-15.625	-12.5
NW_020822375.1	33262374	CA	CA/C	CA/C	C/C	1698.15	70.7317	41	72.2222	36	94.1176	17	-23.3859	-21.8954
NW_020822375.1	33354177	TC	TC/TC	TC/T	TC/TC	109.1	5.26316	19	25.7143	35	0	22	5.26316	25.7143
NW_020822375.1	33595269	GGT	GGT/G	G/G	GGT/G	646.95	87.5	8	100	14	85.7143	7	1.78571	14.2857
NW_020822375.1	33622475	G	G/G	G/GGT	G/G	39.15	6.66667	15	37.5	8	0	19	6.66667	37.5
NW_020822375.1	33626800	C	CT/CT	CT/CT	C/CT	1930.1	91.6667	24	100	25	88.2353	34	3.43137	11.7647
NW_020822375.1	33629169	T	T/TA	TA/TA	T/TA	798.63	85	20	90	20	60	10	25	30
NW_020822375.1	33670623	TG	TG/TG	TG/TG	TG/T	60.09	0	21	4.54545	22	26.6667	15	-26.6667	-22.1212
NW_020822375.1	34064637	CT	CT/C	CT/C	CT/CT	53.23	15.3846	13	33.3333	12	0	13	15.3846	33.3333
NW_020822375.1	34174686	A	A/AT	A/AT	AT/AT	581.09	63.6364	11	85.7143	7	100	11	-36.3636	-14.2857
NW_020822375.1	34889944	CA	CA/C	C/C	CA/C	1253.44	73.0769	26	90.9091	22	83.3333	24	-10.2564	7.57576
NW_020822375.1	35041099	A	A/A	A/AC	A/A	35.23	6.25	32	16.6667	36	8	25	-1.75	8.66667
NW_020822375.1	35400558	C	CA/CA	CA/CA	C/CA	1721.89	90.9091	33	96.1538	26	87.5	16	3.40909	8.65385
NW_020822375.1	35488015	TA	TA/TA	TA/TA	TA/T	109.12	6.89655	29	7.89474	38	35.2941	17	-28.3976	-27.3994
NW_020822375.1	35511263	TA	TA/T	TA/T	T/T	365.97	54.5455	11	70	20	100	8	-45.4545	-30
NW_020822375.1	35518174	TA	TA/TA	TA/TA	TA/T	76.12	0	33	6.89655	29	23.8095	21	-23.8095	-16.913
NW_020822375.1	35543088	A	A/AT	AT/AT	A/AT	258.16	64.2857	14	100	8	57.1429	7	7.14286	42.8571
NW_020822375.1	35681842	G	G/GT	G/GT	G/G	54.65	11.5385	26	19.5122	41	2.85714	35	8.68132	16.6551
NW_020822375.1	35720099	AT	AT/A	A/A	AT/A	824.13	68.75	16	85.7143	21	66.6667	9	2.08333	19.0476
NW_020822375.1	35798207	G	G/GT	G/GT	GT/GT	859.63	75	8	80.7692	26	88.8889	18	-13.8889	-8.11966
NW_020822375.1	35828920	AG	AG/A	AG/A	A/A	1340.87	42.8571	35	57.5758	33	92.8571	14	-50	-35.2814
NW_020822375.1	35877255	A	A/AT	AT/AT	A/AT	396.14	66.6667	9	100	7	66.6667	6	0	33.3333
NW_020822375.1	35986182	T	T/TTG	T/TTG	T/T	35.53	33.3333	9	35.2941	17	14.2857	7	19.0476	21.0084
NW_020822375.1	35987901	C	C/CT	CT/CT	C/CT	1155.24	85.7143	14	95.4545	22	87.5	16	-1.78571	7.95455
NW_020822375.1	36004986	T	T/TA	TA/TA	T/TA	415.16	63.6364	11	88.8889	9	54.5455	11	9.09091	34.3434
NW_020822375.1	36079845	CA	CA/C	C/C	CA/C	636.19	81.8182	11	100	13	70	10	11.8182	30
NW_020822375.1	36220030	GT	GT/G	GT/G	G/G	629.61	46.6667	15	87.5	16	100	7	-53.3333	-12.5
NW_020822375.1	36276839	TGG	T/T	TGG/T	T/T	881.82	87.5	8	88.8889	9	100	12	-12.5	-11.1111
NW_020822375.1	36300445	C	CT/CT	CT/CT	C/CT	991.36	88	25	92.3077	13	75	12	13	17.3077
NW_020822375.1	36352734	CT	CT/C	CT/C	CT/CT	157.9	14.2857	7	44	25	0	8	14.2857	44
NW_020822375.1	36402561	TTC	T/T	T/T	TTC/T	573.69	86.6667	15	91.6667	12	56.25	16	30.4167	35.4167
NW_020822375.1	36495060	TA	TA/T	T/T	TA/T	771.9	76.4706	17	84.6154	13	79.1667	24	-2.69608	5.44872
NW_020822375.1	36535971	G	G/GA	G/GA	GA/GA	1123.16	77.7778	18	88.4615	26	89.4737	19	-11.6959	-1.01215
NW_020822376.1	130346	CT	CT/C	C/C	CT/C	796.61	57.1429	14	92.3077	13	63.6364	22	-6.49351	28.6713
NW_020822376.1	143104	AT	A/A	A/A	AT/A	1015.57	90.9091	22	95.2381	21	83.3333	12	7.57576	11.9048
NW_020822376.1	155663	GA	GA/G	G/G	GA/G	807.39	83.3333	12	88.8889	18	83.3333	12	0	5.55556
NW_020822376.1	214718	T	TA/TA	TA/TA	T/TA	1193.78	94.1176	17	100	17	86.6667	15	7.45098	13.3333
NW_020822376.1	234432	C	C/CA	C/CA	C/C	66.16	25	8	26.087	23	0	9	25	26.087
NW_020822376.1	244103	CA	C/C	C/C	CA/C	901.55	88.8889	18	90.9091	22	71.4286	14	17.4603	19.4805
NW_020822376.1	284961	G	G/GA	GA/GA	G/GA	1180.11	88.2353	17	90.9091	22	89.4737	19	-1.23839	1.43541
NW_020822376.1	319307	TTG	TTG/TTG	TTG/T	TTG/TTG	42.09	0	15	30	10	0	13	0	30
NW_020822376.1	349473	CA	CA/CA	CA/C	CA/CA	145.12	9.52381	21	21.9512	41	0	27	9.52381	21.9512
NW_020822376.1	505065	TTC	TTC/TTC	TTC/T	TTC/TTC	53.13	0	7	33.3333	15	0	8	0	33.3333
NW_020822376.1	533216	TTG	TTG/T	TTG/T	TTG/TTG	174	46.6667	15	50	8	12.5	8	34.1667	37.5
NW_020822376.1	580502	C	C/C	C/CT	C/C	50.37	8.33333	36	17.7778	45	7.69231	13	0.641026	10.0855
NW_020822376.1	581314	CA	CA/CA	CA/C	CA/CA	116.31	5.55556	18	46.6667	15	9.09091	11	-3.53535	37.5758
NW_020822376.1	672275	C	C/C	C/C	C/CTG	69.56	0	7	4.54545	22	23.5294	17	-23.5294	-18.984
NW_020822376.1	674511	GT	G/G	G/G	GT/G	1056.44	91.6667	24	93.3333	15	88.8889	9	2.77778	4.44444
NW_020822376.1	934057	GT	GT/G	G/G	GT/G	1166.91	87.5	16	94.1176	17	82.6087	23	4.8913	11.509
NW_020822376.1	1227352	C	C/CAG	C/CAG	CAG/CAG	501.65	66.6667	12	81.8182	11	85.7143	7	-19.0476	-3.8961
NW_020822376.1	1267295	AT	AT/AT	AT/A	AT/AT	67.09	0	18	22.2222	27	0	16	0	22.2222
NW_020822376.1	1324056	T	TA/TA	TA/TA	T/TA	540.44	91.6667	12	100	8	77.7778	9	13.8889	22.2222
NW_020822376.1	1410729	T	T/TA	TA/TA	T/TA	1659.14	86.2069	29	100	27	82.3529	17	3.85396	17.6471
NW_020822376.1	1421560	G	G/GT	GT/GT	G/GT	969.11	81.8182	22	92.8571	14	85.7143	21	-3.8961	7.14286
NW_020822376.1	1509292	AT	AT/AT	AT/A	AT/AT	31.09	0	13	20	20	0	15	0	20
NW_020822376.1	1705551	T	T/TA	T/TA	TA/TA	1111.13	63.1579	19	72	25	88	25	-24.8421	-16
NW_020822376.1	1739182	CCA	CCA/C	CCA/C	CCA/CCA	71.54	9.52381	21	25	16	0	11	9.52381	25
NW_020822376.1	1742886	GT	GT/G	GT/G	GT/GT	103.16	26.6667	15	35.2941	17	11.1111	18	15.5556	24.183
NW_020822376.1	1743153	C	C/C	C/CT	C/C	73.13	5.88235	17	27.7778	18	0	11	5.88235	27.7778
NW_020822376.1	1815925	T	T/TTA	TTA/TTA	T/TTA	1517.16	85.7143	14	95	20	85	20	0.714286	10
NW_020822376.1	2130566	A	A/ATT	ATT/ATT	A/ATT	908.3	90.9091	11	100	12	83.3333	6	7.57576	16.6667
NW_020822376.1	2249530	GAC	GAC/GAC	GAC/G	GAC/GAC	71.27	0	13	27.7778	18	5.26316	19	-5.26316	22.5146
NW_020822376.1	2515089	ACT	ACT/A	ACT/A	ACT/ACT	434.13	27.2727	22	47.3684	19	0	9	27.2727	47.3684
NW_020822376.1	2517328	AGT	AGT/A	AGT/A	A/A	638.21	77.7778	9	83.3333	12	100	9	-22.2222	-16.6667
NW_020822376.1	2593780	C	C/CT	CT/CT	C/CT	892.12	73.6842	19	92.8571	14	88.2353	17	-14.5511	4.62185
NW_020822376.1	2626717	CT	CT/C	CT/C	CT/CT	271.12	35.2941	17	45	20	0	13	35.2941	45
NW_020822376.1	2782469	CGT	C/C	C/C	CGT/C	784.07	92.3077	13	100	10	83.3333	6	8.97436	16.6667
NW_020822376.1	2842976	CTT	CTT/C	CTT/C	CTT/CTT	186.81	12.5	16	66.6667	9	10	10	2.5	56.6667
NW_020822376.1	2957094	CA	CA/C	CA/C	CA/CA	31.28	13.0435	23	21.0526	19	8.33333	12	4.71014	12.7193
NW_020822376.1	2994257	T	T/TA	T/TA	T/T	91.89	16.6667	24	23.8095	21	5	20	11.6667	18.8095
NW_020822376.1	3040335	G	GA/GA	GA/GA	G/GA	1253.02	94.4444	18	100	24	83.3333	6	11.1111	16.6667
NW_020822376.1	3050231	GGT	GGT/GGT	GGT/G	GGT/GGT	66.12	0	33	17.2414	29	5	20	-5	12.2414
NW_020822376.1	3087336	G	G/GA	GA/GA	G/GA	669.02	52.1739	23	84.6154	13	71.4286	14	-19.2547	13.1868
NW_020822376.1	3088089	CA	CA/CA	CA/C	CA/CA	56.12	0	15	19.2308	26	0	20	0	19.2308
NW_020822376.1	3237715	AT	AT/AT	AT/A	AT/AT	45.15	0	7	30	10	0	7	0	30
NW_020822376.1	3318955	G	G/G	G/GT	G/G	58.8	10.3448	29	21.9512	41	6.66667	15	3.67816	15.2846
NW_020822376.1	3340750	CA	CA/CA	CA/C	CA/CA	46.89	10	20	32	25	3.57143	28	6.42857	28.4286
NW_020822376.1	3343741	A	A/AAG	AAG/AAG	A/AAG	959.13	85.7143	14	100	15	70	10	15.7143	30
NW_020822376.1	3347495	TA	TA/TA	TA/T	TA/TA	66.35	7.69231	13	35.2941	17	7.69231	13	0	27.6018
NW_020822376.1	3441591	TAC	TAC/TAC	TAC/T	TAC/TAC	100.09	0	23	27.2727	22	0	11	0	27.2727
NW_020822376.1	3507188	AT	AT/AT	AT/A	AT/AT	85.12	0	6	19.2308	26	4.54545	22	-4.54545	14.6853
NW_020822376.1	3536308	C	C/CT	CT/CT	C/CT	1220.12	72	25	93.9394	33	63.6364	11	8.36364	30.303
NW_020822376.1	3589163	G	GA/GA	GA/GA	G/GA	1476.78	94.4444	18	100	24	87.5	16	6.94444	12.5
NW_020822376.1	3615304	G	G/GT	G/GT	G/G	195.87	33.3333	21	46.6667	15	9.09091	11	24.2424	37.5758
NW_020822376.1	3819847	CT	CT/CT	CT/C	CT/CT	33.68	9.52381	21	28.5714	14	10	10	-0.47619	18.5714
NW_020822376.1	3933686	G	G/GT	G/GT	G/G	74.14	23.0769	13	33.3333	15	5	20	18.0769	28.3333
NW_020822376.1	4051248	TAC	TAC/TAC	TAC/TAC	TAC/T	41.18	0	8	5.88235	17	33.3333	9	-33.3333	-27.451
NW_020822376.1	4119010	G	G/G	G/GTA	G/G	47.11	0	11	16.6667	30	0	8	0	16.6667
NW_020822376.1	4141052	G	G/GT	G/GT	G/G	43.33	20	15	40	15	7.69231	13	12.3077	32.3077
NW_020822376.1	4176917	A	A/A	A/AAC	A/A	51.24	0	18	19.0476	21	0	12	0	19.0476
NW_020822376.1	4228642	AG	AG/AG	AG/A	AG/AG	60.14	0	16	25	16	0	12	0	25
NW_020822376.1	4241452	G	G/GT	G/GT	G/G	209.13	23.0769	26	32.2581	31	5.26316	19	17.8138	26.9949
NW_020822376.1	4301623	CT	CT/C	CT/C	CT/CT	340.13	19.2308	26	31.0345	29	4.34783	23	14.8829	26.6867
NW_020822376.1	4319403	C	C/CAA	C/CAA	C/C	218.89	19.6429	56	21.4286	56	11.1111	27	8.53175	10.3175
NW_020822377.1	44235	AT	AT/A	A/A	AT/A	903.43	57.1429	14	93.3333	15	85.7143	14	-28.5714	7.61905
NW_020822377.1	232131	AG	A/A	A/A	AG/A	845.36	90	10	93.75	16	66.6667	15	23.3333	27.0833
NW_020822377.1	344002	C	C/CCT	CCT/CCT	C/CCT	638.12	42.8571	7	100	11	66.6667	6	-23.8095	33.3333
NW_020822377.1	410999	GAA	GAA/G	GAA/G	G/G	519.22	30	10	71.4286	7	100	6	-70	-28.5714
NW_020822377.1	476535	GA	GA/G	GA/G	G/G	913.51	55.5556	18	83.3333	24	90.9091	11	-35.3535	-7.57576
NW_020822377.1	503671	TCC	TCC/T	T/T	TCC/T	1317.87	88.8889	9	100	19	88.8889	9	0	11.1111
NW_020822377.1	526704	GA	GA/G	GA/G	G/G	1084.01	44.4444	27	80	25	90.9091	11	-46.4646	-10.9091
NW_020822377.1	580837	CCT	CCT/CCT	CCT/C	CCT/CCT	40.09	0	22	15.3846	26	3.22581	31	-3.22581	12.1588
NW_020822377.1	582116	C	C/C	C/CCT	C/C	38.09	0	17	15.7895	19	0	17	0	15.7895
NW_020822377.1	675379	TA	TA/T	TA/T	T/T	1099.2	73.3333	15	88.4615	26	85.7143	14	-12.381	2.74725
NW_020822377.1	1156981	CA	CA/C	CA/C	CA/CA	178.23	13.3333	15	30	20	0	6	13.3333	30
NW_020822377.1	1190160	CA	CA/CA	CA/C	CA/CA	91.1	0	18	29.4118	34	0	9	0	29.4118
NW_020822377.1	1220815	T	T/TA	T/TA	T/T	68.29	15.3846	13	27.2727	22	3.84615	26	11.5385	23.4266
NW_020822377.1	1239736	CT	CT/C	C/C	CT/C	151.66	57.1429	7	81.8182	11	42.8571	7	14.2857	38.961
NW_020822377.1	1336921	T	T/T	T/TAG	T/T	77.12	0	15	22.2222	18	7.69231	13	-7.69231	14.5299
NW_020822377.1	1338422	A	A/A	A/A	A/AT	49.11	0	26	5.88235	17	27.7778	18	-27.7778	-21.8954
NW_020822377.1	1429747	GT	GT/G	G/G	GT/G	673.71	88.2353	17	90	10	70	10	18.2353	20
NW_020822377.1	1445861	C	C/CT	CT/CT	C/CT	1501.12	42.1053	19	96.9697	33	53.8462	13	-11.7409	43.1235
NW_020822377.1	1474114	A	A/AT	A/AT	AT/AT	1166.32	43.3333	30	66.6667	30	93.3333	15	-50	-26.6667
NW_020822377.1	1615918	G	G/GAA	G/GAA	GAA/GAA	704.01	27.2727	11	43.75	16	92.8571	14	-65.5844	-49.1071
NW_020822377.1	1781311	TTG	TTG/TTG	TTG/T	TTG/TTG	45.15	0	7	33.3333	15	0	7	0	33.3333
NW_020822377.1	1845074	GA	GA/GA	GA/GA	GA/G	49.39	0	15	6.25	16	33.3333	15	-33.3333	-27.0833
NW_020822377.1	1846363	AAC	AAC/AAC	AAC/A	AAC/AAC	34.23	8	25	23.0769	13	0	15	8	23.0769
NW_020822377.1	1871217	AG	AG/A	AG/A	A/A	1348.61	65.5172	29	72.2222	18	91.3043	23	-25.7871	-19.0821
NW_020822377.1	2037063	C	C/CA	C/CA	CA/CA	1015.12	70	20	78.9474	19	100	16	-30	-21.0526
NW_020822377.1	2078783	ATG	ATG/ATG	ATG/A	ATG/ATG	67.89	7.14286	14	50	8	7.69231	13	-0.549451	42.3077
NW_020822377.1	2196175	AT	AT/A	A/A	AT/A	2180.32	70.3704	27	90.6977	43	85.7143	35	-15.3439	4.98339
NW_020822377.1	2229352	GT	GT/G	GT/G	G/G	2748.12	60.9756	41	86.8421	38	97.4359	39	-36.4603	-10.5938
NW_020822377.1	2291598	AG	AG/A	A/A	AG/A	637.73	55.5556	9	92.8571	14	66.6667	9	-11.1111	26.1905
NW_020822377.1	2373356	TA	TA/T	T/T	TA/T	2021.12	73.1707	41	92.6829	41	69.2308	13	3.93996	23.4522
NW_020822377.1	2454928	GA	GA/G	G/G	GA/G	770.56	57.1429	28	90.9091	11	33.3333	18	23.8095	57.5758
NW_020822377.1	2482980	G	G/GA	G/GA	G/G	36.14	11.1111	9	30.7692	13	0	8	11.1111	30.7692
NW_020822377.1	2647401	GAA	GAA/G	G/G	GAA/G	930.39	75	12	100	9	60	15	15	40
NW_020822377.1	2692547	T	T/TC	T/TC	TC/TC	1181.12	73.913	23	80	15	100	12	-26.087	-20
NW_020822377.1	2705723	C	C/C	C/CT	C/C	62.92	0	12	29.4118	17	8.33333	12	-8.33333	21.0784
NW_020822377.1	2755493	GT	GT/GT	GT/G	GT/GT	162.09	6.06061	33	37.5	24	0	8	6.06061	37.5
NW_020822377.1	2780485	CT	CT/C	CT/C	CT/CT	40.56	16.6667	24	18.75	16	0	19	16.6667	18.75
NW_020822377.1	2792460	CT	CT/C	CT/C	CT/CT	565.13	23.8095	21	42.4242	33	0	10	23.8095	42.4242
NW_020822377.1	2847368	A	A/AG	AG/AG	A/AG	958.86	56.5217	23	93.3333	15	12.5	8	44.0217	80.8333
NW_020822377.1	2892399	G	G/G	G/GA	G/G	69.46	16.6667	12	40	15	16.6667	6	0	23.3333
NW_020822377.1	2908527	TA	TA/TA	TA/T	TA/TA	34.23	11.1111	18	36.3636	11	0	10	11.1111	36.3636
NW_020822377.1	2914055	CA	CA/CA	CA/CA	CA/C	52.62	7.69231	26	9.52381	21	28	25	-20.3077	-18.4762
NW_020822377.1	2995385	ATT	ATT/A	A/A	ATT/A	1299.12	60	15	100	18	66.6667	15	-6.66667	33.3333
NW_020822377.1	3007406	G	G/GTA	GTA/GTA	G/GTA	685.13	62.5	8	100	9	66.6667	12	-4.16667	33.3333
NW_020822377.1	3015719	TTTAC	TTTAC/TTTAC	TTTAC/T	TTTAC/TTTAC	53.09	0	27	13.7931	29	0	22	0	13.7931
NW_020822377.1	3046594	T	T/TA	T/TA	T/T	53.09	13.0435	23	27.2727	22	9.09091	22	3.95257	18.1818
NW_020822377.1	3053292	C	C/CA	CA/CA	C/CA	288.05	61.5385	13	83.3333	6	50	12	11.5385	33.3333
NW_020822377.1	3069624	GA	G/G	G/G	GA/G	970.72	94.1176	17	100	11	85.7143	14	8.40336	14.2857
NW_020822377.1	3180043	CT	CT/C	CT/C	C/C	1828.01	82.1429	28	83.3333	24	92.3077	13	-10.1648	-8.97436
NW_020822377.1	3274637	GA	GA/G	GA/G	G/G	1186.12	66.6667	18	68.1818	22	100	20	-33.3333	-31.8182
NW_020822377.1	3285697	CTA	CTA/C	C/C	CTA/C	1497.01	70	20	90	20	81.25	16	-11.25	8.75
NW_020822377.1	3359578	G	G/GT	G/GT	GT/GT	441.87	83.3333	6	87.5	8	100	8	-16.6667	-12.5
NW_020822377.1	3427557	A	A/AG	A/AG	AG/AG	1338.17	68.4211	19	75.8621	29	94.1176	17	-25.6966	-18.2556
NW_020822377.1	3429702	TA	TA/TA	TA/T	TA/TA	111.51	18.1818	11	36.8421	19	9.09091	11	9.09091	27.7512
NW_020822377.1	3470106	CT	CT/C	CT/C	C/C	984.37	83.3333	18	84	25	84.6154	13	-1.28205	-0.615385
NW_020822377.1	3704947	TA	TA/T	T/T	TA/T	1746.12	65.2174	23	100	19	60.8696	23	4.34783	39.1304
NW_020822377.1	3851534	A	A/A	A/AT	A/A	55.15	0	11	23.5294	17	0	6	0	23.5294
NW_020822377.1	3871122	AC	AC/A	A/A	AC/A	479.27	50	12	90	10	85.7143	7	-35.7143	4.28571
NW_020822377.1	3893147	GT	GT/G	G/G	GT/G	302.22	50	6	100	6	33.3333	6	16.6667	66.6667
NW_020822377.1	3982116	T	T/TG	TG/TG	T/TG	1444.26	57.8947	19	92.3077	26	57.1429	21	0.75188	35.1648
NW_020822377.1	4039711	CTT	CTT/C	CTT/C	C/C	441.17	33.3333	9	35.2941	17	100	7	-66.6667	-64.7059
NW_020822377.1	4040268	ATG	ATG/ATG	ATG/A	ATG/ATG	149.1	0	26	28	25	4.7619	21	-4.7619	23.2381
NW_020822377.1	4107282	GC	GC/G	G/G	GC/G	1352.14	70	20	93.3333	30	85	20	-15	8.33333
NW_020822377.1	4184674	CT	CT/C	CT/C	C/C	1030.12	73.3333	15	75	20	100	12	-26.6667	-25
NW_020822377.1	4232419	GC	GC/G	GC/G	G/G	2196.12	68	25	88.5714	35	100	12	-32	-11.4286
NW_020822377.1	4242684	C	C/CA	C/CA	C/C	255.17	53.8462	13	54.5455	11	0	7	53.8462	54.5455
NW_020822377.1	4294834	TC	TC/T	TC/T	TC/TC	65.87	10	30	14.2857	21	5.55556	18	4.44444	8.73016
NW_020822377.1	4299461	AG	AG/AG	AG/A	AG/AG	180.1	5.88235	51	24.6154	65	9.09091	44	-3.20856	15.5245
NW_020822377.1	4301978	TA	TA/T	TA/T	TA/TA	119.12	12.5	48	13.3333	30	0	12	12.5	13.3333
NW_020822377.1	4307740	AT	AT/A	AT/A	AT/AT	483.32	16.129	31	34.2857	35	5	20	11.129	29.2857
NW_020822379.1	49377	G	G/GA	G/GA	G/G	281.22	33.3333	15	36.6667	30	0	6	33.3333	36.6667
NW_020822379.1	164078	A	A/AC	A/AC	A/A	100.13	9.52381	21	18.1818	22	0	18	9.52381	18.1818
NW_020822379.1	372074	CT	CT/C	CT/C	CT/CT	32.22	18.1818	11	33.3333	9	9.09091	11	9.09091	24.2424
NW_020822379.1	422413	T	T/TA	T/TA	TA/TA	839.01	44.4444	18	64	25	90.9091	11	-46.4646	-26.9091
NW_020822379.1	446654	TTC	TTC/T	T/T	TTC/T	1873.56	90.9091	11	95	20	91.3043	23	-0.395257	3.69565
NW_020822379.1	492722	C	C/CT	C/CT	C/C	55.53	20	10	22.2222	9	7.69231	13	12.3077	14.5299
NW_020822379.1	571113	CAG	CAG/C	CAG/C	CAG/CAG	56.15	13.3333	15	18.75	16	0	8	13.3333	18.75
NW_020822379.1	660000	CAAAATAA	CAAAATAA/C	CAAAATAA/C	CAAAATAA/CAAAATAA	160.13	23.0769	13	30	10	0	10	23.0769	30
NW_020822379.1	669201	GA	GA/G	G/G	GA/G	1573.14	85.1852	27	92.8571	28	69.5652	23	15.62	23.2919
NW_020822379.1	696209	C	C/CGG	C/CGG	C/C	495.13	46.6667	15	53.3333	15	0	9	46.6667	53.3333
NW_020822379.1	709487	C	C/CT	C/CT	CT/CT	513.88	16.6667	12	56.25	16	92.3077	13	-75.641	-36.0577
NW_020822379.1	713427	C	C/CT	CT/CT	C/CT	1553.15	80	25	100	11	87.5	16	-7.5	12.5
NW_020822379.1	998771	G	G/G	G/GAA	G/G	47	0	7	30	10	0	16	0	30
NW_020822379.1	1013703	A	A/AAG	AAG/AAG	A/AAG	584.17	60	10	100	7	23.0769	13	36.9231	76.9231
NW_020822379.1	1101756	CA	CA/CA	CA/C	CA/CA	64.61	13.3333	15	33.3333	18	0	17	13.3333	33.3333
NW_020822379.1	1147510	CAA	CAA/C	CAA/C	C/C	937.2	42.8571	14	52.381	21	92.3077	13	-49.4505	-39.9267
NW_020822379.1	1308146	AACAC	AACAC/A	AACAC/A	AACAC/AACAC	40.5	9.09091	11	12	7	0	7	9.09091	12
NW_020822379.1	1432220	A	A/ACT	A/ACT	A/A	53.23	33.3333	6	42.8571	7	0	6	33.3333	42.8571
NW_020822379.1	1553320	TGG	TGG/T	T/T	TGG/T	965.3	83.3333	12	100	12	71.4286	7	11.9048	28.5714
NW_020822379.1	1635306	TTTG	TTTG/TTTG	TTTG/T	TTTG/TTTG	85.12	0	7	55.5556	9	0	15	0	55.5556
NW_020822379.1	1690585	GC	G/G	G/G	GC/G	2617.87	93.3333	15	96.875	32	83.3333	18	10	13.5417
NW_020822379.1	1748451	CCT	CCT/CCT	CCT/C	CCT/CCT	170.13	0	8	14	12	0	7	0	14
NW_020822379.1	1794471	C	C/C	C/CT	C/C	59.09	4.7619	21	25	24	0	20	4.7619	25
NW_020822379.1	1879442	C	C/C	C/CAT	C/C	92.13	0	7	57.1429	7	0	8	0	57.1429
NW_020822379.1	1880081	C	C/C	C/CT	C/C	104.09	0	15	29.6296	27	0	25	0	29.6296
NW_020822379.1	1932299	A	A/AAAAAC	A/AAAAAC	A/A	155.17	18.1818	11	42.8571	7	0	7	18.1818	42.8571
NW_020822379.1	1969835	AT	AT/A	AT/A	A/A	986.16	50	16	66.6667	33	90.9091	11	-40.9091	-24.2424
NW_020822379.1	2026513	TGA	TGA/T	T/T	TGA/T	1122.13	80	20	100	9	57.1429	14	22.8571	42.8571
NW_020822379.1	2060368	A	A/ATT	ATT/ATT	A/ATT	1560.38	61.5385	26	94.1176	17	86.6667	15	-25.1282	7.45098
NW_020822379.1	2128123	A	A/AC	A/AC	A/A	203.22	44.4444	9	50	10	0	6	44.4444	50
NW_020822379.1	2137923	AACAAAAACAAT	AACAAAAACAAT/AACAAAAACAAT	AACAAAAACAAT/A	AACAAAAACAAT/AACAAAAACAAT	35.1	0	12	16	19	0	9	0	16
NW_020822379.1	2158402	TA	TA/T	TA/T	T/T	1794.13	66.6667	21	83.3333	30	93.3333	30	-26.6667	-10
NW_020822379.1	2198718	G	G/G	G/GA	G/G	82.11	0	10	33.3333	12	0	8	0	33.3333
NW_020822379.1	2256190	T	T/TA	T/TA	TA/TA	964.12	53.3333	15	65	20	100	12	-46.6667	-35
NW_020822379.1	2369382	GA	GA/G	G/G	GA/G	1499.12	41.1765	17	100	34	71.4286	14	-30.2521	28.5714
NW_020822379.1	2473475	TA	TA/T	T/T	TA/T	886.16	76.9231	13	94.4444	18	71.4286	7	5.49451	23.0159
NW_020822379.1	2525611	G	G/G	G/GCA	G/G	93.11	0	8	18	12	0	11	0	18
NW_020822379.1	3033355	GC	GC/G	GC/G	G/G	1508.12	53.8462	13	56.6667	30	96	25	-42.1538	-39.3333
NW_020822379.1	3111463	CA	CA/C	C/C	CA/C	388.89	44.4444	9	83.3333	12	45.4545	11	-1.0101	37.8788
NW_020822379.1	3165602	T	T/TCA	T/TCA	T/T	143.13	15.3846	13	27.2727	11	0	9	15.3846	27.2727
NW_020822379.1	3193220	CT	CT/C	CT/C	C/C	1348.16	64	25	83.3333	24	94.1176	17	-30.1176	-10.7843
NW_020822379.1	3194869	AC	AC/A	AC/AC	AC/A	51.81	15.3846	13	20	13	21.4286	14	-6.04396	-1.42857
NW_020822379.1	3324724	TTG	TTG/TTG	TTG/T	TTG/TTG	36.37	0	19	23.5294	17	0	9	0	23.5294
NW_020822379.1	3341052	CT	CT/C	CT/C	C/C	1074.56	50	12	54.5455	33	92.3077	13	-42.3077	-37.7622
NW_020822379.1	3344330	C	C/CT	C/CT	CT/CT	370.9	60	10	85.7143	7	100	9	-40	-14.2857
NW_020822379.1	3400735	ATTAT	ATTAT/ATTAT	ATTAT/A	ATTAT/ATTAT	53.19	0	6	33.3333	12	0	7	0	33.3333
NW_020822379.1	3410246	G	G/G	G/GA	G/G	54.09	0	18	21	26	0	15	0	21
NW_020822379.1	3420017	G	G/GA	G/GA	G/G	124.88	25	20	28.5714	21	7.69231	13	17.3077	20.8791
NW_020822379.1	3551943	TC	TC/T	TC/T	T/T	633.88	60	10	88.8889	9	100	10	-40	-11.1111
NW_020822379.1	3593179	A	A/AT	A/AT	AT/AT	1044.2	55.5556	18	59.0909	22	94.1176	17	-38.5621	-35.0267
NW_020822379.1	3761114	TAA	TAA/T	TAA/T	T/T	1359.17	45.4545	11	70.9677	31	100	7	-54.5455	-29.0323
NW_020822379.1	3854831	G	G/G	G/GA	G/G	90.13	0	37	36.8421	19	10.5263	19	-10.5263	26.3158
NW_020822379.1	3909687	CT	CT/C	C/C	CT/C	1004.12	75	12	100	16	75	12	0	25
NW_020822379.1	3914458	C	C/CA	C/CA	CA/CA	1118.14	47.3684	19	53.3333	30	94.7368	19	-47.3684	-41.4035
NW_020822379.1	3922856	TA	TA/TA	TA/T	TA/TA	42.12	0	21	21.7391	23	0	7	0	21.7391
NW_020822379.1	3958389	A	A/AT	A/AT	A/A	55.15	14.2857	7	23	6	0	10	14.2857	23
NW_020822379.1	4092747	TA	TA/T	T/T	TA/T	1738.64	79.3103	29	93.5484	31	87.5	16	-8.18966	6.04839
NW_020822379.1	4133230	AT	AT/A	AT/A	A/A	306.28	25	8	50	14	81.25	16	-56.25	-31.25
NW_020822379.1	4153817	C	C/CA	C/CA	C/C	153.12	25	16	33.3333	12	4.7619	21	20.2381	28.5714
NW_020822379.1	4162134	TAA	TAA/T	TAA/T	TAA/TAA	430.05	54.5455	11	70	10	0	9	54.5455	70
NW_020822379.1	4170843	G	G/GA	G/GA	G/G	356.15	46.1538	13	46.6667	15	0	8	46.1538	46.6667
NW_020822379.1	4202833	T	T/TAA	T/TAA	TAA/TAA	685.13	44.4444	9	53.8462	13	100	8	-55.5556	-46.1538
NW_020822379.1	4243152	AAC	AAC/AAC	AAC/A	AAC/AAC	32.12	0	13	24	16	0	7	0	24
NW_020822379.1	4283914	TA	TA/T	TA/T	TA/TA	160.17	20	10	33.3333	12	0	7	20	33.3333
NW_020822381.1	194692	GA	GA/GA	GA/GA	GA/G	51.1	5.26316	19	6.89655	29	23.0769	26	-17.8138	-16.1804
NW_020822381.1	204824	A	A/AAC	A/AAC	A/A	337.88	46.6667	15	52.9412	17	7.69231	13	38.9744	45.2489
NW_020822381.1	447309	TAC	TAC/T	TAC/T	TAC/TAC	102.69	10.5263	19	46.1538	13	0	7	10.5263	46.1538
NW_020822381.1	455391	TTC	TTC/T	TTC/T	TTC/TTC	77.15	18.1818	11	33.3333	15	0	13	18.1818	33.3333
NW_020822381.1	491013	CT	CT/C	CT/C	CT/CT	209.88	20.9302	43	27	43	6.66667	30	14.2636	20.3333
NW_020822381.1	498723	TAC	TAC/T	TAC/T	TAC/TAC	77.12	11.1111	18	26.9231	26	0	13	11.1111	26.9231
NW_020822381.1	563930	TAC	TAC/TAC	TAC/T	TAC/TAC	121.15	18.1818	11	36.3636	22	0	16	18.1818	36.3636
NW_020822381.1	596770	AT	AT/A	AT/A	AT/AT	439.13	25.7143	35	40.5405	37	0	10	25.7143	40.5405
NW_020822381.1	632021	AAG	AAG/AAG	AAG/AAG	AAG/A	85.33	6.66667	15	28	14	58.3333	12	-51.6667	-30.3333
NW_020822381.1	683047	A	A/A	A/AG	A/A	68.09	0	31	17.3913	23	0	27	0	17.3913
NW_020822381.1	813630	G	G/G	G/GCT	G/G	47.09	0	39	12.9032	31	0	35	0	12.9032
NW_020822381.1	883448	TA	TA/TA	TA/T	TA/TA	78.18	3.7037	27	27.7778	36	8.33333	24	-4.62963	19.4444
NW_020822381.1	923400	ATG	ATG/A	ATG/A	ATG/ATG	31.26	10	30	29	29	0	9	10	29
NW_020822381.1	924767	CT	CT/C	CT/C	CT/CT	95.56	17.3913	23	18.9189	37	7.14286	28	10.2484	11.7761
NW_020822381.1	1009537	CA	CA/C	C/C	CA/C	1148.73	65.2174	46	86.6667	15	51.8519	27	13.3655	34.8148
NW_020822381.1	1109864	T	T/TG	TG/TG	T/TG	700.26	54.5455	11	80	10	61.5385	13	-6.99301	18.4615
NW_020822381.1	1135248	TG	TG/T	TG/T	TG/TG	33.46	13.3333	15	23.5294	17	0	10	13.3333	23.5294
NW_020822381.1	1141253	C	C/CA	C/C	C/CA	71.15	23.0769	26	31	29	30.7692	13	-7.69231	0.230769
NW_020822381.1	1151320	CCA	CCA/CCA	CCA/C	CCA/CCA	139.09	0	12	31.5789	19	0	12	0	31.5789
NW_020822381.1	1332413	T	T/T	T/TAC	T/T	154.09	6.25	32	33.3333	27	4.7619	21	1.4881	28.5714
NW_020822381.1	1349851	TA	TA/T	TA/T	TA/TA	138.22	15.6863	51	19.697	66	9.52381	42	6.16246	10.1732
NW_020822381.1	1379990	CT	CT/CT	CT/C	CT/CT	75.13	4.22535	71	14.7368	95	4.34783	46	-0.122474	10.389
NW_020822381.1	1396829	C	C/C	C/CT	C/C	47.89	13.4615	52	17.3333	75	5.12821	39	8.33333	12.2051
NW_020822381.1	1545757	T	T/TG	T/T	T/TG	55.26	20	10	33	15	26.6667	15	-6.66667	6.33333
NW_020822381.1	1559275	C	C/C	C/C	C/CT	134.76	0	17	6.25	16	55.5556	18	-55.5556	-49.3056
NW_020822381.1	1562671	TAG	TAG/TAG	TAG/T	TAG/TAG	48.09	0	28	13.0435	46	0	17	0	13.0435
NW_020822381.1	1570685	TA	TA/TA	TA/T	TA/TA	39.1	0	24	20	30	7.14286	28	-7.14286	12.8571
NW_020822381.1	1610278	TAC	TAC/TAC	TAC/T	TAC/TAC	97.41	0	10	26.3158	19	0	11	0	26.3158
NW_020822381.1	1620962	CT	CT/C	CT/C	CT/CT	65.02	16.129	31	24.1379	29	16.6667	12	-0.537634	7.47126
NW_020822381.1	1663501	GAC	GAC/G	GAC/G	GAC/GAC	121.12	17.8571	28	34	32	4.16667	24	13.6905	29.8333
NW_020822381.1	1703192	TCA	TCA/TCA	TCA/TCA	TCA/T	37.1	4.34783	23	4.54545	22	23.0769	13	-18.7291	-18.5315
NW_020822381.1	1756239	TAC	TAC/TAC	TAC/T	TAC/TAC	48.11	5	20	14.7059	34	0	31	5	14.7059
NW_020822381.1	1799349	G	G/GA	G/GA	G/G	48.26	27.2727	22	35	30	8.69565	23	18.5771	26.3043
NW_020822381.1	1843085	TCA	TCA/TCA	TCA/TCA	TCA/T	37.09	2.63158	38	3.84615	26	15.3846	26	-12.753	-11.5385
NW_020822381.1	1867542	CA	CA/C	C/C	CA/C	317.84	62.5	16	85.7143	14	41.6667	12	20.8333	44.0476
NW_020822381.1	1941495	G	G/G	G/G	G/GT	41.15	0	23	12	25	35.7143	14	-35.7143	-23.7143
NW_020822381.1	2031423	TG	TG/TG	TG/T	TG/TG	345.62	9.09091	33	36	50	6.66667	15	2.42424	29.3333
NW_020822381.1	2032101	T	T/TG	TG/TG	T/TG	527.94	76.9231	13	90	10	88.8889	9	-11.9658	1.11111
NW_020822381.1	2060106	ATG	ATG/A	ATG/A	ATG/ATG	127.14	25	8	36	17	0	9	25	36
NW_020822381.1	2181617	A	A/A	A/AAC	A/A	51.96	8.33333	12	37.5	8	10	10	-1.66667	27.5
NW_020822381.1	2235496	G	G/GGT	G/GGT	GGT/GGT	248.05	40	10	46.6667	15	83.3333	6	-43.3333	-36.6667
NW_020822381.1	2267569	A	A/ATG	A/ATG	ATG/ATG	1356.33	80	15	86.9565	23	94.4444	18	-14.4444	-7.48792
NW_020822381.1	2270722	CTT	CTT/CTT	CTT/CTT	CTT/C	55.16	0	19	5	20	15.3846	26	-15.3846	-10.3846
NW_020822381.1	2303111	CT	CT/C	CT/C	CT/CT	559.12	21.1538	52	37	35	0	17	21.1538	37
NW_020822381.1	2371394	AT	AT/A	AT/A	A/A	1299.81	61.5385	26	65.7143	35	86.9565	23	-25.4181	-21.2422
NW_020822381.1	2401931	AAC	AAC/AAC	AAC/A	AAC/AAC	81.76	6.66667	15	22.7273	22	5.88235	17	0.784314	16.8449
NW_020822381.1	2405750	TA	TA/T	TA/T	T/T	1651.13	57.1429	35	71.7949	39	92.5926	27	-35.4497	-20.7977
NW_020822381.1	2409319	TCA	TCA/T	TCA/T	TCA/TCA	117.35	13.3333	15	31.5789	19	0	6	13.3333	31.5789
NW_020822381.1	2828626	TG	TG/T	TG/T	TG/TG	113.13	30	10	35.7143	14	0	9	30	35.7143
NW_020822381.1	2843816	TCA	TCA/TCA	TCA/T	TCA/TCA	46.61	0	13	19.0476	21	6.66667	15	-6.66667	12.381
NW_020822381.1	2870999	CA	CA/C	CA/C	CA/CA	110.88	30.7692	13	39	19	9.09091	11	21.6783	29.9091
NW_020822381.1	2915607	A	A/A	A/AT	A/A	48.73	0	23	22.2222	27	9.52381	21	-9.52381	12.6984
NW_020822381.1	2953709	ACT	ACT/A	ACT/ACT	ACT/A	145.28	31.8182	22	40	16	30	10	1.81818	10
NW_020822381.1	3113386	TG	TG/T	TG/TG	TG/T	104.78	27.2727	33	41	16	28.5714	21	-1.2987	12.4286
NW_020822381.1	3202591	CGT	CGT/CGT	CGT/CGT	CGT/C	55.07	4.54545	44	8.77193	57	17.1429	35	-12.5974	-8.37093
NW_020822381.1	3220242	AAC	AAC/AAC	AAC/A	AAC/AAC	118.09	3.77358	53	17.2414	58	2.04082	49	1.73277	15.2006
NW_020822381.1	3223727	CT	CT/CT	CT/C	CT/CT	121.41	10.4167	48	24	50	9.09091	44	1.32576	14.9091
NW_020822381.1	3269902	ATG	ATG/A	ATG/ATG	ATG/A	63.12	12.5	24	42	30	16	25	-3.5	26
NW_020822381.1	3418624	T	T/TA	T/T	T/TA	35.73	33.3333	15	43	17	25	12	8.33333	18
NW_020822382.1	34240	T	T/TA	TA/TA	T/TA	1573.12	61.2903	31	92.3077	39	80.6452	31	-19.3548	11.6625
NW_020822382.1	37625	AAC	AAC/AAC	AAC/A	AAC/AAC	41.09	2.5	80	11.4286	70	0	43	2.5	11.4286
NW_020822382.1	41134	G	G/G	G/GA	G/G	67.09	7.57576	66	16.1765	68	6.34921	63	1.22655	9.82726
NW_020822382.1	92014	C	C/CGT	C/CGT	C/C	310.94	57.1429	7	75	12	0	8	57.1429	75
NW_020822382.1	189920	CA	CA/CA	CA/C	CA/CA	47.05	0	28	24	25	9.375	32	-9.375	14.625
NW_020822382.1	274848	CA	CA/C	C/C	CA/C	2214.12	73.6842	38	94.7368	38	69.4444	36	4.23977	25.2924
NW_020822382.1	357871	C	C/CT	C/CT	C/C	159.51	30	10	41.1765	17	12.5	24	17.5	28.6765
NW_020822382.1	396423	AC	AC/A	AC/AC	AC/A	30.13	15.7895	19	45	18	20	15	-4.21053	25
NW_020822382.1	477559	CA	CA/CA	CA/C	CA/CA	79.12	4.54545	22	17.6471	34	0	23	4.54545	17.6471
NW_020822382.1	695885	AT	AT/A	AT/A	AT/AT	361.32	27.5862	29	46	28	6.66667	15	20.9195	39.3333
NW_020822382.1	697250	AAT	AAT/A	AAT/AAT	AAT/A	44.88	8.33333	36	10	20	17.3913	23	-9.05797	-7.3913
NW_020822382.1	907424	T	T/TG	T/T	T/TG	52.12	27.2727	11	47	17	21.4286	14	5.84416	25.5714
NW_020822382.1	928172	AGT	AGT/AGT	AGT/A	AGT/AGT	116.32	0	11	40	15	11.7647	17	-11.7647	28.2353
NW_020822382.1	1060149	GT	GT/GT	GT/G	GT/GT	59.12	4.16667	24	23.3333	30	5.26316	19	-1.09649	18.0702
NW_020822382.1	1144099	TAC	TAC/T	TAC/TAC	TAC/T	118.16	27.2727	22	48	22	11.1111	27	16.1616	36.8889
NW_020822382.1	1208120	A	A/AAC	A/AAC	A/A	45.48	12.5	16	36.3636	11	0	7	12.5	36.3636
NW_020822382.1	1208719	GAC	GAC/G	GAC/G	GAC/GAC	31.69	12.5	16	18.5185	27	9.09091	11	3.40909	9.42761
NW_020822382.1	1235031	T	T/T	T/TTG	T/T	76.09	0	28	20.6897	29	0	22	0	20.6897
NW_020822382.1	1289988	G	G/G	G/GA	G/G	79.18	8	25	23.5294	34	0	19	8	23.5294
NW_020822382.1	1294678	AT	AT/A	A/A	AT/A	222.82	50	14	88.8889	9	40	10	10	48.8889
NW_020822382.1	1297728	CT	CT/C	C/C	CT/C	952.12	62.5	16	92.8571	28	61.9048	21	0.595238	30.9524
NW_020822382.1	1317944	C	C/CA	C/C	C/CA	56.57	21.9512	41	49	26	14.2857	14	7.66551	34.7143
NW_020822382.1	1354830	C	C/CGT	CGT/CGT	C/CGT	570.16	75	12	100	9	77.7778	9	-2.77778	22.2222
NW_020822382.1	1414532	CTTTCTTTTCTGTACAAAGAGTGAGAAATGAAGGCAGTATGAAGTAGAACACGGGGCTTTTTCTATTCACATGTGACCTAATTTCTGGATATTCTTTTCTTTTTCTT	CTTTCTTTTCTGTACAAAGAGTGAGAAATGAAGGCAGTATGAAGTAGAACACGGGGCTTTTTCTATTCACATGTGACCTAATTTCTGGATATTCTTTTCTTTTTCTT/C	CTTTCTTTTCTGTACAAAGAGTGAGAAATGAAGGCAGTATGAAGTAGAACACGGGGCTTTTTCTATTCACATGTGACCTAATTTCTGGATATTCTTTTCTTTTTCTT/C	C/C	2142.12	80.6452	31	86.9565	23	100	16	-19.3548	-13.0435
NW_020822382.1	1423902	CA	CA/C	CA/CA	CA/C	69.17	24	25	50	28	12.5	16	11.5	37.5
NW_020822382.1	1438506	TAC	TAC/T	TAC/T	TAC/TAC	127.16	21.0526	19	27.2727	22	5.55556	18	15.4971	21.7172
NW_020822382.1	1443868	G	G/G	G/GT	G/G	30.74	0	19	26.3158	19	9.09091	11	-9.09091	17.2249
NW_020822382.1	1473024	C	C/CT	C/CT	C/C	163.12	19.2308	26	25	40	3.57143	28	15.6593	21.4286
NW_020822382.1	1515828	C	C/C	C/CT	C/C	63.17	5.88235	17	23.3333	30	0	20	5.88235	23.3333
NW_020822382.1	1596291	T	T/TA	T/T	T/TA	100.97	12.1212	33	51	35	29.6296	27	-17.5084	21.3704
NW_020822382.1	1675070	C	C/CG	C/CG	C/C	61.16	28.5714	7	40	10	10	10	18.5714	30
NW_020822382.1	1721642	TA	TA/T	TA/T	TA/TA	197.9	22.2222	36	23.4043	47	7.69231	26	14.5299	15.7119
NW_020822382.1	1733965	C	C/C	C/CTG	C/C	73.12	0	17	20.8333	24	5	20	-5	15.8333
NW_020822382.1	1742897	CT	CT/C	CT/CT	CT/C	30.89	17.2414	29	52	44	17.8571	28	-0.615764	34.1429
NW_020822382.1	1976906	ATG	ATG/ATG	ATG/ATG	ATG/A	63.09	0	52	6.38298	47	15	40	-15	-8.61702
NW_020822382.1	1991376	GGT	GGT/G	GGT/GGT	GGT/G	37.05	23.0769	13	53	21	18.75	16	4.32692	34.25
NW_020822382.1	2009819	A	A/A	A/ATG	A/A	87.15	7.69231	13	40	10	0	9	7.69231	40
NW_020822382.1	2135951	AC	AC/A	AC/A	AC/AC	250.93	26.087	23	46.1538	13	6.25	16	19.837	39.9038
NW_020822382.1	2150923	GT	GT/G	G/G	GT/G	301.01	62.5	16	85.7143	14	62.5	8	0	23.2143
NW_020822382.1	2225275	CT	CT/CT	CT/CT	CT/C	38.55	0	15	54	26	50	6	-50	4
NW_020822382.1	2246276	GT	GT/GT	GT/GT	GT/G	137.13	4.7619	21	7.69231	26	31.25	16	-26.4881	-23.5577
NW_020822382.1	2277254	C	C/C	C/CT	C/C	40.5	8.69565	23	22.8571	35	7.14286	14	1.5528	15.7143
NW_020822382.1	2301753	G	G/GT	GT/GT	G/GT	1237.19	75	20	87.5	24	84.6154	26	-9.61538	2.88462
NW_020822382.1	2374793	C	C/CA	CA/CA	C/CA	730.21	50	26	55	16	65	20	-15	-10
NW_020822382.1	2387614	CAT	CAT/CAT	CAT/CAT	CAT/C	91.12	3.57143	28	4.7619	21	17.3913	23	-13.8199	-12.6294
NW_020822382.1	2419337	TA	TA/TA	TA/TA	TA/T	111.87	8.82353	34	10.8108	37	23.8095	21	-14.986	-12.9987
NW_020822382.1	2421296	GT	GT/GT	GT/G	GT/GT	81.09	10	10	47.0588	17	10	10	0	37.0588
NW_020822382.1	2445167	G	G/G	G/GT	G/G	32.07	4.7619	21	20	35	10	10	-5.2381	10
NW_020822382.1	2501885	GT	GT/GT	GT/G	GT/GT	111.2	0	15	56	37	9.09091	22	-9.09091	46.9091
NW_020822382.1	2604692	CGT	CGT/CGT	CGT/C	CGT/CGT	55.12	0	16	53.8462	13	0	7	0	53.8462
NW_020822382.1	2703730	GA	GA/GA	GA/G	GA/GA	71.14	0	18	21.4286	28	4.54545	22	-4.54545	16.8831
NW_020822382.1	2757460	AAC	AAC/A	AAC/AAC	AAC/A	109.87	40	10	57	12	33.3333	12	6.66667	23.6667
NW_020822382.1	2914539	CGT	CGT/CGT	CGT/C	CGT/CGT	57.12	0	13	36.3636	11	0	7	0	36.3636
NW_020822382.1	2984352	CA	CA/CA	CA/C	CA/CA	116.93	27.2727	11	60	10	14.2857	7	12.987	45.7143
NW_020822382.1	3024042	T	T/T	T/TA	T/T	72.09	0	17	58	10	0	16	0	58
NW_020822382.1	3035703	G	G/G	G/GT	G/G	116.15	8.33333	24	32	25	9.09091	22	-0.757576	22.9091
NW_020822382.1	3087333	TC	TC/T	TC/T	TC/TC	71.25	14.2857	7	21.4286	14	0	6	14.2857	21.4286
NW_020822382.1	3276333	A	A/AT	A/A	A/AT	56.13	26.6667	15	59	27	30.7692	13	-4.10256	28.2308
NW_020822385.1	122972	AT	AT/A	AT/A	AT/AT	235.13	20	20	37.931	29	0	27	20	37.931
NW_020822385.1	176228	GA	GA/G	GA/G	GA/GA	142.12	15.3846	26	22.8571	35	4.34783	23	11.0368	18.5093
NW_020822385.1	177312	C	C/C	C/CT	C/C	35.24	5.88235	17	25	24	7.69231	13	-1.80995	17.3077
NW_020822385.1	231500	G	G/G	G/GA	G/G	31.09	0	27	60	34	0	33	0	60
NW_020822385.1	257439	TTC	TTC/T	TTC/T	TTC/TTC	59.24	8.33333	24	16.129	31	4.34783	23	3.98551	11.7812
NW_020822385.1	276849	CCT	CCT/CCT	CCT/C	CCT/CCT	33.1	0	15	23.0769	13	0	13	0	23.0769
NW_020822385.1	367103	CA	CA/C	CA/C	C/C	702.1	53.8462	13	61	29	87.5	8	-33.6538	-26.5
NW_020822385.1	389153	G	G/G	G/GA	G/G	74.09	0	30	21.6216	37	0	14	0	21.6216
NW_020822385.1	496684	G	G/GCA	G/GCA	G/G	57.15	16.6667	12	28.5714	7	0	8	16.6667	28.5714
NW_020822385.1	544966	CA	CA/C	CA/C	CA/CA	133.17	23.5294	17	33.3333	24	0	7	23.5294	33.3333
NW_020822385.1	584174	TC	TC/TC	TC/TC	TC/T	151	0	14	62	23	28.5714	21	-28.5714	33.4286
NW_020822385.1	586917	TA	TA/T	TA/T	TA/TA	610.51	31.25	32	45.8333	48	9.52381	21	21.7262	36.3095
NW_020822385.1	669612	G	G/G	G/GAC	G/G	117.51	0	12	18.75	32	0	15	0	18.75
NW_020822385.1	753802	G	G/G	G/G	G/GT	43.13	0	31	8	25	26.3158	19	-26.3158	-18.3158
NW_020822385.1	912167	CTG	CTG/CTG	CTG/C	CTG/CTG	71.04	5	20	30	20	8.33333	12	-3.33333	21.6667
NW_020822385.1	973642	T	T/TAC	T/TAC	T/T	106.23	20	15	63	8	0	6	20	63
NW_020822385.1	1146294	T	T/TA	T/TA	T/T	80.17	11.1111	18	31.5789	19	0	14	11.1111	31.5789
NW_020822385.1	1243743	GAC	GAC/G	GAC/GAC	GAC/G	92.13	23.8095	21	64	11	15.3846	13	8.42491	48.6154
NW_020822385.1	1360750	C	C/C	C/CT	C/C	65.53	4.7619	21	40	15	0	15	4.7619	40
NW_020822385.1	1495681	ATG	ATG/ATG	ATG/ATG	ATG/A	36.09	0	22	65	28	25	12	-25	40
NW_020822385.1	1548269	C	C/CG	C/CG	C/C	60.41	16.6667	12	33.3333	15	7.14286	14	9.52381	26.1905
NW_020822385.1	1622226	T	T/TA	TA/TA	T/TA	505.12	76.9231	13	92.8571	14	66.6667	12	10.2564	26.1905
NW_020822385.1	1684843	CT	CT/C	CT/CT	CT/C	61.81	19.0476	21	66	30	16.6667	30	2.38095	49.3333
NW_020822385.1	1727035	GA	GA/GA	GA/G	GA/GA	45.09	0	38	20.6897	29	0	25	0	20.6897
NW_020822385.1	1935567	CT	CT/CT	CT/C	CT/CT	51.09	4.34783	23	29.4118	17	0	24	4.34783	29.4118
NW_020822385.1	1939360	AAC	AAC/AAC	AAC/A	AAC/AAC	126.73	5.88235	17	31.25	16	11.1111	9	-5.22876	20.1389
NW_020822385.1	1962728	G	G/GA	G/GA	G/G	171.91	42.8571	21	67	23	3.7037	27	39.1534	63.2963
NW_020822385.1	1971487	G	G/GT	G/GT	GT/GT	295.15	38.4615	13	71.4286	7	88.8889	9	-50.4274	-17.4603
NW_020822385.1	2021104	G	G/G	G/GT	G/G	107.17	18.1818	11	50	10	12.5	8	5.68182	37.5
NW_020822385.1	2059037	TAC	TAC/T	T/T	TAC/T	236.14	11.1111	9	90	10	50	6	-38.8889	40
NW_020822385.1	2066765	C	C/CA	C/CA	CA/CA	227.32	26.6667	15	68	8	90.9091	11	-64.2424	-22.9091
NW_020822385.1	2091800	AGG	AGG/A	A/A	AGG/A	759.12	64.2857	14	100	8	66.6667	6	-2.38095	33.3333
NW_020822385.1	2148592	TA	TA/T	T/T	TA/T	711.27	81.25	16	93.3333	15	68.75	16	12.5	24.5833
NW_020822385.1	2332320	CGT	CGT/C	CGT/C	CGT/CGT	30.26	16.6667	6	33.3333	6	0	7	16.6667	33.3333
NW_020822385.1	2391115	A	A/A	A/A	A/AG	69.11	0	11	69	8	55.5556	9	-55.5556	13.4444
NW_020822385.1	2439675	A	A/AG	A/AG	AG/AG	520.16	66.6667	6	80	10	100	8	-33.3333	-20
NW_020822385.1	2487139	T	T/TG	TG/TG	T/TG	506.89	87.5	8	100	9	71.4286	7	16.0714	28.5714
NW_020822388.1	190580	T	T/TC	TC/TC	T/TC	309.19	28.5714	7	90	10	33.3333	12	-4.7619	56.6667
NW_020822388.1	243328	CTG	CTG/C	CTG/C	CTG/CTG	91.45	10	20	25	20	0	23	10	25
NW_020822388.1	244959	AAT	AAT/AAT	AAT/A	AAT/AAT	191.09	0	43	23.0769	39	0	17	0	23.0769
NW_020822388.1	267172	A	A/AC	AC/AC	A/A	262.19	20	10	90	10	0	6	20	90
NW_020822388.1	268629	TTG	TTG/TTG	TTG/TTG	TTG/T	55.09	0	11	71	20	25	16	-25	46
NW_020822388.1	298601	C	C/C	C/C	C/CT	59.73	3.125	32	12.1951	41	41.6667	12	-38.5417	-29.4715
NW_020822388.1	373996	GCA	GCA/GCA	GCA/G	GCA/GCA	55.14	5.88235	17	23.8095	21	0	11	5.88235	23.8095
NW_020822388.1	410042	CGT	CGT/C	CGT/C	CGT/CGT	134.87	17.5	40	17.8571	28	3.7037	27	13.7963	14.1534
NW_020822388.1	417527	AGAAG	AGAAG/AGAAG	AGAAG/A	AGAAG/AGAAG	135.23	0	26	31.5789	19	7.69231	13	-7.69231	23.8866
NW_020822388.1	483366	C	C/C	C/CA	C/C	61.74	9.09091	22	72	28	9.52381	21	-0.4329	62.4762
NW_020822388.1	815778	C	C/CG	C/CG	C/C	80.89	18.75	16	28.5714	7	0	9	18.75	28.5714
NW_020822388.1	816231	GCA	GCA/GCA	GCA/G	GCA/GCA	80.59	10	10	26.9231	26	18.75	16	-8.75	8.17308
NW_020822388.1	824799	TA	TA/TA	TA/T	TA/TA	30.1	9.67742	31	16.6667	42	4.16667	24	5.51075	12.5
NW_020822388.1	829958	TAC	TAC/T	TAC/TAC	TAC/T	119.87	13.1579	38	73	24	35.7143	14	-22.5564	37.2857
NW_020822388.1	841274	GCA	GCA/G	GCA/G	GCA/GCA	49.16	18.1818	11	28.5714	14	0	10	18.1818	28.5714
NW_020822388.1	884610	CT	CT/CT	CT/C	CT/CT	37.44	7.40741	27	23.8095	21	4.7619	21	2.6455	19.0476
NW_020822388.1	917538	GGT	GGT/G	GGT/G	GGT/GGT	52.33	15.3846	13	74	22	0	6	15.3846	74
NW_020822388.1	948059	G	G/GAAA	GAAA/GAAA	G/GAAA	346.12	30.7692	13	91.6667	12	57.1429	7	-26.3736	34.5238
NW_020822388.1	983238	CT	CT/C	CT/C	CT/CT	90.53	19.0476	21	29.4118	17	10.5263	19	8.5213	18.8854
NW_020822388.1	1019798	C	C/C	C/CA	C/C	107.43	9.52381	21	29.4118	34	0	22	9.52381	29.4118
NW_020822388.1	1080988	CT	CT/CT	CT/C	CT/CT	86.13	3.84615	26	20	45	4.7619	21	-0.915751	15.2381
NW_020822388.1	1169431	CGG	CGG/C	CGG/C	CGG/CGG	290.9	23.0769	13	31.0345	29	0	8	23.0769	31.0345
NW_020822388.1	1177963	T	T/TA	TA/TA	T/TA	327.64	62.5	8	100	6	54.5455	11	7.95455	45.4545
NW_020822388.1	1240487	AGT	AGT/AGT	AGT/AGT	AGT/A	71.87	6.66667	15	9.67742	31	25	16	-18.3333	-15.3226
NW_020822388.1	1255650	T	T/TTG	T/T	T/TTG	41.14	28.5714	14	76	9	25	8	3.57143	51
NW_020822388.1	1298850	CA	CA/C	CA/C	CA/CA	342.12	22.5806	31	31.5789	38	0	26	22.5806	31.5789
NW_020822388.1	1338413	T	T/TA	T/TA	T/T	147.18	35.2941	17	37.5	24	7.69231	13	27.6018	29.8077
NW_020822388.1	1352188	CA	CA/C	CA/C	CA/CA	103.87	11.7647	17	25.7143	35	6.66667	15	5.09804	19.0476
NW_020822388.1	1432727	C	C/CT	C/CT	CT/CT	203.76	57.1429	7	60	10	83.3333	6	-26.1905	-23.3333
NW_020822388.1	1459469	TTG	TTG/T	TTG/T	TTG/TTG	66.19	10.3448	29	22.2222	18	0	18	10.3448	22.2222
NW_020822388.1	1513609	CACCACA	CACCACA/C	CACCACA/C	CACCACA/CACCACA	162.12	12.5	16	25	20	0	28	12.5	25
NW_020822388.1	1517422	GTT	GTT/G	GTT/GTT	GTT/G	143.87	60	10	78	8	50	8	10	28
NW_020822388.1	1527762	C	C/CA	C/CA	C/C	33.11	15	20	19.2308	26	9.52381	21	5.47619	9.70696
NW_020822388.1	1544799	CA	CA/C	CA/C	CA/CA	270.88	40.9091	22	46.6667	30	10	10	30.9091	36.6667
NW_020822388.1	1547921	G	G/GGA	G/GGA	GGA/GGA	659.17	68.75	16	71.4286	14	100	7	-31.25	-28.5714
NW_020822388.1	1578502	T	T/TG	TG/TG	T/TG	643.12	60	15	92.3077	13	75	8	-15	17.3077
NW_020822388.1	1641130	TA	TA/TA	TA/T	TA/TA	60.28	9.7561	41	16.6667	42	2.94118	34	6.81492	13.7255
NW_020822388.1	1677495	T	T/TAC	TAC/TAC	T/TAC	393.1	50	6	80	10	66.6667	6	-16.6667	13.3333
NW_020822388.1	1683892	G	G/G	G/GA	G/G	43.06	8.69565	23	21.4286	28	0	12	8.69565	21.4286
NW_020822388.1	1703034	T	T/T	T/TA	T/T	52.1	0	8	31.5789	19	0	18	0	31.5789
NW_020822388.1	1717258	AAC	AAC/A	AAC/A	AAC/AAC	90.12	14.2857	35	18.1818	22	0	23	14.2857	18.1818
NW_020822388.1	1720517	C	C/CT	C/CT	CT/CT	131.3	40	10	62.5	8	75	8	-35	-12.5
NW_020822388.1	1727560	CTT	CTT/CTT	CTT/C	CTT/CTT	104.25	0	19	21.7391	23	0	12	0	21.7391
NW_020822388.1	1768741	CA	CA/C	CA/C	CA/CA	121.12	15.1515	33	81	29	4.54545	22	10.6061	76.4545
NW_020822388.1	1782251	C	C/C	C/CCA	C/C	103.31	6.06061	33	30.7692	26	0	12	6.06061	30.7692
NW_020822388.1	1878018	AAT	AAT/AAT	AAT/AAT	AAT/A	61.06	7.14286	14	7.69231	13	28.5714	14	-21.4286	-20.8791
NW_020822388.1	1924612	A	A/AGT	AGT/AGT	A/AGT	746.12	76.4706	17	100	14	66.6667	12	9.80392	33.3333
NW_020822388.1	1964948	CA	CA/CA	CA/C	CA/CA	108.02	0	9	50	12	0	7	0	50
NW_020822388.1	1966321	GGT	GGT/G	GGT/GGT	GGT/G	100.13	17.8571	28	82	31	30	10	-12.1429	52
NW_020822388.1	2066276	C	C/CGG	C/CGG	C/C	194.88	22.2222	18	30	10	0	6	22.2222	30
NW_020822388.1	2075705	TC	TC/TC	TC/TC	TC/T	49.09	1.96078	51	2.89855	69	13.3333	45	-11.3725	-10.4348
NW_020822390.1	32181	GT	GT/G	GT/G	GT/GT	145.01	18.1818	33	83	32	8.57143	35	9.61039	74.4286
NW_020822390.1	33612	C	C/C	C/CA	C/C	60.09	3.48837	86	10.989	91	0	52	3.48837	10.989
NW_020822390.1	51434	A	A/AT	AT/AT	A/AT	357.76	71.4286	7	100	6	73.3333	15	-1.90476	26.6667
NW_020822390.1	53874	CT	CT/C	CT/C	CT/CT	48.2	16.6667	12	33.3333	12	0	9	16.6667	33.3333
NW_020822390.1	68996	T	T/TA	T/T	T/TA	58.12	26.6667	15	84	27	33.3333	9	-6.66667	50.6667
NW_020822390.1	398114	C	C/C	C/CCA	C/C	78.09	0	18	20.8333	24	0	16	0	20.8333
NW_020822390.1	403671	GTC	GTC/G	GTC/G	GTC/GTC	329.15	14.2857	14	85	15	0	8	14.2857	85
NW_020822390.1	491476	T	T/TA	T/TA	T/T	65.82	15.3846	13	30	20	0	17	15.3846	30
NW_020822390.1	495636	AT	AT/AT	AT/A	AT/AT	195.51	0	14	45.4545	22	7.69231	13	-7.69231	37.7622
NW_020822390.1	578920	GT	GT/G	G/G	GT/G	280.21	71.4286	7	81.8182	11	83.3333	6	-11.9048	-1.51515
NW_020822390.1	638175	AGT	AGT/AGT	AGT/A	AGT/AGT	109.61	0	15	86	29	7.14286	14	-7.14286	78.8571
NW_020822390.1	700931	CGT	CGT/CGT	CGT/CGT	CGT/C	33.51	0	22	8	25	33.3333	9	-33.3333	-25.3333
NW_020822390.1	809285	TG	TG/T	TG/T	T/T	540.61	66.6667	6	87	9	100	9	-33.3333	-13
NW_020822390.1	819702	C	C/CTG	C/CTG	CTG/CTG	521.13	57.1429	7	83.3333	12	100	10	-42.8571	-16.6667
NW_020822390.1	864318	G	G/GC	G/GC	G/G	275.12	20	15	50	18	0	12	20	50
NW_020822390.1	886248	T	T/T	T/TCA	T/T	55.02	14.2857	7	50	6	0	9	14.2857	50
NW_020822390.1	888671	CCA	CCA/C	CCA/C	C/C	181.23	28.5714	7	42.8571	7	100	6	-71.4286	-57.1429
NW_020822390.1	907341	CT	CT/CT	CT/CT	CT/C	40.24	5.55556	18	8.69565	23	35.7143	14	-30.1587	-27.0186
NW_020822390.1	1027817	CT	CT/C	CT/C	C/C	504.61	58.8235	17	70	20	85.7143	7	-26.8908	-15.7143
NW_020822390.1	1068398	AAC	AAC/A	AAC/AAC	AAC/A	39.17	25	12	89	15	12	25	13	77
NW_020822390.1	1197140	C	C/C	C/CT	C/C	33.51	9.09091	22	21.7391	23	4.7619	21	4.329	16.9772
NW_020822390.1	1347179	GGT	GGT/GGT	GGT/G	GGT/GGT	68.13	0	16	30.4348	23	6.25	16	-6.25	24.1848
NW_020822390.1	1399774	G	G/G	G/G	G/GT	45.26	7.14286	14	14.8148	27	33.3333	9	-26.1905	-18.5185
NW_020822390.1	1507058	TA	TA/T	TA/T	TA/TA	260.13	36.3636	22	90	21	0	11	36.3636	90
NW_020822390.1	1684930	CAT	CAT/C	CAT/C	C/C	433.15	33.3333	12	37.5	8	100	8	-66.6667	-62.5
NW_020822390.1	1748196	TC	TC/T	TC/T	TC/TC	248.12	16.6667	24	32	25	3.84615	26	12.8205	28.1538
NW_020822390.1	1750210	CT	CT/C	CT/C	CT/CT	97.16	18.1818	11	33.3333	18	0	9	18.1818	33.3333
NW_020822391.1	35715	C	C/CT	CT/CT	C/CT	881.23	69.5652	23	94.4444	18	81.8182	11	-12.253	12.6263
NW_020822391.1	81885	A	A/AT	AT/AT	A/AT	1743.31	85.1852	27	91	29	88.2353	17	-3.05011	2.76471
NW_020822391.1	111572	AT	A/A	A/A	AT/A	1869.09	96.875	32	100	28	80.9524	21	15.9226	19.0476
NW_020822391.1	133777	A	A/AT	AT/AT	A/AT	1431.12	73.3333	30	96.2963	27	75	20	-1.66667	21.2963
NW_020822391.1	150104	T	T/T	T/TA	T/T	43.14	3.57143	28	18.5185	27	5	20	-1.42857	13.5185
NW_020822391.1	268997	CA	CA/C	C/C	CA/C	882.44	75	20	87.5	24	75	16	0	12.5
NW_020822391.1	623567	A	A/A	A/AT	A/A	50.09	3.57143	28	17.7778	45	0	29	3.57143	17.7778
NW_020822391.1	789235	T	TA/TA	TA/TA	T/TA	1641.22	90.9091	22	93	35	85.7143	14	5.19481	7.28571
NW_020822391.1	831673	CT	CT/C	C/C	CT/C	349.14	57.1429	14	81.8182	11	57.1429	7	0	24.6753
NW_020822391.1	898439	CT	CT/C	CT/C	CT/CT	232.14	57.1429	14	60	10	5.88235	17	51.2605	54.1176
NW_020822391.1	1089205	A	A/AT	A/AT	AT/AT	1292.46	84	25	85.7143	28	92.8571	14	-8.85714	-7.14286
NW_020822391.1	1104825	A	A/AG	AG/AG	A/AG	681	64.7059	17	92.3077	13	87.5	8	-22.7941	4.80769
NW_020822391.1	1316531	C	C/CA	C/CA	C/C	56.91	21.4286	14	33.3333	12	11.1111	9	10.3175	22.2222
NW_020822391.1	1418304	T	T/T	T/TG	T/T	35.11	0	8	25	12	0	12	0	25
NW_020822391.1	1418305	T	T/T	T/TG	T/T	35.11	0	8	21.4286	14	0	12	0	21.4286
NW_020822391.1	1436837	AAC	AAC/A	AAC/AAC	AAC/A	34.53	57.1429	7	96	6	14.2857	7	42.8571	81.7143
NW_020822391.1	1441846	G	G/G	G/G	G/GA	103.09	0	25	5.88235	34	27.5862	29	-27.5862	-21.7039
NW_020822391.1	1463165	G	GT/GT	GT/GT	G/GT	1689.53	95.6522	23	96.4286	28	83.3333	24	12.3188	13.0952
NW_020822391.1	1530151	GA	G/G	G/G	GA/G	1354.3	92.8571	28	100	18	69.2308	13	23.6264	30.7692
NW_020822393.1	98230	C	C/CGT	C/CGT	C/C	120.15	33.3333	15	40	15	0	8	33.3333	40
NW_020822393.1	118517	TAC	TAC/T	TAC/T	TAC/TAC	41.17	30	10	97	12	0	9	30	97
NW_020822393.1	127719	GAA	GAA/GAA	GAA/G	GAA/GAA	31.1	0	15	23.0769	13	0	10	0	23.0769
NW_020822393.1	196843	G	G/G	G/GA	G/G	56.74	0	11	24	25	6.66667	15	-6.66667	17.3333
NW_020822393.1	252446	C	C/C	C/CT	C/C	129.14	0	17	98	16	0	11	0	98
NW_020822393.1	298476	C	C/C	C/CT	C/C	89.29	12.1212	33	34.6154	26	12	25	0.121212	22.6154
NW_020822393.1	314482	CAG	CAG/C	CAG/C	CAG/CAG	276.13	19.3548	31	25	28	4.54545	22	14.8094	20.4545
NW_020822393.1	347318	G	G/GA	G/GA	G/G	43.69	11.5385	26	22.7273	22	5	20	6.53846	17.7273
NW_020822393.1	364336	CT	CT/CT	C/C	CT/C	91.03	12.5	8	80	10	57.1429	7	-44.6429	22.8571
NW_020822393.1	390924	GA	GA/GA	GA/G	GA/GA	177.88	0	15	30	20	15.3846	13	-15.3846	14.6154
NW_020822393.1	498672	TAC	TAC/TAC	TAC/TAC	TAC/T	36.11	6.45161	31	99	23	30	10	-23.5484	69
NW_020822393.1	533902	AAC	AAC/AAC	AAC/A	AAC/AAC	45.4	7.14286	14	27.7778	18	7.69231	13	-0.549451	20.0855
NW_020822393.1	641450	A	A/AC	A/A	A/AC	143.16	62.5	8	100	8	28.5714	14	33.9286	71.4286
NW_020822393.1	663106	C	C/C	C/CT	C/C	99.16	10	10	18.9189	37	0	16	10	18.9189
NW_020822393.1	715316	GT	GT/GT	GT/GT	GT/G	43.47	0	23	11.1111	27	22.2222	27	-22.2222	-11.1111
NW_020822393.1	760791	C	C/C	C/CT	C/C	40.1	3.33333	30	20.5128	39	8.82353	34	-5.4902	11.6893
NW_020822393.1	776947	CAG	CAG/CAG	CAG/CAG	CAG/C	34.09	4.34783	23	5.45455	55	21.0526	19	-16.7048	-15.5981
NW_020822393.1	791616	C	CA/CA	CA/CA	C/CA	636.31	92.3077	13	100	6	76.1905	21	16.1172	23.8095
NW_020822393.1	793387	C	C/CT	CT/CT	C/CT	290.26	37.5	8	101	6	77.7778	9	-40.2778	23.2222
NW_020822393.1	823592	GA	GA/GA	GA/G	GA/GA	95.66	5	20	26.6667	45	0	14	5	26.6667
NW_020822393.1	866450	TAC	TAC/TAC	TAC/T	TAC/TAC	59.23	0	12	26.9231	26	7.14286	14	-7.14286	19.7802
NW_020822393.1	879124	GCA	GCA/GCA	GCA/GCA	GCA/G	45.09	0	16	5.55556	36	26.3158	19	-26.3158	-20.7602
NW_020822393.1	960299	C	C/CT	CT/CT	C/CT	528.13	71.4286	21	88.2353	17	40	15	31.4286	48.2353
NW_020822393.1	973143	ATG	ATG/A	ATG/A	ATG/ATG	84.26	12	25	21.7391	23	7.14286	28	4.85714	14.5963
NW_020822393.1	1024717	C	C/CT	C/CT	C/C	137.26	25.8065	31	27.5862	29	11.1111	18	14.6953	16.4751
NW_020822393.1	1124542	G	G/GT	G/GT	G/G	43.6	20	25	103	23	8.33333	12	11.6667	94.6667
NW_020822393.1	1275497	CCA	CCA/C	CCA/C	CCA/CCA	208.12	20.8333	24	40.9091	22	0	19	20.8333	40.9091
NW_020822393.1	1449415	G	G/GA	G/G	G/GA	98.07	15.3846	13	104	16	47.3684	19	-31.9838	56.6316
NW_020822393.1	1464094	AT	AT/A	A/A	AT/A	302.59	66.6667	9	85.7143	7	72.2222	18	-5.55556	13.4921
NW_020822393.1	1473395	G	G/GT	G/GT	G/G	137.14	25	16	41.6667	12	7.69231	13	17.3077	33.9744
NW_020822394.1	17473	CAG	CAG/C	CAG/C	CAG/CAG	185.12	9.375	32	19.4444	36	0	17	9.375	19.4444
NW_020822394.1	67000	GA	GA/G	GA/GA	GA/G	102.91	12.5	16	105	18	38.4615	13	-25.9615	66.5385
NW_020822394.1	86204	C	C/C	C/CT	C/C	33.18	9.09091	11	26.6667	15	0	15	9.09091	26.6667
NW_020822394.1	159460	CTT	CTT/C	C/C	CTT/C	1001.13	55.5556	18	100	16	55.5556	9	0	44.4444
NW_020822394.1	237034	GAA	GAA/GAA	GAA/G	GAA/GAA	61.74	6.66667	15	23.5294	17	0	12	6.66667	23.5294
NW_020822394.1	262434	C	C/CA	C/CA	CA/CA	1074.05	55.1724	29	65.2174	23	92.3077	13	-37.1353	-27.0903
NW_020822394.1	268517	C	CA/CA	C/CA	CA/CA	834.23	100	15	106	30	88.8889	9	11.1111	17.1111
NW_020822394.1	268903	CT	CT/C	CT/C	C/C	1714.25	76.6667	30	80	15	94.4444	18	-17.7778	-14.4444
NW_020822394.1	312842	GA	GA/G	GA/G	G/G	887.51	52	25	54.5455	22	91.6667	12	-39.6667	-37.1212
NW_020822394.1	338063	A	A/AT	A/AT	A/A	519.12	29.4118	17	47.5	40	0	13	29.4118	47.5
NW_020822394.1	409859	C	C/CT	C/CT	C/C	54.15	15.7895	19	20.6897	29	0	13	15.7895	20.6897
NW_020822394.1	418664	CT	CT/C	CT/C	CT/CT	44.53	29.4118	17	107	35	6.66667	15	22.7451	100.333
NW_020822394.1	434090	AG	AG/A	A/A	AG/A	1976.12	58.8235	34	96.1538	26	47.619	21	11.2045	48.5348
NW_020822394.1	453122	AT	AT/A	A/A	AT/A	1198.92	88.8889	18	94.7368	19	62.5	16	26.3889	32.2368
NW_020822394.1	551560	G	G/G	G/G	G/GT	34.45	0	14	15	20	33.3333	12	-33.3333	-18.3333
NW_020822394.1	630834	A	A/AG	AG/AG	A/AG	1603.12	45.8333	24	96.2963	27	54.5455	33	-8.71212	41.7508
NW_020822394.1	724681	CAT	CAT/C	C/C	CAT/C	2727.12	81.25	16	108	34	80	25	1.25	28
NW_020822394.1	739192	TG	TG/T	T/T	TG/T	450.15	33.3333	15	100	8	63.6364	11	-30.303	36.3636
NW_020822394.1	770588	CA	CA/C	C/C	CA/C	2063.12	69.2308	13	94.8718	39	64.7059	17	4.52489	30.1659
NW_020822394.1	778416	T	T/TA	TA/TA	T/TA	521.12	78.5714	14	81.8182	11	58.3333	12	20.2381	23.4848
NW_020822394.1	847098	AT	AT/A	AT/A	A/A	783.17	58.3333	12	70	20	100	7	-41.6667	-30
NW_020822394.1	876084	A	A/AT	A/AT	AT/AT	1074.13	64.7059	17	66.6667	27	100	11	-35.2941	-33.3333
NW_020822394.1	889794	GT	GT/G	G/G	GT/G	668.28	50	14	88.2353	17	66.6667	15	-16.6667	21.5686
NW_020822394.1	945331	CAATTGTTT	CAATTGTTT/CAATTGTTT	CAATTGTTT/CAATTGTTT	CAATTGTTT/C	57.11	0	9	109	8	37.5	8	-37.5	71.5
NW_020822394.1	962665	GA	GA/G	G/G	GA/G	855.16	70.5882	17	91.6667	12	64.2857	14	6.30252	27.381
NW_020822394.1	1016597	G	G/GA	GA/GA	G/GA	1511.12	60	20	100	28	66.6667	21	-6.66667	33.3333
NW_020822394.1	1033689	AT	AT/AT	AT/A	AT/AT	79.09	0	21	26.087	23	0	13	0	26.087
NW_020822394.1	1085498	CT	CT/C	CT/C	C/C	1119.12	76.1905	21	80	15	100	16	-23.8095	-20
NW_020822394.1	1282982	A	A/AT	A/AT	AT/AT	1938.15	84.6154	26	110	25	95	20	-10.3846	15
NW_020822394.1	1286391	G	G/GA	G/GA	GA/GA	790.51	47.0588	17	60	25	91.6667	12	-44.6078	-31.6667
NW_020822394.1	1340911	AT	AT/A	A/A	AT/A	1284.05	75	20	93.75	16	60	10	15	33.75
NW_020822394.1	1402657	TG	TG/TG	TG/T	TG/TG	35.09	0	19	16	25	0	13	0	16
NW_020822395.1	259604	AT	A/A	A/A	AT/A	747.69	100	9	111	16	85.7143	7	14.2857	25.2857
NW_020822395.1	857130	TA	TA/T	T/T	TA/T	793.24	80	15	94.7368	19	72.7273	11	7.27273	22.0096
NW_020822395.1	857455	CT	CT/C	C/C	CT/C	856.12	88.8889	9	112	16	76.9231	13	11.9658	35.0769
NW_020822395.1	1066507	A	A/A	A/AT	A/A	50.1	0	8	50	8	0	15	0	50
NW_020822395.1	1172731	ACT	ACT/A	A/A	ACT/A	1093.78	90.9091	11	100	11	91.6667	12	-0.757576	8.33333
NW_020822395.1	1208320	AT	AT/AT	AT/A	AT/AT	47.09	0	11	23.5294	17	0	11	0	23.5294
NW_020822395.1	1245332	A	A/AC	AC/AC	A/AC	568.56	80	15	90	10	75	8	5	15
NW_020822396.1	23303	AGT	AGT/A	AGT/A	AGT/AGT	172.31	43.4783	23	113	18	0	17	43.4783	113
NW_020822396.1	41739	GAC	GAC/G	GAC/G	GAC/GAC	66.24	11.7647	17	30	20	0	11	11.7647	30
NW_020822396.1	64084	G	G/GTA	GTA/GTA	G/GTA	572.09	88.8889	9	100	10	33.3333	6	55.5556	66.6667
NW_020822396.1	64107	TAC	TAC/TAC	TAC/TAC	TAC/T	43.09	0	10	114	14	50	6	-50	64
NW_020822396.1	90932	A	A/AAT	A/AAT	A/A	34.91	10	20	15.3846	26	0	28	10	15.3846
NW_020822396.1	153482	CT	CT/CT	CT/C	CT/CT	63.56	0	17	23.0769	26	0	21	0	23.0769
NW_020822396.1	176386	G	G/GT	G/GT	G/G	101.56	25	20	115	18	16.6667	12	8.33333	98.3333
NW_020822396.1	190889	AT	AT/A	AT/A	AT/AT	105.26	15.7895	38	23.0769	26	0	20	15.7895	23.0769
NW_020822396.1	330899	GCA	GCA/GCA	GCA/G	GCA/GCA	40.09	0	23	13.8889	36	0	19	0	13.8889
NW_020822396.1	349185	GT	GT/GT	GT/G	GT/GT	90.96	0	13	26.9231	26	7.14286	14	-7.14286	19.7802
NW_020822396.1	350262	A	A/A	A/AC	A/A	38.12	0	29	33.3333	12	5.88235	17	-5.88235	27.451
NW_020822396.1	356947	CT	CT/CT	CT/CT	CT/C	45.55	5.26316	19	9.09091	22	21.7391	23	-16.476	-12.6482
NW_020822396.1	365268	C	C/CT	C/CT	CT/CT	667.73	68.4211	19	68.75	16	91.6667	12	-23.2456	-22.9167
NW_020822396.1	374655	GT	GT/GT	GT/G	GT/GT	95.81	8.33333	12	117	14	14.2857	7	-5.95238	102.714
NW_020822396.1	408786	G	G/G	G/GA	G/G	34.09	3.0303	33	20.6897	29	0	15	3.0303	20.6897
NW_020822396.1	417479	C	C/C	C/CAT	C/C	88.91	0	21	23.0769	13	4.7619	21	-4.7619	18.315
NW_020822396.1	431388	C	C/C	C/CT	C/C	31.09	0	14	21.7391	23	0	25	0	21.7391
NW_020822396.1	466688	G	G/GT	G/GT	GT/GT	280.24	13.3333	15	118	25	87.5	8	-74.1667	30.5
NW_020822396.1	487432	CT	CT/C	C/C	CT/C	896.12	75	12	100	22	75	12	0	25
NW_020822396.1	538681	CT	CT/CT	CT/C	CT/CT	94.76	0	15	24.2424	33	0	25	0	24.2424
NW_020822396.1	551252	G	G/GGT	GGT/GGT	G/GGT	361.15	45.4545	11	100	8	66.6667	6	-21.2121	33.3333
NW_020822396.1	568852	TG	TG/TG	TG/T	TG/TG	30.56	9.09091	11	23.5294	17	0	18	9.09091	23.5294
NW_020822396.1	646279	TG	T/T	T/T	TG/T	779.83	91.6667	12	93.3333	15	62.5	8	29.1667	30.8333
NW_020822396.1	671575	ATG	ATG/A	ATG/A	ATG/ATG	84.13	30.7692	13	119	24	0	15	30.7692	119
NW_020822396.1	692557	TAC	TAC/TAC	TAC/TAC	TAC/T	64.96	6.66667	15	9.09091	11	45.4545	11	-38.7879	-36.3636
NW_020822396.1	830021	A	A/AT	A/AT	A/A	275.14	14.2857	28	32.2581	31	5	20	9.28571	27.2581
NW_020822396.1	985939	CT	CT/C	CT/C	CT/CT	45.26	30	10	120	17	9.09091	11	20.9091	110.909
NW_020822396.1	1071195	T	T/TA	T/TA	T/T	320.13	46.1538	13	55	20	8.33333	12	37.8205	46.6667
NW_020822396.1	1106959	C	C/CT	C/CT	C/C	897.12	8.90302	629	121	645	7.51708	439	1.38594	113.483
NW_020822396.1	1113745	T	T/T	T/TC	T/T	156.09	8.04598	174	11.8812	202	6.80272	147	1.24326	5.07847
NW_020822398.1	43009	C	C/CA	CA/CA	C/CA	1201.28	53.3333	15	92.3077	26	81.25	16	-27.9167	11.0577
NW_020822398.1	112950	A	A/AG	A/AG	AG/AG	1842.63	60	25	91.3043	23	93.75	16	-33.75	-2.44565
NW_020822398.1	115679	A	A/AC	A/AC	A/A	815.22	53.8462	13	70.8333	24	0	6	53.8462	70.8333
NW_020822398.1	128391	AT	AT/A	AT/A	A/A	881.88	75	20	77.7778	9	92.3077	13	-17.3077	-14.5299
NW_020822398.1	215566	T	T/TA	T/TA	TA/TA	853.17	65	20	122	21	100	7	-35	22
NW_020822398.1	312544	CT	CT/C	C/C	CT/C	1260.12	50	28	100	23	64.2857	14	-14.2857	35.7143
NW_020822398.1	395223	T	T/TG	T/TG	T/T	84.53	33.3333	12	37.5	8	10	10	23.3333	27.5
NW_020822398.1	624960	G	G/GT	G/GT	G/G	136.89	14.2857	7	123	7	0	6	14.2857	123
NW_020822398.1	818705	TAC	TAC/T	TAC/T	TAC/TAC	110.53	17.6471	17	17.8571	28	8.33333	24	9.31373	9.52381
NW_020822398.1	961307	T	T/TAC	TAC/TAC	T/TAC	409.81	54.5455	11	87.5	8	62.5	8	-7.95455	25
NW_020822398.1	987382	CAA	CAA/CAA	CAA/C	CAA/CAA	97.33	0	20	21.7391	23	0	13	0	21.7391
NW_020822398.1	1099713	C	C/C	C/CT	C/C	133.73	9.09091	11	38.0952	21	0	12	9.09091	38.0952
NW_020822398.1	1136931	G	G/G	G/GT	G/G	79.13	6.25	16	30.4348	23	0	9	6.25	30.4348
NW_020822398.1	1177328	GA	GA/GA	GA/G	GA/GA	30.1	0	10	28.5714	14	5.26316	19	-5.26316	23.3083
NW_020822398.1	1248488	G	G/GT	G/GT	GT/GT	678.15	72.7273	11	85.7143	28	100	6	-27.2727	-14.2857
NW_020822398.1	1307998	GCA	GCA/GCA	GCA/GCA	GCA/G	59.09	0	10	125	13	41.6667	12	-41.6667	83.3333
NW_020822398.1	1396090	A	A/AGT	A/AGT	AGT/AGT	372.33	50	12	83.3333	6	87.5	8	-37.5	-4.16667
NW_020822398.1	1409354	T	T/T	T/TAC	T/T	59.1	0	9	40	15	0	9	0	40
NW_020822398.1	1426663	CTA	CTA/C	CTA/C	CTA/CTA	75.44	12.5	16	18.1818	22	5.88235	17	6.61765	12.2995
NW_020822398.1	1436215	TG	TG/TG	TG/TG	TG/T	105.43	0	12	7.69231	13	66.6667	9	-66.6667	-58.9744
NW_020822398.1	1494299	G	G/GA	G/G	G/GA	80.13	15.3846	26	126	27	31.5789	19	-16.1943	94.4211
NW_020822398.1	1550740	CT	CT/C	CT/C	CT/CT	159.9	20	15	50	16	6.66667	15	13.3333	43.3333
NW_020822398.1	1563970	CT	CT/C	C/C	CT/C	349.9	12.5	8	90	10	80	10	-67.5	10
NW_020822398.1	1578036	CT	CT/C	CT/C	CT/CT	177.41	40	10	53.3333	15	0	6	40	53.3333
NW_020822398.1	1592071	CA	CA/C	CA/C	CA/CA	61.91	12.5	16	33.3333	15	0	10	12.5	33.3333
NW_020822398.1	1646433	G	G/GGT	G/GGT	G/G	50.43	12.5	8	50	8	0	7	12.5	50
NW_020822398.1	1817824	C	C/C	C/CA	C/C	32.09	0	32	14.2857	28	0	16	0	14.2857
NW_020822398.1	2026410	CAG	CAG/CAG	CAG/C	CAG/CAG	85.12	0	15	20.8333	24	0	7	0	20.8333
NW_020822398.1	2299571	CA	CA/C	CA/C	CA/CA	59.13	21.4286	14	29.4118	17	0	14	21.4286	29.4118
NW_020822398.1	2351375	CA	CA/C	C/C	CA/C	796.56	61.1111	18	89.4737	19	46.1538	13	14.9573	43.3198
NW_020822398.1	2436345	G	G/G	G/GA	G/G	97.1	0	6	129	21	9.09091	11	-9.09091	119.909
NW_020822398.1	2443892	GT	GT/G	G/G	GT/G	865.15	75	16	95	20	76.9231	13	-1.92308	18.0769
NW_020822398.1	2505513	TA	TA/TA	TA/TA	TA/T	72.89	0	15	10.3448	29	37.5	16	-37.5	-27.1552
NW_020822398.1	2532421	G	G/G	G/G	G/GT	90.12	0	18	4.16667	24	38.4615	13	-38.4615	-34.2949
NW_020822398.1	2541313	AC	AC/AC	AC/AC	AC/A	55.09	2.32558	43	2.77778	36	21.7391	23	-19.4135	-18.9614
NW_020822398.1	2646983	AG	AG/A	A/A	AG/A	688.98	81.8182	11	82.3529	17	72.2222	18	9.59596	10.1307
NW_020822398.1	2677468	TA	T/T	TA/T	T/T	692.86	90.9091	11	130	14	80	15	10.9091	50
NW_020822398.1	2683794	C	C/CA	C/CA	C/C	37.31	12.5	16	23.8095	21	0	17	12.5	23.8095
NW_020822398.1	2770139	CT	CT/C	CT/C	CT/CT	62.26	28.5714	7	40	15	0	8	28.5714	40
NW_020822398.1	2829260	GT	GT/G	GT/G	GT/GT	386.61	29.4118	17	42.1053	38	7.69231	13	21.7195	34.413
NW_020822398.1	2833180	T	T/T	T/TC	T/T	38.14	0	24	19.3548	31	6.66667	15	-6.66667	12.6882
NW_020822398.1	3143182	AT	AT/A	AT/A	A/A	769.16	58.8235	17	86.6667	15	90.9091	11	-32.0856	-4.24242
NW_020822398.1	3218974	T	T/T	T/T	T/TA	198.51	0	19	11.7647	17	64.7059	17	-64.7059	-52.9412
NW_020822398.1	3317264	TA	TA/T	TA/T	T/T	689.26	52.9412	17	132	28	90.9091	11	-37.9679	41.0909
NW_020822398.1	3335232	C	C/CT	CT/CT	C/CT	361.27	55.5556	9	91.6667	12	62.5	8	-6.94444	29.1667
NW_020822398.1	3446999	T	T/T	T/TA	T/T	75.53	0	19	20	40	13.6364	22	-13.6364	6.36364
NW_020822398.1	3468543	G	G/GT	G/GT	G/G	80.18	18.1818	11	25	28	0	11	18.1818	25
NW_020822398.1	3501392	CGT	CGT/CGT	CGT/C	CGT/CGT	38.09	4.54545	22	19.0476	21	0	24	4.54545	19.0476
NW_020822398.1	3540876	A	A/A	A/AT	A/A	58.09	0	16	33.3333	15	0	10	0	33.3333
NW_020822398.1	3665373	AGT	AGT/A	AGT/AGT	AGT/A	94.9	11.1111	18	133	15	20	10	-8.88889	113
NW_020822398.1	3924828	CA	CA/C	CA/C	C/C	675.12	57.1429	21	83.3333	12	93.75	16	-36.6071	-10.4167
NW_020822398.1	3950411	GA	GA/G	GA/G	GA/GA	221.37	66.6667	12	134	14	6.66667	15	60	127.333
NW_020822398.1	4008345	G	G/GC	G/GC	GC/GC	1379.13	65	20	83.3333	30	100	9	-35	-16.6667
NW_020822398.1	4044128	T	T/TA	T/TA	T/T	41.84	15.7895	19	20	30	0	19	15.7895	20
NW_020822398.1	4103784	TA	TA/T	TA/T	TA/TA	91.91	46.1538	13	135	10	17.6471	17	28.5068	117.353
NW_020822398.1	4138861	CAT	CAT/CAT	CAT/C	CAT/CAT	41.26	0	14	19.0476	21	6.25	16	-6.25	12.7976
NW_020822398.1	4180941	C	C/CA	C/CA	C/C	75.15	14.8148	27	27.7778	18	8.33333	12	6.48148	19.4444
NW_020822398.1	4267698	TTG	TTG/T	TTG/T	TTG/TTG	127.9	46.6667	15	136	13	9.09091	11	37.5758	126.909
NW_020822398.1	4297858	TAC	TAC/TAC	TAC/T	TAC/TAC	141.1	0	11	54.5455	11	0	9	0	54.5455
NW_020822398.1	4391293	GA	GA/G	GA/G	GA/GA	453.88	52.6316	19	58.8235	17	6.66667	15	45.9649	52.1569
NW_020822398.1	4446950	CA	CA/CA	CA/C	CA/CA	72.15	0	24	25	28	0	9	0	25
NW_020822398.1	4632326	C	C/C	C/C	C/CA	51.41	0	17	137	17	23.5294	17	-23.5294	113.471
NW_020822398.1	4761183	G	G/GA	G/GA	G/G	263.15	26.6667	15	44.4444	18	0	8	26.6667	44.4444
NW_020822398.1	4896459	CAA	CAA/CAA	CAA/C	CAA/CAA	123.82	6.25	16	17.2414	29	0	6	6.25	17.2414
NW_020822398.1	4933013	CTT	CTT/CTT	CTT/C	CTT/CTT	134.39	0	7	45.4545	11	0	7	0	45.4545
NW_020822398.1	4992899	A	A/AT	A/AT	A/A	46.15	31.25	16	138	26	6.25	16	25	131.75
NW_020822398.1	5166531	G	G/GT	G/GT	G/G	144.12	26.3158	19	50	14	0	13	26.3158	50
NW_020822398.1	5365686	TAC	TAC/T	TAC/TAC	TAC/T	85.89	25	12	139	9	30	10	-5	109
NW_020822398.1	5455641	GT	GT/GT	GT/GT	GT/G	35.23	9.09091	22	10.5263	19	45.4545	11	-36.3636	-34.9282
NW_020822398.1	5457531	AT	AT/AT	AT/A	AT/AT	59.32	12.5	8	33.3333	18	0	7	12.5	33.3333
NW_020822398.1	5490744	C	C/C	C/CT	C/C	51.13	5.26316	19	21.7391	23	0	16	5.26316	21.7391
NW_020822398.1	5524701	TAC	TAC/T	TAC/T	TAC/TAC	88.45	11.7647	17	140	24	0	12	11.7647	140
NW_020822398.1	5534677	CT	CT/CT	CT/CT	CT/C	88.36	6.25	16	7.69231	13	46.1538	13	-39.9038	-38.4615
NW_020822398.1	5578853	T	T/T	T/T	T/TA	82.39	0	13	4.34783	23	35.2941	17	-35.2941	-30.9463
NW_020822398.1	5587296	AGT	AGT/AGT	AGT/A	AGT/AGT	90.95	0	11	33.3333	15	12.5	8	-12.5	20.8333
NW_020822398.1	5684724	C	C/C	C/C	C/CT	57.51	8.69565	23	10	20	22.2222	18	-13.5266	-12.2222
NW_020822398.1	5700265	C	C/C	C/CA	C/C	68.09	0	31	22.5806	31	0	12	0	22.5806
NW_020822398.1	5878912	GT	GT/G	G/G	GT/G	608.34	36.3636	11	88.8889	18	64.2857	14	-27.9221	24.6032
NW_020822398.1	6171727	C	C/CT	C/C	C/CT	92.17	24	25	142	20	12	25	12	130
NW_020822398.1	6208359	T	T/TA	T/TA	T/T	325.12	20	20	37.931	29	0	12	20	37.931
NW_020822398.1	6217163	AAC	AAC/AAC	AAC/A	AAC/AAC	81.18	0	17	22.7273	22	0	7	0	22.7273
NW_020822398.1	6345456	C	C/C	C/CT	C/C	59.13	3.125	32	21.7391	23	0	19	3.125	21.7391
NW_020822398.1	6407426	T	T/T	T/T	T/TA	39.17	5.88235	17	6.66667	15	30.7692	13	-24.8869	-24.1026
NW_020822398.1	6454053	GA	GA/G	G/G	GA/G	1148.53	54.5455	22	143	29	66.6667	15	-12.1212	76.3333
NW_020822398.1	6507553	GT	GT/G	GT/G	G/G	1004.86	72.2222	18	76.9231	26	75	8	-2.77778	1.92308
NW_020822398.1	6606546	T	T/TAC	TAC/TAC	T/TAC	945.28	83.3333	12	93.75	16	87.5	16	-4.16667	6.25
NW_020822398.1	6666124	G	G/G	G/GTT	G/G	89.14	0	10	27.2727	11	16.6667	6	-16.6667	10.6061
NW_020822398.1	6736759	TAC	TAC/T	TAC/T	TAC/TAC	69.15	20	10	23.5294	17	0	8	20	23.5294
NW_020822398.1	6785520	CA	CA/C	CA/C	CA/CA	203.15	39.2857	28	144	29	0	8	39.2857	144
NW_020822398.1	6785816	G	G/G	G/GT	G/G	123.09	3.57143	28	40.9091	22	0	13	3.57143	40.9091
NW_020822398.1	6872303	C	C/CTG	C/CTG	C/C	67.13	11.1111	27	25	12	0	23	11.1111	25
NW_020822398.1	7007970	TA	TA/T	TA/T	TA/TA	129.61	26.3158	19	29.4118	17	7.69231	13	18.6235	21.7195
NW_020822398.1	7013023	G	G/G	G/G	G/GT	87.09	0	33	145	27	35	20	-35	110
NW_020822398.1	7048656	G	G/GGT	G/GGT	G/G	92.08	11.7647	17	31.8182	22	9.09091	11	2.6738	22.7273
NW_020822398.1	7116057	GA	GA/G	GA/G	GA/GA	71.19	40	15	50	6	7.14286	14	32.8571	42.8571
NW_020822398.1	7268089	AGT	AGT/A	AGT/A	AGT/AGT	87.14	50	6	57.1429	7	0	12	50	57.1429
NW_020822398.1	7316041	CCA	CCA/C	CCA/C	C/C	475.24	71.4286	7	146	12	100	7	-28.5714	46
NW_020822398.1	7379084	TCA	TCA/T	TCA/T	TCA/TCA	87.22	28.5714	14	42.8571	7	0	6	28.5714	42.8571
NW_020822398.1	7490831	CA	CA/C	C/C	CA/C	276.16	55.5556	9	87.5	8	66.6667	9	-11.1111	20.8333
NW_020822398.1	7580391	CA	CA/CA	CA/CA	CA/C	47.09	5.55556	18	147	20	27.7778	18	-22.2222	119.222
NW_020822398.1	7718346	CG	CG/C	C/C	CG/C	1240.49	88.8889	18	100	20	85.7143	14	3.1746	14.2857
NW_020822398.1	7956582	A	A/AGT	A/AGT	A/A	391.22	23.3333	30	52.381	21	0	17	23.3333	52.381
NW_020822398.1	8035907	G	G/GA	G/GA	G/G	46.13	17.6471	17	20	20	0	16	17.6471	20
NW_020822398.1	8076394	T	T/TA	T/T	T/TA	77.34	22.8571	35	148	19	16	25	6.85714	132
NW_020822398.1	8241660	G	G/G	G/G	G/GGT	49.82	0	11	149	10	40	10	-40	109
NW_020822398.1	8315550	AAC	AAC/AAC	AAC/A	AAC/AAC	72.17	0	9	42.8571	7	5.55556	18	-5.55556	37.3016
NW_020822398.1	8347964	GGT	GGT/GGT	GGT/G	GGT/GGT	128.13	0	13	26.087	23	0	8	0	26.087
NW_020822398.1	8516906	CT	CT/C	CT/CT	CT/C	134.12	25.8065	31	150	25	20	15	5.80645	130
NW_020822398.1	8531616	A	A/A	A/AT	A/A	47.61	7.69231	26	21.875	32	10	20	-2.30769	11.875
NW_020822398.1	8536379	C	C/C	C/C	C/CT	89.09	0	33	3.0303	33	42.8571	21	-42.8571	-39.8268
NW_020822398.1	8542680	A	A/AT	A/AT	AT/AT	470.1	62.5	16	70.8333	24	81.8182	11	-19.3182	-10.9848
NW_020822398.1	8635377	A	A/AT	A/AT	A/A	85.78	63.6364	11	151	21	6.25	16	57.3864	144.75
NW_020822398.1	8844171	TA	TA/TA	TA/T	TA/TA	199.26	3.84615	26	41.6667	24	0	12	3.84615	41.6667
NW_020822398.1	8885222	G	G/GCA	GCA/GCA	G/GCA	516.56	70	10	90.9091	11	85.7143	7	-15.7143	5.19481
NW_020822398.1	8893894	GA	GA/G	GA/G	GA/GA	215.17	40	15	53.8462	13	0	7	40	53.8462
NW_020822398.1	8962604	TAC	TAC/TAC	TAC/TAC	TAC/T	68.71	0	6	7.69231	13	42.8571	7	-42.8571	-35.1648
NW_020822398.1	9230264	CA	CA/C	CA/C	CA/CA	139.87	41.6667	12	153	11	11.1111	9	30.5556	141.889
NW_020822398.1	9266851	GGT	GGT/GGT	GGT/G	GGT/GGT	89.1	9.09091	11	50	14	0	7	9.09091	50
NW_020822398.1	9296757	GTC	GTC/GTC	GTC/G	GTC/GTC	89.61	6.25	16	25	20	5.88235	17	0.367647	19.1176
NW_020822398.1	9420039	CAT	CAT/C	C/C	CAT/C	1003.12	72.2222	18	100	13	63.6364	11	8.58586	36.3636
NW_020822398.1	9436218	ATG	ATG/ATG	ATG/A	ATG/ATG	32.11	0	19	21.4286	14	0	8	0	21.4286
NW_020822398.1	9458973	CT	CT/C	C/C	CT/C	311.32	60	10	92.3077	13	75	8	-15	17.3077
NW_020822398.1	9481721	CTG	CTG/C	CTG/C	CTG/CTG	89.81	28.5714	21	30	10	9.09091	11	19.4805	20.9091
NW_020822398.1	9491108	G	G/G	G/GT	G/G	73.73	7.69231	13	20.6897	29	10	10	-2.30769	10.6897
NW_020822398.1	9655574	GT	GT/G	G/G	GT/G	662.11	70	20	155	9	81.8182	11	-11.8182	73.1818
NW_020822398.1	9867689	A	A/AT	AT/AT	A/AT	431.71	87.5	8	100	8	83.3333	6	4.16667	16.6667
NW_020822398.1	9935539	C	CA/CA	CA/CA	C/CA	1032.54	92.3077	13	100	20	87.5	8	4.80769	12.5
NW_020822398.1	9991877	G	G/GA	G/GA	G/G	37.12	21.4286	14	156	14	0	15	21.4286	156
NW_020822398.1	10048857	TC	TC/T	T/T	TC/T	1009.26	66.6667	6	100	16	87.5	8	-20.8333	12.5
NW_020822398.1	10190185	GT	GT/G	GT/G	GT/GT	67.93	15.7895	19	27.7778	18	0	12	15.7895	27.7778
NW_020822398.1	10274899	G	G/G	G/GA	G/G	89.09	5	20	36.8421	19	0	17	5	36.8421
NW_020822398.1	10369591	CAG	CAG/C	CAG/C	CAG/CAG	60.22	13.0435	23	18.75	16	5.55556	18	7.48792	13.1944
NW_020822398.1	10410294	G	G/GA	G/G	G/GA	86.05	16.6667	24	157	41	21.4286	28	-4.7619	135.571
NW_020822398.1	10450631	G	G/G	G/GT	G/G	66.17	10.5263	19	25	16	5.55556	18	4.97076	19.4444
NW_020822398.1	10834510	AT	AT/AT	AT/AT	AT/A	36.09	4.54545	22	158	19	30.7692	13	-26.2238	127.231
NW_020822398.1	10920600	GA	G/G	G/G	GA/G	862.86	75	20	80	10	57.1429	7	17.8571	22.8571
NW_020822398.1	10939931	AAT	AAT/AAT	AAT/AAT	AAT/A	37.57	0	28	4.16667	24	21.4286	14	-21.4286	-17.2619
NW_020822398.1	11039585	G	G/GT	G/GT	G/G	61.11	17.6471	17	22.2222	18	0	14	17.6471	22.2222
NW_020822398.1	11240709	A	A/AT	A/A	A/AT	123.16	29.1667	24	159	17	15.3846	26	13.7821	143.615
NW_020822398.1	11529137	CT	CT/CT	CT/C	CT/CT	47.09	0	22	22.7273	22	0	16	0	22.7273
NW_020822398.1	11661549	AAT	AAT/A	AAT/AAT	AAT/A	66.91	23.5294	17	160	23	10	10	13.5294	150
NW_020822398.1	11663268	TTG	TTG/TTG	TTG/TTG	TTG/T	56.09	0	11	9.52381	21	23.8095	21	-23.8095	-14.2857
NW_020822398.1	11699948	C	C/CA	C/CA	C/C	116.14	13.0435	23	42.8571	14	0	15	13.0435	42.8571
NW_020822398.1	11771587	T	T/TA	T/TA	T/T	298.56	42.8571	21	45.8333	24	11.7647	17	31.0924	34.0686
NW_020822398.1	11812327	AT	AT/A	AT/A	A/A	1656.12	84.8485	33	161	32	100	18	-15.1515	61
NW_020822398.1	11939844	CCA	CCA/C	CCA/C	CCA/CCA	424.15	37.5	16	44.4444	27	0	8	37.5	44.4444
NW_020822398.1	11984091	GA	GA/GA	GA/GA	GA/G	79.41	8.33333	12	162	19	33.3333	15	-25	128.667
NW_020822398.1	12088020	G	G/GGT	GGT/GGT	G/GGT	614.05	53.8462	13	90.9091	11	63.6364	11	-9.79021	27.2727
NW_020822398.1	12137563	AGT	AGT/AGT	AGT/A	AGT/AGT	64.87	8.33333	12	22.7273	22	0	11	8.33333	22.7273
NW_020822398.1	12146144	C	C/CTT	CTT/CTT	C/CTT	537.11	70	10	100	6	62.5	8	7.5	37.5
NW_020822398.1	12169221	T	T/T	T/T	T/TA	34.2	4.16667	24	163	16	25	20	-20.8333	138
NW_020822398.1	12312046	G	G/GT	G/GT	G/G	79.12	20	20	27.7778	18	3.7037	27	16.2963	24.0741
NW_020822398.1	12424018	C	C/CT	CT/CT	C/CT	506.16	66.6667	9	90	10	63.1579	19	3.50877	26.8421
NW_020822398.1	12491085	C	C/CT	C/CT	C/C	197.38	13.3333	15	45.8333	24	8.33333	12	5	37.5
NW_020822398.1	12516915	C	C/C	C/CT	C/C	47.09	5.71429	35	21.4286	28	0	14	5.71429	21.4286
NW_020822398.1	12568910	CT	CT/CT	CT/C	CT/CT	34.09	0	23	164	23	0	18	0	164
NW_020822398.1	12624398	GT	G/G	G/G	GT/G	930.34	87.5	16	100	16	83.3333	12	4.16667	16.6667
NW_020822398.1	12828421	CT	CT/CT	CT/C	CT/CT	55.15	0	12	23.0769	26	0	7	0	23.0769
NW_020822398.1	12871092	CT	CT/C	CT/C	CT/CT	145.73	28.5714	21	33.3333	18	4.7619	21	23.8095	28.5714
NW_020822398.1	12872206	A	A/AT	A/AT	A/A	279.16	63.6364	11	165	21	9.09091	11	54.5455	155.909
NW_020822398.1	12940047	C	C/CAA	C/CAA	CAA/CAA	847.19	70	10	82.3529	17	100	7	-30	-17.6471
NW_020822398.1	13042336	C	C/C	C/CA	C/C	41.12	0	8	25	20	5.88235	17	-5.88235	19.1176
NW_020822398.1	13165720	CT	CT/CT	CT/CT	CT/C	40.1	7.14286	28	166	28	36.3636	11	-29.2208	129.636
NW_020822398.1	13326311	TTG	TTG/TTG	TTG/TTG	TTG/T	188.39	6.25	16	7.69231	13	52.381	21	-46.131	-44.6886
NW_020822398.1	13389502	C	C/CA	C/CA	CA/CA	567.13	55.5556	18	81.25	16	83.3333	12	-27.7778	-2.08333
NW_020822398.1	13409875	C	C/C	C/CT	C/C	140.09	0	22	36	25	0	15	0	36
NW_020822398.1	13447185	TG	TG/TG	TG/T	TG/TG	35.11	0	25	13.7931	29	0	8	0	13.7931
NW_020822398.1	13525580	T	T/TA	TA/TA	T/TA	1423.13	65.2174	23	93.1034	29	62.5	24	2.71739	30.6034
NW_020822398.1	13567785	C	C/CT	CT/CT	C/CT	307.61	80	10	87.5	8	77.7778	9	2.22222	9.72222
NW_020822398.1	13568481	G	G/G	G/GT	G/G	67.12	0	18	22.2222	18	0	22	0	22.2222
NW_020822398.1	13708485	T	T/TA	T/T	T/TA	64.19	20	20	168	16	25	16	-5	143
NW_020822398.1	13805683	TA	TA/TA	TA/T	TA/TA	56.09	0	14	27.7778	18	0	14	0	27.7778
NW_020822398.1	13902145	AT	AT/A	AT/A	A/A	504.89	52.9412	17	76.4706	17	87.5	8	-34.5588	-11.0294
NW_020822398.1	13956214	T	T/TA	TA/TA	T/TA	544.12	58.8235	17	91.6667	12	37.5	8	21.3235	54.1667
NW_020822398.1	13959691	GT	GT/G	GT/GT	GT/G	86.14	25	12	169	12	40	15	-15	129
NW_020822398.1	14100262	C	C/CT	C/CT	C/C	230.17	33.3333	27	35.2941	17	0	7	33.3333	35.2941
NW_020822398.1	14119841	GAA	GAA/GAA	GAA/G	GAA/GAA	39.12	0	19	23.0769	13	0	7	0	23.0769
NW_020822398.1	14285224	G	G/GT	G/GT	G/G	119.2	18.1818	11	32	25	0	9	18.1818	32
NW_020822398.1	14304019	TAA	T/T	TAA/T	T/T	1074.87	100	9	170	28	92.3077	13	7.69231	77.6923
NW_020822398.1	14312695	AAC	AAC/AAC	AAC/AAC	AAC/A	52.21	0	8	7.14286	14	33.3333	15	-33.3333	-26.1905
NW_020822398.1	14333768	A	A/AAT	A/AAT	A/A	101.17	12.5	16	26.3158	19	0	8	12.5	26.3158
NW_020822398.1	14508844	G	G/G	G/GCA	G/G	37.59	0	10	25	16	0	11	0	25
NW_020822398.1	14557794	AT	AT/A	AT/AT	AT/A	326.23	81.8182	11	171	6	55.5556	9	26.2626	115.444
NW_020822398.1	14696511	TA	TA/T	T/T	TA/T	479.22	64.7059	17	88.8889	9	63.6364	11	1.06952	25.2525
NW_020822398.1	14813077	GA	GA/G	G/G	GA/G	437.14	70	10	100	10	57.1429	7	12.8571	42.8571
NW_020822398.1	14835087	ACCTGC	ACCTGC/ACCTGC	ACCTGC/A	ACCTGC/ACCTGC	59.09	0	15	172	27	0	13	0	172
NW_020822398.1	14878744	C	C/CA	C/CA	C/C	36.2	18.1818	11	28.5714	14	5.88235	17	12.2995	22.6891
NW_020822398.1	14922584	AT	AT/AT	AT/A	AT/AT	48.05	3.84615	26	19.3548	31	7.69231	13	-3.84615	11.6625
NW_020822398.1	15023393	G	G/G	G/GTGTC	G/G	56.11	0	8	12.5	8	0	10	0	12.5
NW_020822398.1	15033121	T	T/TA	T/T	T/TA	76.81	57.1429	7	173	11	21.4286	14	35.7143	151.571
NW_020822398.1	15124131	GCA	GCA/G	GCA/G	GCA/GCA	35.95	12.5	16	21.4286	14	7.14286	14	5.35714	14.2857
NW_020822398.1	15357401	G	G/G	G/GA	G/G	80.26	14.2857	21	28	25	0	11	14.2857	28
NW_020822398.1	15386245	TA	TA/T	TA/T	TA/TA	269.81	36.3636	22	174	24	8.33333	12	28.0303	165.667
NW_020822398.1	15392182	GT	GT/GT	GT/G	GT/GT	56.12	0	7	21.2121	33	7.69231	13	-7.69231	13.5198
NW_020822398.1	15410987	T	T/T	T/TAA	T/T	33.09	0	18	21.4286	14	0	20	0	21.4286
NW_020822398.1	15428481	TA	TA/TA	TA/T	TA/TA	77.16	0	9	28.5714	21	15.3846	13	-15.3846	13.1868
NW_020822398.1	15501531	TAC	TAC/TAC	TAC/T	TAC/TAC	145.64	4.54545	22	23.3333	30	0	20	4.54545	23.3333
NW_020822398.1	15536090	AAC	AAC/A	AAC/A	AAC/AAC	125.22	50	10	175	11	0	6	50	175
NW_020822398.1	15538762	TAC	TAC/TAC	TAC/T	TAC/TAC	80.51	8.69565	23	33.3333	12	0	13	8.69565	33.3333
NW_020822398.1	15651627	CTG	CTG/CTG	CTG/C	CTG/CTG	46.15	0	12	19.0476	21	0	6	0	19.0476
NW_020822398.1	15770469	A	A/AGT	A/AGT	A/A	101.22	50	6	176	8	0	6	50	176
NW_020822398.1	16144146	G	G/G	G/GT	G/G	55.12	0	18	22.2222	18	0	6	0	22.2222
NW_020822398.1	16347678	ATG	ATG/A	ATG/A	ATG/ATG	120.06	30	10	40	10	0	7	30	40
NW_020822398.1	16362304	CAT	CAT/C	CAT/C	CAT/CAT	57.9	8.33333	24	177	21	7.69231	13	0.641026	169.308
NW_020822398.1	16398741	AGT	AGT/AGT	AGT/AGT	AGT/A	70.1	0	12	5.55556	18	55.5556	9	-55.5556	-50
NW_020822398.1	16442418	A	A/A	A/A	A/AAT	64.14	0	24	4.7619	21	18.75	16	-18.75	-13.9881
[truncated: 82,152 more rows]

## Sheet: S3 Gene Variants
Supplemental Table S3: Variant reads identified within functional genes.
Scaffold	Priority	Variant_Type	10mM	30mM	cont	GeneID	biotype
NW_020822403.1_887306	MODIFIER	intragenic_variant	G/G	GA/G	G/G	107977037	C_region
NW_020822403.1_888176	MODIFIER	intragenic_variant	A/G	A/A	A/A	107977037	C_region
NW_020822403.1_900838	MODIFIER	intragenic_variant	A/A	A/AT	A/AT	107977037	C_region
NW_020822403.1_931773	MODIFIER	intragenic_variant	GA/GA	G/GA	G/GA	107977037	C_region
NW_020822403.1_939468	MODIFIER	intragenic_variant	G/G	G/T	G/T	107977037	C_region
NW_020822403.1_943104	MODIFIER	intragenic_variant	T/C	T/T	T/T	107977037	C_region
NW_020822403.1_968269	MODIFIER	intragenic_variant	CTG/CTG	CTG/CTG	C/CTG	107977037	C_region
NW_020822403.1_986086	MODIFIER	intragenic_variant	T/T	T/G	T/G	107977037	C_region
NW_020822403.1_999162	MODIFIER	intragenic_variant	C/C	C/G	C/G	107977037	C_region
NW_020822406.1_24347162	MODIFIER	intragenic_variant	T/T	T/A	T/T	103161741	C_region
NW_020822406.1_24350911	MODIFIER	intragenic_variant	A/A	A/A	A/G	103161741	C_region
NW_020822406.1_24363623	MODIFIER	intragenic_variant	A/G	A/A	A/A	103161741	C_region
NW_020822406.1_24367055	MODIFIER	intragenic_variant	A/A	A/AC	A/AC	103161741	C_region
NW_020822406.1_24369966	MODIFIER	intragenic_variant	GT/G	GT/G	GT/GT	103161741	C_region
NW_020822406.1_24377107	MODIFIER	intragenic_variant	G/GT	G/G	G/GT	103161741	C_region
NW_020822506.1_13290777	MODIFIER	intragenic_variant	A/A	A/A	A/G	103162074	C_region
NW_020822557.1_2806152	MODIFIER	intragenic_variant	C/G	C/C	C/C	103161200	C_region
NW_020822557.1_2806375	MODIFIER	intragenic_variant	C/C	C/C	C/T	103161200	C_region
NW_020822557.1_2842199	MODIFIER	intragenic_variant	ATG/A	ATG/ATG	ATG/A	103161200	C_region
NW_020822557.1_2844954	MODERATE	missense_variant	G/A	G/G	G/G	103161203	C_region
NW_020822557.1_2844954	MODIFIER	intragenic_variant	G/A	G/G	G/G	103161200	C_region
NW_020822557.1_2844954	MODIFIER	intragenic_variant	G/A	G/G	G/G	103161203	C_region
NW_020822557.1_2857114	MODIFIER	intragenic_variant	GT/G	G/G	G/G	103161200	C_region
NW_020822557.1_2857114	MODIFIER	intragenic_variant	GT/G	G/G	G/G	103161203	C_region
NW_020822557.1_2871841	MODIFIER	intragenic_variant	G/G	G/G	G/A	103161200	C_region
NW_020822557.1_2871841	MODIFIER	intragenic_variant	G/G	G/G	G/A	103161203	C_region
NW_020822557.1_2871841	MODIFIER	intragenic_variant	G/G	G/G	G/A	103161205	C_region
NW_020822557.1_2875661	MODIFIER	intragenic_variant	G/A	A/A	A/A	103161200	C_region
NW_020822557.1_2875661	MODIFIER	intragenic_variant	G/A	A/A	A/A	103161203	C_region
NW_020822557.1_2875661	MODIFIER	intragenic_variant	G/A	A/A	A/A	103161205	C_region
NW_020822557.1_2907100	MODIFIER	intragenic_variant	C/C	C/C	C/G	103161200	C_region
NW_020822557.1_2907100	MODIFIER	intragenic_variant	C/C	C/C	C/G	103161203	C_region
NW_020822557.1_2907100	MODIFIER	intragenic_variant	C/C	C/C	C/G	103161205	C_region
NW_020822557.1_2912753	MODIFIER	intragenic_variant	T/C	T/T	T/T	103161200	C_region
NW_020822557.1_2912753	MODIFIER	intragenic_variant	T/C	T/T	T/T	103161203	C_region
NW_020822557.1_2912753	MODIFIER	intragenic_variant	T/C	T/T	T/T	103161205	C_region
NW_020822557.1_2915970	MODIFIER	intragenic_variant	A/A	A/C	A/A	103161200	C_region
NW_020822557.1_2915970	MODIFIER	intragenic_variant	A/A	A/C	A/A	103161203	C_region
NW_020822557.1_2915970	MODIFIER	intragenic_variant	A/A	A/C	A/A	103161205	C_region
NW_020822557.1_2916337	MODIFIER	intragenic_variant	T/C	T/C	T/T	103161200	C_region
NW_020822557.1_2916337	MODIFIER	intragenic_variant	T/C	T/C	T/T	103161203	C_region
NW_020822557.1_2916337	MODIFIER	intragenic_variant	T/C	T/C	T/T	103161205	C_region
NW_020822557.1_2918011	MODIFIER	intragenic_variant	T/T	T/T	T/A	103161200	C_region
NW_020822557.1_2918011	MODIFIER	intragenic_variant	T/T	T/T	T/A	103161203	C_region
NW_020822557.1_2918011	MODIFIER	intragenic_variant	T/T	T/T	T/A	103161205	C_region
NW_020822557.1_2936163	MODIFIER	intragenic_variant	CT/CT	C/CT	C/CT	103161200	C_region
NW_020822557.1_2936163	MODIFIER	intragenic_variant	CT/CT	C/CT	C/CT	103161203	C_region
NW_020822557.1_2936163	MODIFIER	intragenic_variant	CT/CT	C/CT	C/CT	103161205	C_region
NW_020822366.1_1090741	MODIFIER	non_coding_transcript_variant	CA/CA	CA/C	CA/CA	100752216	protein_coding
NW_020822366.1_1092525	MODIFIER	non_coding_transcript_variant	TAC/T	TAC/T	TAC/TAC	100752216	protein_coding
NW_020822366.1_1092967	MODIFIER	non_coding_transcript_variant	G/GA	G/GA	G/G	100752216	protein_coding
NW_020822366.1_1103510	MODIFIER	non_coding_transcript_variant	T/TA	T/T	T/T	103160710	protein_coding
NW_020822366.1_1107744	MODIFIER	non_coding_transcript_variant	A/T	A/A	A/A	103160710	protein_coding
NW_020822366.1_1112830	MODIFIER	non_coding_transcript_variant	AT/A	AT/AT	AT/A	103160710	protein_coding
NW_020822366.1_1139348	MODIFIER	non_coding_transcript_variant	A/A	A/G	A/A	100754009	protein_coding
NW_020822366.1_1160515	MODIFIER	non_coding_transcript_variant	CT/CT	CT/C	CT/C	100751644	protein_coding
NW_020822366.1_1165233	MODIFIER	non_coding_transcript_variant	C/T	C/C	C/C	100751644	protein_coding
NW_020822366.1_1183794	MODIFIER	non_coding_transcript_variant	TTC/T	TTC/T	TTC/TTC	100751644	protein_coding
NW_020822366.1_1186789	MODIFIER	non_coding_transcript_variant	G/GA	G/G	G/GA	100751644	protein_coding
NW_020822366.1_1187274	MODIFIER	non_coding_transcript_variant	C/CA	C/C	C/C	100751644	protein_coding
NW_020822366.1_1215278	MODIFIER	non_coding_transcript_variant	G/T	G/G	G/G	100750960	protein_coding
NW_020822366.1_1216609	MODIFIER	non_coding_transcript_variant	TGA/TGA	TGA/T	TGA/T	100750960	protein_coding
NW_020822366.1_1221264	MODIFIER	non_coding_transcript_variant	G/G	G/G	G/GTT	100750960	protein_coding
NW_020822366.1_1230528	MODIFIER	non_coding_transcript_variant	ATG/ATG	ATG/A	ATG/ATG	100750960	protein_coding
NW_020822366.1_1236469	MODIFIER	non_coding_transcript_variant	GTT/GTT	GTT/GTT	GTT/G	100750960	protein_coding
NW_020822366.1_1242646	MODIFIER	non_coding_transcript_variant	G/T	G/G	G/G	100750960	protein_coding
NW_020822366.1_1245775	MODIFIER	non_coding_transcript_variant	C/G	C/C	C/C	100750960	protein_coding
NW_020822366.1_1251544	MODIFIER	non_coding_transcript_variant	G/C	G/G	G/G	100750960	protein_coding
NW_020822366.1_1252095	MODIFIER	non_coding_transcript_variant	CA/C	CA/C	CA/CA	100750960	protein_coding
NW_020822366.1_1257227	MODIFIER	non_coding_transcript_variant	C/C	C/C	C/T	100750960	protein_coding
NW_020822366.1_1257507	MODIFIER	non_coding_transcript_variant	G/GA	G/G	G/GA	100750960	protein_coding
NW_020822366.1_1262438	MODIFIER	non_coding_transcript_variant	CT/CT	CT/C	CT/C	100750960	protein_coding
NW_020822366.1_1272180	MODIFIER	non_coding_transcript_variant	G/G	G/G	G/A	100750960	protein_coding
NW_020822366.1_1277755	MODIFIER	non_coding_transcript_variant	TTG/TTG	TTG/T	TTG/T	100750960	protein_coding
NW_020822366.1_1279008	MODIFIER	non_coding_transcript_variant	A/T	A/A	A/A	100750960	protein_coding
NW_020822366.1_1291023	MODIFIER	non_coding_transcript_variant	T/T	T/T	T/C	100750960	protein_coding
NW_020822366.1_1295598	MODIFIER	non_coding_transcript_variant	G/G	G/A	G/G	100750960	protein_coding
NW_020822366.1_1297237	MODIFIER	non_coding_transcript_variant	T/T	T/T	T/TTA	100750960	protein_coding
NW_020822366.1_1302483	MODIFIER	non_coding_transcript_variant	T/TA	T/T	T/TA	100750960	protein_coding
NW_020822366.1_1308931	MODIFIER	non_coding_transcript_variant	CCT/CCT	CCT/C	CCT/C	100750960	protein_coding
NW_020822366.1_1322781	MODIFIER	non_coding_transcript_variant	T/T	T/C	T/T	100750960	protein_coding
NW_020822366.1_1328425	MODIFIER	non_coding_transcript_variant	G/G	G/G	G/A	100750960	protein_coding
NW_020822366.1_1332470	MODIFIER	non_coding_transcript_variant	T/TA	TAA/TA	TAA/TA	100750960	protein_coding
NW_020822366.1_1342481	MODIFIER	non_coding_transcript_variant	T/T	T/T	T/G	100750960	protein_coding
NW_020822366.1_1353377	MODIFIER	non_coding_transcript_variant	GAC/GAC	GAC/G	GAC/GAC	100750960	protein_coding
NW_020822366.1_1367629	MODIFIER	non_coding_transcript_variant	CCA/CCA	CCA/C	CCA/CCA	100750960	protein_coding
NW_020822366.1_1375320	MODIFIER	non_coding_transcript_variant	GT/GT	GT/GT	GT/G	100750960	protein_coding
NW_020822366.1_1375959	MODIFIER	non_coding_transcript_variant	T/T	T/T	T/TA	100750960	protein_coding
NW_020822366.1_1379837	MODIFIER	non_coding_transcript_variant	G/G	G/A	G/G	100750960	protein_coding
NW_020822366.1_1383977	MODIFIER	non_coding_transcript_variant	T/TA	T/T	T/T	100750960	protein_coding
NW_020822366.1_1386727	MODIFIER	non_coding_transcript_variant	CA/C	C/C	CA/C	100750960	protein_coding
NW_020822366.1_1400721	MODIFIER	non_coding_transcript_variant	C/CT	C/CT	C/C	100750960	protein_coding
NW_020822366.1_1402139	MODIFIER	non_coding_transcript_variant	CGAT/C	CGAT/CGAT	CGAT/CGAT	100750960	protein_coding
NW_020822366.1_1402145	MODIFIER	non_coding_transcript_variant	C/G	C/C	C/C	100750960	protein_coding
NW_020822366.1_1414547	MODIFIER	non_coding_transcript_variant	C/C	C/T	C/C	100750960	protein_coding
NW_020822366.1_1422438	MODIFIER	non_coding_transcript_variant	C/CTG	C/C	C/CTG	100750960	protein_coding
NW_020822366.1_1430488	MODIFIER	non_coding_transcript_variant	T/TA	T/T	T/T	100750960	protein_coding
NW_020822366.1_1493571	MODIFIER	non_coding_transcript_variant	G/GT	G/G	G/GT	100750667	protein_coding
NW_020822366.1_1493684	MODIFIER	non_coding_transcript_variant	A/A	A/A	A/G	100750667	protein_coding
NW_020822366.1_1495647	MODIFIER	non_coding_transcript_variant	AT/AT	AT/A	AT/A	100750667	protein_coding
NW_020822366.1_1496114	MODIFIER	non_coding_transcript_variant	A/A	A/T	A/A	100750667	protein_coding
NW_020822366.1_1496871	MODIFIER	non_coding_transcript_variant	T/TCC	T/T	T/TCC	100750667	protein_coding
NW_020822366.1_1504770	MODIFIER	non_coding_transcript_variant	CA/C	CA/CA	CA/C	100750667	protein_coding
NW_020822366.1_1504952	MODIFIER	non_coding_transcript_variant	C/C	C/C	C/T	100750667	protein_coding
NW_020822366.1_1569947	MODIFIER	non_coding_transcript_variant	C/C	C/C	C/T	100753715	protein_coding
NW_020822366.1_1570990	MODIFIER	non_coding_transcript_variant	C/C	C/C	C/T	100753715	protein_coding
NW_020822366.1_1587488	MODIFIER	non_coding_transcript_variant	GA/GA	GA/GA	GA/G	100753715	protein_coding
NW_020822366.1_1591944	MODIFIER	non_coding_transcript_variant	GT/GT	G/GT	G/GT	100753715	protein_coding
NW_020822366.1_1594423	MODIFIER	non_coding_transcript_variant	GA/GA	GA/GA	GA/G	100753715	protein_coding
NW_020822366.1_1603724	MODIFIER	non_coding_transcript_variant	G/G	G/G	G/A	100753715	protein_coding
NW_020822366.1_1604334	MODIFIER	non_coding_transcript_variant	C/CT	C/CT	C/C	100753715	protein_coding
NW_020822366.1_1635819	MODIFIER	non_coding_transcript_variant	TA/T	TA/T	TA/TA	100774859	protein_coding
NW_020822366.1_1636308	MODIFIER	non_coding_transcript_variant	T/T	T/T	T/A	100774859	protein_coding
NW_020822366.1_1647340	MODIFIER	non_coding_transcript_variant	G/GA	G/GA	GA/GA	100774859	protein_coding
NW_020822366.1_1650094	MODIFIER	non_coding_transcript_variant	G/G	G/A	G/G	100774859	protein_coding
NW_020822366.1_1653627	MODIFIER	non_coding_transcript_variant	AT/A	AT/AT	AT/AT	100774859	protein_coding
NW_020822366.1_1729462	MODIFIER	non_coding_transcript_variant	C/T	C/C	C/C	100756046	protein_coding
NW_020822366.1_1733628	MODIFIER	non_coding_transcript_variant	C/T	C/C	C/C	100755750	protein_coding
NW_020822366.1_1746805	MODIFIER	non_coding_transcript_variant	CT/C	CT/C	CT/CT	100755750	protein_coding
NW_020822366.1_1750115	MODIFIER	non_coding_transcript_variant	G/G	G/G	G/GA	100755750	protein_coding
NW_020822366.1_1752195	MODIFIER	non_coding_transcript_variant	A/AAT	A/AAT	A/A	100755750	protein_coding
NW_020822366.1_1758090	MODIFIER	non_coding_transcript_variant	G/GT	G/G	G/G	100755750	protein_coding
NW_020822366.1_1759623	MODIFIER	non_coding_transcript_variant	TA/TA	TA/T	TA/T	100755750	protein_coding
NW_020822366.1_1833594	MODIFIER	non_coding_transcript_variant	CAT/CAT	CAT/C	CAT/CAT	100755456	protein_coding
NW_020822366.1_1844060	MODIFIER	non_coding_transcript_variant	C/C	C/T	C/C	100755456	protein_coding
NW_020822366.1_1844735	MODIFIER	non_coding_transcript_variant	CT/C	CT/CT	CT/C	100755456	protein_coding
NW_020822366.1_1875772	MODIFIER	non_coding_transcript_variant	G/G	G/A	G/G	100753411	protein_coding
NW_020822366.1_1880770	MODIFIER	non_coding_transcript_variant	C/C	C/T	C/C	100753411	protein_coding
NW_020822366.1_1903735	MODIFIER	non_coding_transcript_variant	G/A	G/G	G/G	100753411	protein_coding
NW_020822366.1_1905976	MODIFIER	non_coding_transcript_variant	G/G	G/G	A/G	100753411	protein_coding
NW_020822366.1_1905977	MODIFIER	non_coding_transcript_variant	A/A	A/A	C/A	100753411	protein_coding
NW_020822366.1_1912313	MODIFIER	non_coding_transcript_variant	CAT/C	CAT/CAT	CAT/C	100753411	protein_coding
NW_020822366.1_1912356	MODIFIER	non_coding_transcript_variant	G/GTA	G/GTA	G/G	100753411	protein_coding
NW_020822366.1_1988841	MODIFIER	non_coding_transcript_variant	CT/C	CT/C	CT/CT	100752812	protein_coding
NW_020822366.1_1993211	MODIFIER	non_coding_transcript_variant	G/G	G/G	G/A	100752812	protein_coding
NW_020822366.1_1994207	MODIFIER	non_coding_transcript_variant	C/C	C/T	C/C	100752812	protein_coding
NW_020822366.1_2009135	MODIFIER	non_coding_transcript_variant	CA/C	CA/C	CA/CA	100752812	protein_coding
NW_020822366.1_2010653	MODIFIER	non_coding_transcript_variant	AGT/AGT	AGT/A	AGT/AGT	100752812	protein_coding
NW_020822366.1_2020333	MODIFIER	non_coding_transcript_variant	G/G	G/G	G/T	100752812	protein_coding
NW_020822366.1_2034430	MODIFIER	non_coding_transcript_variant	C/C	C/C	CT/C	100752812	protein_coding
NW_020822366.1_2040629	MODERATE	missense_variant	G/A	G/G	G/G	100752812	protein_coding
NW_020822366.1_2040629	MODIFIER	non_coding_transcript_variant	G/A	G/G	G/G	100752812	protein_coding
NW_020822366.1_2053177	MODIFIER	non_coding_transcript_variant	A/ATG	ATG/ATG	A/ATG	100752812	protein_coding
NW_020822366.1_2066437	MODIFIER	non_coding_transcript_variant	G/T	G/G	G/G	100752812	protein_coding
NW_020822366.1_2066996	MODIFIER	non_coding_transcript_variant	C/C	C/C	C/CT	100752812	protein_coding
NW_020822366.1_2073763	MODIFIER	non_coding_transcript_variant	G/G	G/G	G/T	100752812	protein_coding
NW_020822366.1_2075505	MODIFIER	non_coding_transcript_variant	CT/C	CT/C	CT/CT	100752812	protein_coding
NW_020822366.1_2075907	MODIFIER	non_coding_transcript_variant	C/CT	C/C	C/C	100752812	protein_coding
NW_020822366.1_2078205	MODIFIER	non_coding_transcript_variant	G/G	G/G	G/A	100752812	protein_coding
NW_020822366.1_2444339	MODIFIER	non_coding_transcript_variant	G/GT	G/GT	G/G	100768260	protein_coding
NW_020822366.1_2453182	MODIFIER	non_coding_transcript_variant	AGT/A	AGT/AGT	AGT/A	100768260	protein_coding
NW_020822366.1_2482132	MODIFIER	non_coding_transcript_variant	T/T	T/TA	T/TA	100768260	protein_coding
NW_020822366.1_2491304	MODIFIER	non_coding_transcript_variant	T/T	T/T	T/TTG	100768260	protein_coding
NW_020822366.1_2504562	MODIFIER	non_coding_transcript_variant	C/C	C/T	C/C	100768260	protein_coding
NW_020822366.1_2509511	MODIFIER	non_coding_transcript_variant	TG/TG	TG/T	TG/T	100768260	protein_coding
NW_020822366.1_2511880	MODIFIER	non_coding_transcript_variant	G/G	G/GA	G/GA	100768260	protein_coding
NW_020822366.1_2512946	MODIFIER	non_coding_transcript_variant	A/A	A/A	A/G	100768260	protein_coding
NW_020822366.1_2517478	MODIFIER	non_coding_transcript_variant	C/C	C/CA	C/C	100768260	protein_coding
NW_020822366.1_2528687	MODIFIER	non_coding_transcript_variant	A/A	A/G	A/A	100768260	protein_coding
NW_020822366.1_2555332	MODIFIER	non_coding_transcript_variant	G/G	G/G	G/T	100768260	protein_coding
NW_020822366.1_2562685	MODIFIER	non_coding_transcript_variant	A/A	A/A	A/G	100768260	protein_coding
NW_020822366.1_280997	MODIFIER	intragenic_variant	TA/T	TA/T	TA/TA	100769110	protein_coding
NW_020822366.1_2820910	MODIFIER	non_coding_transcript_variant	CTG/C	CTG/CTG	CTG/C	100767682	protein_coding
NW_020822366.1_2821402	MODIFIER	non_coding_transcript_variant	T/T	T/T	T/C	100767682	protein_coding
NW_020822366.1_2825208	MODIFIER	non_coding_transcript_variant	CT/C	CT/C	CT/CT	100767682	protein_coding
NW_020822366.1_2829838	MODIFIER	non_coding_transcript_variant	T/G	T/G	T/T	100767682	protein_coding
NW_020822366.1_2829972	MODIFIER	non_coding_transcript_variant	C/A	C/C	C/C	100767682	protein_coding
NW_020822366.1_2831517	MODERATE	missense_variant	G/G	G/G	G/A	100767682	protein_coding
NW_020822366.1_2831517	MODIFIER	non_coding_transcript_variant	G/G	G/G	G/A	100767682	protein_coding
NW_020822366.1_2836573	MODIFIER	non_coding_transcript_variant	GA/GA	GA/G	GA/GA	100767682	protein_coding
NW_020822366.1_2837671	MODIFIER	non_coding_transcript_variant	T/TA	T/T	T/T	100767682	protein_coding
NW_020822366.1_2855048	MODIFIER	non_coding_transcript_variant	G/A	G/G	G/G	100767682	protein_coding
NW_020822366.1_293599	MODIFIER	intragenic_variant	C/C	C/T	C/T	100769110	protein_coding
NW_020822366.1_297230	MODIFIER	intragenic_variant	A/A	A/G	A/A	100769110	protein_coding
NW_020822366.1_300785	MODIFIER	intragenic_variant	G/G	A/G	A/G	100769110	protein_coding
NW_020822366.1_3014161	MODIFIER	non_coding_transcript_variant	G/A	G/G	G/G	100766419	protein_coding
NW_020822366.1_3369093	MODIFIER	non_coding_transcript_variant	G/GA	G/GA	G/G	100769231	protein_coding
NW_020822366.1_3392093	MODIFIER	non_coding_transcript_variant	G/G	G/C	G/G	100769231	protein_coding
NW_020822366.1_3392228	MODIFIER	non_coding_transcript_variant	G/G	G/A	G/G	100769231	protein_coding
NW_020822366.1_3394279	MODIFIER	non_coding_transcript_variant	G/G	G/G	G/A	100769231	protein_coding
NW_020822366.1_3398032	MODIFIER	non_coding_transcript_variant	C/CA	C/C	C/CA	100769231	protein_coding
NW_020822366.1_3400610	MODIFIER	non_coding_transcript_variant	A/A	A/G	A/A	100769231	protein_coding
NW_020822366.1_3418927	MODIFIER	non_coding_transcript_variant	A/A	A/G	A/A	100754336	protein_coding
NW_020822366.1_3422423	MODIFIER	non_coding_transcript_variant	AGT/A	AGT/A	AGT/AGT	100754336	protein_coding
NW_020822366.1_3428465	MODIFIER	non_coding_transcript_variant	A/G	A/A	A/A	100754336	protein_coding
NW_020822366.1_3431664	MODIFIER	non_coding_transcript_variant	C/C	C/C	C/T	100754336	protein_coding
NW_020822366.1_3525013	MODIFIER	non_coding_transcript_variant	G/GT	G/G	G/GT	100754621	protein_coding
NW_020822366.1_3577132	MODIFIER	non_coding_transcript_variant	T/TCC	T/T	T/T	100754915	protein_coding
NW_020822366.1_3580853	MODIFIER	non_coding_transcript_variant	T/C	T/T	T/T	100754915	protein_coding
NW_020822366.1_3582939	MODIFIER	non_coding_transcript_variant	GAA/G	GAA/G	G/GA	100754915	protein_coding
NW_020822366.1_3642618	MODIFIER	non_coding_transcript_variant	G/G	G/A	G/G	100755204	protein_coding
NW_020822366.1_3648400	MODIFIER	non_coding_transcript_variant	C/C	C/T	C/C	100755204	protein_coding
NW_020822366.1_3653390	MODIFIER	non_coding_transcript_variant	G/T	G/G	G/G	100755204	protein_coding
NW_020822366.1_3654573	MODIFIER	non_coding_transcript_variant	GA/GA	GA/G	GA/GA	100755204	protein_coding
NW_020822366.1_3663976	MODIFIER	non_coding_transcript_variant	T/T	T/T	T/G	100755204	protein_coding
NW_020822366.1_3666922	MODIFIER	non_coding_transcript_variant	T/C	T/C	T/T	100755204	protein_coding
NW_020822366.1_4045582	MODIFIER	non_coding_transcript_variant	G/G	G/T	G/G	100772688	protein_coding
NW_020822366.1_4067448	MODIFIER	non_coding_transcript_variant	G/T	G/T	T/T	100772688	protein_coding
NW_020822366.1_4079804	MODIFIER	non_coding_transcript_variant	C/C	C/T	C/C	100772688	protein_coding
NW_020822366.1_4080770	MODIFIER	non_coding_transcript_variant	T/T	T/TCA	T/T	100772688	protein_coding
NW_020822366.1_4082434	MODIFIER	non_coding_transcript_variant	TA/T	TA/T	TA/TA	100772688	protein_coding
NW_020822366.1_4103785	MODIFIER	non_coding_transcript_variant	CA/C	C/C	CA/C	100772688	protein_coding
NW_020822366.1_4583437	LOW	synonymous_variant	C/C	C/C	C/T	100769653	protein_coding
NW_020822366.1_4583437	MODIFIER	non_coding_transcript_variant	C/C	C/C	C/T	100769653	protein_coding
NW_020822366.1_4722385	MODIFIER	non_coding_transcript_variant	C/C	C/C	C/T	100753061	protein_coding
NW_020822366.1_4731429	MODIFIER	non_coding_transcript_variant	T/TA	T/T	T/TA	100753061	protein_coding
NW_020822366.1_4742108	MODIFIER	non_coding_transcript_variant	G/GA	G/G	G/GA	100753061	protein_coding
NW_020822366.1_4742283	MODIFIER	non_coding_transcript_variant	TA/TA	TA/T	TA/TA	100753061	protein_coding
NW_020822366.1_4745336	MODIFIER	non_coding_transcript_variant	T/T	T/T	T/C	100753061	protein_coding
NW_020822366.1_4772601	LOW	synonymous_variant	G/A	G/G	G/G	100753655	protein_coding
NW_020822366.1_4772601	MODIFIER	non_coding_transcript_variant	G/A	G/G	G/G	100753655	protein_coding
NW_020822366.1_4773881	MODIFIER	non_coding_transcript_variant	AC/AC	AC/AC	AC/A	100753655	protein_coding
NW_020822366.1_4783897	MODIFIER	non_coding_transcript_variant	A/AT	AT/AT	AT/AT	100753655	protein_coding
NW_020822366.1_4800880	MODIFIER	non_coding_transcript_variant	T/T	T/A	T/T	100753953	protein_coding
NW_020822366.1_4808453	MODIFIER	non_coding_transcript_variant	G/G	G/G	G/A	100753953	protein_coding
NW_020822366.1_4811117	MODIFIER	non_coding_transcript_variant	T/T	T/T	T/C	100753953	protein_coding
NW_020822366.1_4820666	MODIFIER	non_coding_transcript_variant	C/C	C/C	C/A	100753953	protein_coding
NW_020822366.1_4828252	MODIFIER	non_coding_transcript_variant	AT/AT	AT/A	AT/A	100753953	protein_coding
NW_020822366.1_4835898	MODIFIER	non_coding_transcript_variant	C/C	C/C	C/A	100753953	protein_coding
NW_020822366.1_4841226	MODIFIER	non_coding_transcript_variant	T/T	T/T	G/T	100753953	protein_coding
NW_020822366.1_4860322	MODIFIER	non_coding_transcript_variant	TA/TA	TA/TA	T/TA	100754250	protein_coding
NW_020822366.1_4863231	MODIFIER	non_coding_transcript_variant	A/C	A/A	A/A	100754250	protein_coding
NW_020822366.1_4863235	MODIFIER	non_coding_transcript_variant	T/C	T/T	T/T	100754250	protein_coding
NW_020822366.1_4895642	MODIFIER	non_coding_transcript_variant	G/G	G/A	G/G	100754538	protein_coding
NW_020822366.1_4899439	MODIFIER	non_coding_transcript_variant	TA/TA	TA/T	TA/T	100754538	protein_coding
NW_020822366.1_4929207	MODIFIER	non_coding_transcript_variant	A/G	A/A	A/A	100757729	protein_coding
NW_020822366.1_5080305	MODIFIER	non_coding_transcript_variant	G/GA	G/G	G/G	100755402	protein_coding
NW_020822366.1_5080305	MODIFIER	non_coding_transcript_variant	G/GA	G/G	G/G	100755695	protein_coding
NW_020822366.1_5080305	MODIFIER	non_coding_transcript_variant	G/GA	G/G	G/G	100755989	protein_coding
NW_020822366.1_5108881	MODIFIER	non_coding_transcript_variant	C/CT	C/CT	C/C	100755989	protein_coding
NW_020822366.1_5108881	MODIFIER	non_coding_transcript_variant	C/CT	C/CT	C/C	100758879	protein_coding
NW_020822366.1_5110438	MODIFIER	non_coding_transcript_variant	C/G	C/G	C/C	100755989	protein_coding
NW_020822366.1_5116248	MODIFIER	non_coding_transcript_variant	AGT/AGT	AGT/A	AGT/A	100755989	protein_coding
NW_020822366.1_5119131	MODIFIER	non_coding_transcript_variant	CGT/C	CGT/C	CGT/CGT	100755989	protein_coding
NW_020822366.1_5259417	MODIFIER	non_coding_transcript_variant	A/C	A/A	A/A	100751989	protein_coding
NW_020822366.1_5281736	MODIFIER	non_coding_transcript_variant	CAG/CAG	CAG/C	CAG/CAG	100752580	protein_coding
NW_020822366.1_5318984	MODERATE	missense_variant	A/T	A/A	A/T	113832204	protein_coding
NW_020822366.1_5318984	MODIFIER	non_coding_transcript_variant	A/T	A/A	A/T	113832204	protein_coding
NW_020822366.1_5357634	MODIFIER	non_coding_transcript_variant	GGT/G	GGT/GGT	GGT/GGT	100758097	protein_coding
NW_020822366.1_5357854	MODIFIER	non_coding_transcript_variant	AAC/A	AAC/A	AAC/AAC	100758097	protein_coding
NW_020822366.1_5452424	MODIFIER	non_coding_transcript_variant	TAC/T	TAC/T	TAC/TAC	100751290	protein_coding
NW_020822366.1_5466444	MODIFIER	non_coding_transcript_variant	GT/G	GT/GT	GT/G	100751290	protein_coding
NW_020822366.1_5472682	MODIFIER	non_coding_transcript_variant	A/C	A/C	A/A	100751290	protein_coding
NW_020822366.1_5475177	MODIFIER	non_coding_transcript_variant	C/C	C/A	C/C	100751290	protein_coding
NW_020822366.1_5490440	MODIFIER	non_coding_transcript_variant	C/C	C/T	C/C	100757527	protein_coding
NW_020822366.1_5490708	MODIFIER	non_coding_transcript_variant	GA/G	GA/G	GA/GA	100757527	protein_coding
NW_020822366.1_5491748	MODIFIER	non_coding_transcript_variant	CT/C	CT/CT	CT/C	100757527	protein_coding
NW_020822366.1_5496151	MODIFIER	non_coding_transcript_variant	C/C	C/C	C/T	100757527	protein_coding
NW_020822366.1_5500843	MODIFIER	non_coding_transcript_variant	G/G	G/G	G/T	100757527	protein_coding
NW_020822366.1_5505575	MODIFIER	non_coding_transcript_variant	A/A	A/C	A/C	100757527	protein_coding
NW_020822366.1_5506463	MODIFIER	non_coding_transcript_variant	G/GT	GT/GT	G/GT	100757527	protein_coding
NW_020822366.1_5507212	MODIFIER	non_coding_transcript_variant	G/GT	G/GT	G/G	100757527	protein_coding
NW_020822366.1_5510756	MODIFIER	non_coding_transcript_variant	C/C	C/CT	C/CT	100757527	protein_coding
NW_020822366.1_5518761	MODIFIER	non_coding_transcript_variant	CT/C	CT/C	CT/CT	100757527	protein_coding
NW_020822366.1_5518838	MODIFIER	non_coding_transcript_variant	G/C	G/G	G/G	100757527	protein_coding
NW_020822366.1_5554180	MODIFIER	non_coding_transcript_variant	C/C	C/C	C/CT	100750703	protein_coding
NW_020822366.1_5555874	MODIFIER	non_coding_transcript_variant	GA/GA	GA/GA	GA/G	100750703	protein_coding
NW_020822366.1_5559140	MODIFIER	non_coding_transcript_variant	C/C	C/C	C/A	100750703	protein_coding
NW_020822366.1_5564148	MODERATE	missense_variant	G/A	G/G	G/G	100750703	protein_coding
NW_020822366.1_5564148	MODIFIER	non_coding_transcript_variant	G/A	G/G	G/G	100750703	protein_coding
NW_020822366.1_5565110	MODIFIER	non_coding_transcript_variant	CT/CT	CT/C	CT/C	100750703	protein_coding
NW_020822366.1_5571720	MODIFIER	non_coding_transcript_variant	C/T	C/C	C/C	100750703	protein_coding
NW_020822366.1_5574835	MODIFIER	non_coding_transcript_variant	A/A	A/ATG	A/A	100750703	protein_coding
NW_020822366.1_5577565	MODIFIER	non_coding_transcript_variant	T/C	T/T	T/T	100750703	protein_coding
NW_020822366.1_5580133	MODIFIER	non_coding_transcript_variant	TG/T	T/T	T/T	100750703	protein_coding
NW_020822366.1_5584819	MODIFIER	non_coding_transcript_variant	TA/TA	TA/T	TA/TA	100750703	protein_coding
NW_020822366.1_5587270	MODIFIER	non_coding_transcript_variant	A/A	A/AT	A/A	100750414	protein_coding
NW_020822366.1_5594334	LOW	splice_region_variant&synonymous_variant	C/C	C/T	C/C	100750414	protein_coding
NW_020822366.1_5594334	MODIFIER	non_coding_transcript_variant	C/C	C/T	C/C	100750414	protein_coding
NW_020822366.1_5607194	MODIFIER	non_coding_transcript_variant	A/A	A/G	A/A	100750414	protein_coding
NW_020822366.1_5607561	MODERATE	missense_variant	T/T	T/C	T/T	100750414	protein_coding
NW_020822366.1_5607561	MODIFIER	non_coding_transcript_variant	T/T	T/C	T/T	100750414	protein_coding
NW_020822366.1_5617427	MODIFIER	non_coding_transcript_variant	T/TG	TG/TG	T/TG	100750414	protein_coding
NW_020822366.1_5628561	MODIFIER	non_coding_transcript_variant	TA/TA	TA/T	TA/T	100750414	protein_coding
NW_020822366.1_5629819	MODIFIER	non_coding_transcript_variant	T/T	T/T	T/TAC	100750414	protein_coding
NW_020822366.1_5634891	MODIFIER	non_coding_transcript_variant	CTG/C	CTG/C	CTG/CTG	100750414	protein_coding
NW_020822366.1_5634981	MODIFIER	non_coding_transcript_variant	G/G	G/G	G/GT	100750414	protein_coding
NW_020822366.1_5634996	MODIFIER	non_coding_transcript_variant	A/A	A/A	A/G	100750414	protein_coding
NW_020822366.1_5636814	MODIFIER	non_coding_transcript_variant	A/T	A/A	A/A	100750414	protein_coding
NW_020822366.1_5637581	MODIFIER	non_coding_transcript_variant	G/G	G/GA	G/GA	100750414	protein_coding
NW_020822366.1_5643120	MODIFIER	non_coding_transcript_variant	TA/TA	TA/TA	TA/T	100750414	protein_coding
NW_020822366.1_5647990	MODIFIER	non_coding_transcript_variant	TAC/T	TAC/T	TAC/TAC	100750414	protein_coding
NW_020822366.1_5648471	MODIFIER	non_coding_transcript_variant	AAC/A	AAC/A	AAC/AAC	100750414	protein_coding
NW_020822366.1_5649033	MODIFIER	non_coding_transcript_variant	TA/T	TA/T	TA/TA	100750414	protein_coding
NW_020822366.1_5649431	MODIFIER	non_coding_transcript_variant	G/G	G/G	G/A	100750414	protein_coding
NW_020822366.1_5650057	MODIFIER	non_coding_transcript_variant	G/GT	G/GT	G/G	100750414	protein_coding
NW_020822366.1_5653043	MODIFIER	non_coding_transcript_variant	C/CA	C/CA	C/C	100750414	protein_coding
NW_020822366.1_5653486	MODIFIER	non_coding_transcript_variant	T/T	T/T	T/G	100750414	protein_coding
NW_020822366.1_5662411	MODIFIER	non_coding_transcript_variant	G/GT	G/GT	G/G	100774897	protein_coding
NW_020822366.1_5669277	MODIFIER	non_coding_transcript_variant	A/T	A/A	A/A	100774897	protein_coding
NW_020822366.1_5684595	MODIFIER	non_coding_transcript_variant	CA/C	CA/CA	CA/CA	100774603	protein_coding
NW_020822366.1_5697209	MODIFIER	non_coding_transcript_variant	T/T	T/T	T/C	100774603	protein_coding
NW_020822366.1_5698742	MODIFIER	non_coding_transcript_variant	C/C	C/C	C/A	100774316	protein_coding
NW_020822366.1_5698742	MODIFIER	non_coding_transcript_variant	C/C	C/C	C/A	100774603	protein_coding
NW_020822366.1_5704475	MODIFIER	non_coding_transcript_variant	G/G	G/A	G/G	100774316	protein_coding
NW_020822366.1_5709047	MODIFIER	non_coding_transcript_variant	C/T	C/C	C/C	100774316	protein_coding
NW_020822366.1_5798407	MODERATE	missense_variant	G/G	G/G	G/A	100757237	protein_coding
NW_020822366.1_5798407	MODIFIER	non_coding_transcript_variant	G/G	G/G	G/A	100757237	protein_coding
NW_020822366.1_5840166	HIGH	stop_gained	G/A	G/G	G/G	100756949	protein_coding
NW_020822366.1_5840166	MODIFIER	non_coding_transcript_variant	G/A	G/G	G/G	100756949	protein_coding
NW_020822366.1_5840440	LOW	synonymous_variant	T/C	T/T	T/T	100756949	protein_coding
NW_020822366.1_5840440	MODIFIER	non_coding_transcript_variant	T/C	T/T	T/T	100756949	protein_coding
NW_020822366.1_5852219	MODERATE	missense_variant	A/A	A/A	A/G	100772866	protein_coding
NW_020822366.1_5852219	MODIFIER	non_coding_transcript_variant	A/A	A/A	A/G	100772866	protein_coding
NW_020822366.1_5869264	LOW	synonymous_variant	C/C	C/A	C/C	100756661	protein_coding
NW_020822366.1_5869264	MODIFIER	non_coding_transcript_variant	C/C	C/A	C/C	100756661	protein_coding
NW_020822366.1_6224737	MODIFIER	non_coding_transcript_variant	A/AT	A/A	A/A	107977271	protein_coding
NW_020822370.1_10001541	MODIFIER	non_coding_transcript_variant	A/A	A/A	A/G	100774841	protein_coding
NW_020822370.1_10002535	MODIFIER	non_coding_transcript_variant	G/G	G/G	G/A	100774841	protein_coding
NW_020822370.1_10010792	MODIFIER	non_coding_transcript_variant	C/C	C/T	C/C	100774841	protein_coding
NW_020822370.1_10014831	MODIFIER	non_coding_transcript_variant	C/C	C/T	C/C	100774841	protein_coding
NW_020822370.1_10033481	MODIFIER	non_coding_transcript_variant	T/T	T/T	TA/T	100774841	protein_coding
NW_020822370.1_10039622	MODIFIER	non_coding_transcript_variant	A/A	A/A	A/G	100774841	protein_coding
NW_020822370.1_10057085	MODIFIER	non_coding_transcript_variant	C/CT	C/CT	CTT/CT	100774841	protein_coding
NW_020822370.1_10064046	MODIFIER	non_coding_transcript_variant	T/T	A/T	A/T	100774841	protein_coding
NW_020822370.1_10065284	MODIFIER	non_coding_transcript_variant	C/T	C/C	C/C	100774841	protein_coding
NW_020822370.1_10070302	MODIFIER	non_coding_transcript_variant	GT/GT	G/G	G/GT	100774841	protein_coding
NW_020822370.1_10089262	MODERATE	missense_variant	C/C	C/T	C/C	100774841	protein_coding
NW_020822370.1_10089262	MODIFIER	non_coding_transcript_variant	C/C	C/T	C/C	100774841	protein_coding
NW_020822370.1_10095868	MODIFIER	non_coding_transcript_variant	CT/CT	CT/C	CT/C	100774841	protein_coding
NW_020822370.1_10117137	MODIFIER	non_coding_transcript_variant	GTC/G	GTC/G	GTC/GTC	100774841	protein_coding
NW_020822370.1_10117138	MODIFIER	non_coding_transcript_variant	TC/T	TC/T	T/T	100774841	protein_coding
NW_020822370.1_10122534	MODIFIER	non_coding_transcript_variant	G/G	G/A	G/G	100774841	protein_coding
NW_020822370.1_10133222	MODIFIER	non_coding_transcript_variant	C/C	C/C	C/A	100774841	protein_coding
NW_020822370.1_10133469	MODIFIER	non_coding_transcript_variant	C/C	C/C	C/T	100774841	protein_coding
NW_020822370.1_10206831	MODIFIER	non_coding_transcript_variant	T/C	T/C	T/T	100750943	protein_coding
NW_020822370.1_10256008	MODIFIER	non_coding_transcript_variant	C/CA	C/CA	C/C	100756508	protein_coding
NW_020822370.1_10296091	MODIFIER	non_coding_transcript_variant	CCA/CCA	CCA/CCA	CCA/C	100773051	protein_coding
NW_020822370.1_10298147	MODIFIER	non_coding_transcript_variant	G/G	GA/G	G/G	100773051	protein_coding
NW_020822370.1_10321514	MODIFIER	intragenic_variant	C/C	C/C	C/A	100773635	protein_coding
NW_020822370.1_10321514	MODIFIER	non_coding_transcript_variant	C/C	C/C	C/A	100773635	protein_coding
NW_020822370.1_10428285	MODIFIER	non_coding_transcript_variant	ATT/ATT	A/ATT	A/ATT	100773919	protein_coding
NW_020822370.1_10429794	MODIFIER	non_coding_transcript_variant	C/CA	C/C	C/C	100773919	protein_coding
NW_020822370.1_10441643	MODIFIER	non_coding_transcript_variant	GT/GT	GT/GT	G/GT	100773919	protein_coding
NW_020822370.1_10442416	MODIFIER	non_coding_transcript_variant	G/G	G/G	G/A	100773919	protein_coding
NW_020822370.1_10446526	MODIFIER	non_coding_transcript_variant	TA/TA	T/TA	T/TA	100773919	protein_coding
NW_020822370.1_10449893	MODIFIER	non_coding_transcript_variant	CAT/C	C/C	C/C	100773919	protein_coding
NW_020822370.1_10473842	MODIFIER	non_coding_transcript_variant	TA/T	T/T	TA/T	100773919	protein_coding
NW_020822370.1_10487298	MODIFIER	non_coding_transcript_variant	T/T	T/T	T/G	100773919	protein_coding
NW_020822370.1_10490825	MODIFIER	non_coding_transcript_variant	T/T	T/C	T/T	100773919	protein_coding
NW_020822370.1_10513986	MODIFIER	non_coding_transcript_variant	A/A	A/G	A/A	100773919	protein_coding
NW_020822370.1_10515769	MODIFIER	non_coding_transcript_variant	GA/G	GA/G	G/G	100773919	protein_coding
NW_020822370.1_10519083	MODIFIER	non_coding_transcript_variant	C/T	C/C	C/C	100773919	protein_coding
NW_020822370.1_10537499	MODIFIER	non_coding_transcript_variant	A/AT	A/A	A/A	100773919	protein_coding
NW_020822370.1_10551894	MODIFIER	non_coding_transcript_variant	A/T	A/A	A/A	100773919	protein_coding
NW_020822370.1_10556120	MODIFIER	non_coding_transcript_variant	A/A	A/A	A/C	100773919	protein_coding
NW_020822370.1_10562155	MODIFIER	non_coding_transcript_variant	A/A	AT/A	A/A	100773919	protein_coding
NW_020822370.1_10570506	MODIFIER	non_coding_transcript_variant	CT/CT	CT/CT	C/CT	100773919	protein_coding
NW_020822370.1_10574420	MODIFIER	non_coding_transcript_variant	T/C	T/T	T/T	100773919	protein_coding
NW_020822370.1_10579725	MODIFIER	non_coding_transcript_variant	G/G	G/G	G/A	100773919	protein_coding
NW_020822370.1_10584139	MODIFIER	non_coding_transcript_variant	T/TA	T/T	T/TA	100773919	protein_coding
NW_020822370.1_10584456	MODIFIER	non_coding_transcript_variant	A/A	A/A	A/G	100773919	protein_coding
NW_020822370.1_10586554	MODIFIER	non_coding_transcript_variant	GAA/GAA	GAA/GAA	G/GAA	100773919	protein_coding
NW_020822370.1_10600513	MODIFIER	non_coding_transcript_variant	C/C	C/C	C/G	100773919	protein_coding
NW_020822370.1_10612768	MODIFIER	non_coding_transcript_variant	A/A	A/A	A/G	100773919	protein_coding
NW_020822370.1_10616663	MODIFIER	non_coding_transcript_variant	T/T	T/G	T/T	100773919	protein_coding
NW_020822370.1_10647431	MODIFIER	non_coding_transcript_variant	G/T	G/G	G/G	100773919	protein_coding
NW_020822370.1_10647987	MODIFIER	non_coding_transcript_variant	G/A	G/G	G/G	100773919	protein_coding
NW_020822370.1_10650327	MODIFIER	non_coding_transcript_variant	C/C	C/T	C/C	100773919	protein_coding
NW_020822370.1_10661928	MODIFIER	non_coding_transcript_variant	A/AG	AG/AG	AG/AG	100773919	protein_coding
NW_020822370.1_10664987	MODIFIER	non_coding_transcript_variant	G/G	GA/G	GA/G	100773919	protein_coding
NW_020822370.1_10678460	MODIFIER	non_coding_transcript_variant	T/T	T/C	T/T	100773919	protein_coding
NW_020822370.1_10683558	MODIFIER	non_coding_transcript_variant	CT/CT	C/CT	C/CT	100773919	protein_coding
NW_020822370.1_10690591	MODIFIER	non_coding_transcript_variant	TA/T	T/T	T/T	100773919	protein_coding
NW_020822370.1_10703478	MODIFIER	non_coding_transcript_variant	CT/CT	C/CT	CT/CT	100773919	protein_coding
NW_020822370.1_10722389	MODIFIER	non_coding_transcript_variant	GC/GC	G/GC	G/GC	100773919	protein_coding
NW_020822370.1_10731219	MODIFIER	non_coding_transcript_variant	T/T	T/TAA	T/TAA	100773919	protein_coding
NW_020822370.1_10731222	MODIFIER	non_coding_transcript_variant	A/A	C/A	C/A	100773919	protein_coding
NW_020822370.1_10741573	MODIFIER	non_coding_transcript_variant	T/C	T/T	T/T	100773919	protein_coding
NW_020822370.1_10769035	MODIFIER	non_coding_transcript_variant	T/C	T/T	T/T	100773919	protein_coding
NW_020822370.1_10773020	MODIFIER	non_coding_transcript_variant	A/A	A/A	A/G	100773919	protein_coding
NW_020822370.1_10779408	MODIFIER	non_coding_transcript_variant	C/T	C/C	C/C	100773919	protein_coding
NW_020822370.1_10788141	MODIFIER	non_coding_transcript_variant	A/A	A/G	A/A	100773919	protein_coding
NW_020822370.1_10788142	MODIFIER	non_coding_transcript_variant	G/G	G/A	G/G	100773919	protein_coding
NW_020822370.1_10796781	MODIFIER	non_coding_transcript_variant	A/A	AT/A	A/A	100773919	protein_coding
NW_020822370.1_10799813	MODIFIER	non_coding_transcript_variant	CA/C	CA/C	C/C	100773919	protein_coding
NW_020822370.1_10805519	MODIFIER	non_coding_transcript_variant	A/A	A/G	A/A	100774404	protein_coding
NW_020822370.1_10832847	MODIFIER	non_coding_transcript_variant	T/T	T/A	T/T	100774404	protein_coding
NW_020822370.1_10846311	MODIFIER	non_coding_transcript_variant	G/G	G/G	G/A	100774404	protein_coding
NW_020822370.1_10851606	MODIFIER	non_coding_transcript_variant	A/A	G/A	A/A	100774404	protein_coding
NW_020822370.1_10855198	MODIFIER	non_coding_transcript_variant	G/G	G/G	G/T	100774404	protein_coding
NW_020822370.1_10860117	MODIFIER	non_coding_transcript_variant	GGA/GGA	G/GGA	G/GGA	100774404	protein_coding
NW_020822370.1_10861359	MODIFIER	non_coding_transcript_variant	C/C	C/C	C/T	100774404	protein_coding
NW_020822370.1_10894559	MODIFIER	non_coding_transcript_variant	AT/AT	A/AT	A/AT	100750506	protein_coding
NW_020822370.1_10898260	MODIFIER	non_coding_transcript_variant	G/G	G/T	G/G	100750506	protein_coding
NW_020822370.1_10905605	MODIFIER	non_coding_transcript_variant	C/C	C/C	CT/C	100750506	protein_coding
NW_020822370.1_10910207	MODIFIER	non_coding_transcript_variant	GT/G	G/G	GT/G	100750506	protein_coding
NW_020822370.1_10912796	MODIFIER	non_coding_transcript_variant	T/T	T/T	T/TA	100750506	protein_coding
NW_020822370.1_10913398	MODIFIER	non_coding_transcript_variant	C/C	C/C	C/CT	100750506	protein_coding
NW_020822370.1_10929574	MODIFIER	non_coding_transcript_variant	C/C	C/C	C/T	100750506	protein_coding
NW_020822370.1_10952189	MODIFIER	non_coding_transcript_variant	GT/GT	GT/GT	GT/G	100750506	protein_coding
NW_020822370.1_1158533	MODIFIER	non_coding_transcript_variant	T/TAC	T/TAC	TAC/TAC	100763756	protein_coding
NW_020822370.1_1168475	MODIFIER	non_coding_transcript_variant	C/T	C/C	C/C	100763756	protein_coding
NW_020822370.1_1180464	MODIFIER	non_coding_transcript_variant	G/GT	G/G	G/GT	100763756	protein_coding
NW_020822370.1_1184847	MODIFIER	non_coding_transcript_variant	T/T	T/C	T/T	100763756	protein_coding
NW_020822370.1_12053801	MODIFIER	non_coding_transcript_variant	A/A	T/A	T/A	113832242	protein_coding
NW_020822370.1_12059237	MODIFIER	non_coding_transcript_variant	G/A	G/A	A/A	113832242	protein_coding
NW_020822370.1_12072311	MODIFIER	non_coding_transcript_variant	T/C	T/T	T/C	113832242	protein_coding
NW_020822370.1_12076140	MODIFIER	non_coding_transcript_variant	T/T	C/T	C/T	113832242	protein_coding
NW_020822370.1_12082055	MODIFIER	non_coding_transcript_variant	T/C	T/C	C/C	113832242	protein_coding
NW_020822370.1_12083385	MODIFIER	non_coding_transcript_variant	A/A	A/A	A/G	113832242	protein_coding
NW_020822370.1_12084091	MODIFIER	non_coding_transcript_variant	G/T	G/G	G/G	113832242	protein_coding
NW_020822370.1_12086625	MODIFIER	non_coding_transcript_variant	T/A	T/A	A/A	113832242	protein_coding
NW_020822370.1_12087591	MODIFIER	non_coding_transcript_variant	TA/TA	T/TA	T/TA	113832242	protein_coding
NW_020822370.1_12090941	MODIFIER	non_coding_transcript_variant	G/T	G/G	G/T	113832242	protein_coding
NW_020822370.1_12091132	MODIFIER	non_coding_transcript_variant	T/T	C/T	C/T	113832242	protein_coding
NW_020822370.1_12093231	MODIFIER	non_coding_transcript_variant	G/A	G/G	G/G	113832242	protein_coding
NW_020822370.1_12099109	MODIFIER	non_coding_transcript_variant	G/G	A/G	A/G	113832242	protein_coding
NW_020822370.1_12104781	MODIFIER	non_coding_transcript_variant	C/C	C/A	C/C	113832242	protein_coding
NW_020822370.1_12106147	MODIFIER	non_coding_transcript_variant	A/G	G/G	A/G	113832242	protein_coding
NW_020822370.1_12110619	MODIFIER	non_coding_transcript_variant	T/C	T/T	T/C	113832242	protein_coding
NW_020822370.1_12111367	MODIFIER	non_coding_transcript_variant	G/A	G/A	G/G	113832242	protein_coding
NW_020822370.1_12111453	MODIFIER	non_coding_transcript_variant	C/C	C/T	C/C	113832242	protein_coding
NW_020822370.1_12111517	MODERATE	missense_variant	A/A	A/A	A/G	113832242	protein_coding
NW_020822370.1_12111517	MODIFIER	non_coding_transcript_variant	A/A	A/A	A/G	113832242	protein_coding
NW_020822370.1_12111557	MODERATE	missense_variant	A/T	A/A	A/T	113832242	protein_coding
NW_020822370.1_12111557	MODIFIER	non_coding_transcript_variant	A/T	A/A	A/T	113832242	protein_coding
NW_020822370.1_12111571	MODERATE	missense_variant	G/T	G/G	G/T	113832242	protein_coding
NW_020822370.1_12111571	MODIFIER	non_coding_transcript_variant	G/T	G/G	G/T	113832242	protein_coding
NW_020822370.1_12111792	MODIFIER	non_coding_transcript_variant	A/T	A/A	A/A	113832242	protein_coding
NW_020822370.1_12112125	LOW	synonymous_variant	G/A	G/G	G/A	113832242	protein_coding
NW_020822370.1_12112125	MODIFIER	non_coding_transcript_variant	G/A	G/G	G/A	113832242	protein_coding
NW_020822370.1_12112140	LOW	synonymous_variant	C/C	C/C	C/G	113832242	protein_coding
NW_020822370.1_12112140	MODIFIER	non_coding_transcript_variant	C/C	C/C	C/G	113832242	protein_coding
NW_020822370.1_12112599	MODIFIER	non_coding_transcript_variant	G/A	G/G	G/A	113832242	protein_coding
NW_020822370.1_12112627	MODIFIER	non_coding_transcript_variant	C/CG	C/CG	C/C	113832242	protein_coding
NW_020822370.1_12113634	MODIFIER	non_coding_transcript_variant	T/C	T/C	C/C	113832242	protein_coding
NW_020822370.1_12113872	MODIFIER	non_coding_transcript_variant	A/A	A/G	A/G	113832242	protein_coding
NW_020822370.1_12114255	MODIFIER	non_coding_transcript_variant	G/A	G/G	G/A	113832242	protein_coding
NW_020822370.1_12114269	MODIFIER	non_coding_transcript_variant	G/A	G/G	G/A	113832242	protein_coding
NW_020822370.1_12114529	MODIFIER	non_coding_transcript_variant	G/G	G/T	G/G	113832242	protein_coding
NW_020822370.1_12115443	MODIFIER	non_coding_transcript_variant	A/T	A/A	A/T	113832242	protein_coding
NW_020822370.1_12115606	MODIFIER	non_coding_transcript_variant	G/A	G/A	G/G	113832242	protein_coding
NW_020822370.1_12116177	MODERATE	missense_variant	G/A	G/G	G/A	113832242	protein_coding
NW_020822370.1_12116177	MODIFIER	non_coding_transcript_variant	G/A	G/G	G/A	113832242	protein_coding
NW_020822370.1_1213448	MODIFIER	non_coding_transcript_variant	G/T	G/G	G/G	100763756	protein_coding
NW_020822370.1_138559	LOW	synonymous_variant	C/T	C/T	C/C	113832237	protein_coding
NW_020822370.1_138559	MODIFIER	non_coding_transcript_variant	C/T	C/T	C/C	113832237	protein_coding
NW_020822370.1_138572	MODERATE	missense_variant	A/A	A/G	A/A	113832237	protein_coding
NW_020822370.1_138572	MODIFIER	non_coding_transcript_variant	A/A	A/G	A/A	113832237	protein_coding
NW_020822370.1_138617	MODERATE	missense_variant	G/G	G/A	G/A	113832237	protein_coding
NW_020822370.1_138617	MODIFIER	non_coding_transcript_variant	G/G	G/A	G/A	113832237	protein_coding
NW_020822370.1_138935	MODERATE	missense_variant	A/A	A/G	A/A	113832237	protein_coding
NW_020822370.1_138935	MODIFIER	non_coding_transcript_variant	A/A	A/G	A/A	113832237	protein_coding
NW_020822370.1_139024	LOW	synonymous_variant	T/C	T/C	T/T	113832237	protein_coding
NW_020822370.1_139024	MODIFIER	non_coding_transcript_variant	T/C	T/C	T/T	113832237	protein_coding
NW_020822370.1_139039	LOW	synonymous_variant	A/A	A/A	A/T	113832237	protein_coding
NW_020822370.1_139039	MODIFIER	non_coding_transcript_variant	A/A	A/A	A/T	113832237	protein_coding
NW_020822370.1_139123	LOW	synonymous_variant	T/T	T/A	T/A	113832237	protein_coding
NW_020822370.1_139123	MODIFIER	non_coding_transcript_variant	T/T	T/A	T/A	113832237	protein_coding
NW_020822370.1_139133	MODERATE	missense_variant	G/A	G/A	G/G	113832237	protein_coding
NW_020822370.1_139133	MODIFIER	non_coding_transcript_variant	G/A	G/A	G/G	113832237	protein_coding
NW_020822370.1_139173	MODERATE	missense_variant	G/G	G/A	G/A	113832237	protein_coding
NW_020822370.1_139173	MODIFIER	non_coding_transcript_variant	G/G	G/A	G/A	113832237	protein_coding
NW_020822370.1_139219	LOW	synonymous_variant	C/T	C/T	C/C	113832237	protein_coding
NW_020822370.1_139219	MODIFIER	non_coding_transcript_variant	C/T	C/T	C/C	113832237	protein_coding
NW_020822370.1_139684	MODERATE	missense_variant	T/C	T/C	T/T	113832237	protein_coding
NW_020822370.1_139684	MODIFIER	non_coding_transcript_variant	T/C	T/C	T/T	113832237	protein_coding
NW_020822370.1_139741	MODIFIER	non_coding_transcript_variant	A/A	A/C	A/A	113832237	protein_coding
NW_020822370.1_139839	MODIFIER	non_coding_transcript_variant	G/A	G/G	G/A	113832237	protein_coding
NW_020822370.1_13994808	LOW	splice_region_variant	A/AT	A/AT	AT/AT	100769505	protein_coding
NW_020822370.1_13994808	MODIFIER	non_coding_transcript_variant	A/AT	A/AT	AT/AT	100769505	protein_coding
NW_020822370.1_13995319	MODIFIER	non_coding_transcript_variant	G/T	T/T	G/T	100769505	protein_coding
NW_020822370.1_14009360	MODIFIER	non_coding_transcript_variant	T/C	T/C	T/T	100769505	protein_coding
NW_020822370.1_14014838	MODIFIER	non_coding_transcript_variant	T/TA	T/TA	TA/TA	100769505	protein_coding
NW_020822370.1_14016616	MODIFIER	non_coding_transcript_variant	AT/AT	AT/AT	A/AT	100769505	protein_coding
NW_020822370.1_14017582	MODIFIER	non_coding_transcript_variant	T/A	A/A	T/A	100769505	protein_coding
NW_020822370.1_14022184	MODIFIER	non_coding_transcript_variant	T/T	T/C	T/T	100769505	protein_coding
NW_020822370.1_14022189	MODIFIER	non_coding_transcript_variant	C/C	C/T	C/C	100769505	protein_coding
NW_020822370.1_14033181	MODIFIER	non_coding_transcript_variant	G/G	G/G	G/A	100769505	protein_coding
NW_020822370.1_14039633	MODIFIER	non_coding_transcript_variant	T/T	T/G	T/G	100769505	protein_coding
NW_020822370.1_14039635	MODIFIER	non_coding_transcript_variant	G/G	G/A	G/A	100769505	protein_coding
NW_020822370.1_14039654	MODIFIER	non_coding_transcript_variant	T/C	T/T	T/C	100769505	protein_coding
NW_020822370.1_14051860	MODIFIER	non_coding_transcript_variant	T/C	C/C	T/C	100769505	protein_coding
NW_020822370.1_14055612	MODIFIER	non_coding_transcript_variant	T/C	T/C	C/C	100769505	protein_coding
NW_020822370.1_140564	MODIFIER	non_coding_transcript_variant	T/A	T/C	T/A	113832237	protein_coding
NW_020822370.1_140677	MODIFIER	non_coding_transcript_variant	T/G	T/T	T/T	113832237	protein_coding
NW_020822370.1_14077862	MODIFIER	non_coding_transcript_variant	T/TA	T/TA	TA/TA	100769505	protein_coding
NW_020822370.1_14078887	MODIFIER	non_coding_transcript_variant	G/G	G/A	G/G	100769505	protein_coding
NW_020822370.1_14078922	MODIFIER	non_coding_transcript_variant	C/C	C/C	C/CT	100769505	protein_coding
NW_020822370.1_14079112	MODIFIER	non_coding_transcript_variant	G/G	G/T	G/G	100769505	protein_coding
NW_020822370.1_14084984	MODIFIER	non_coding_transcript_variant	A/G	A/G	A/A	100769505	protein_coding
NW_020822370.1_14086763	MODIFIER	non_coding_transcript_variant	A/G	A/G	G/G	100769505	protein_coding
NW_020822370.1_14086772	MODIFIER	non_coding_transcript_variant	A/G	A/G	G/G	100769505	protein_coding
NW_020822370.1_14091480	MODIFIER	non_coding_transcript_variant	A/G	G/G	G/G	100769505	protein_coding
NW_020822370.1_14094520	MODIFIER	non_coding_transcript_variant	TG/T	TG/T	TG/TG	100769505	protein_coding
NW_020822370.1_14096335	MODIFIER	non_coding_transcript_variant	TG/T	TG/TG	TG/T	100769505	protein_coding
NW_020822370.1_14102182	MODIFIER	non_coding_transcript_variant	A/A	A/G	A/A	100769505	protein_coding
NW_020822370.1_14102204	MODIFIER	non_coding_transcript_variant	C/T	C/C	C/C	100769505	protein_coding
NW_020822370.1_14113191	MODIFIER	non_coding_transcript_variant	G/G	C/G	C/G	100769505	protein_coding
NW_020822370.1_14115426	MODIFIER	non_coding_transcript_variant	A/A	G/A	G/A	100769505	protein_coding
NW_020822370.1_14116717	MODIFIER	non_coding_transcript_variant	T/G	T/G	G/G	100769505	protein_coding
NW_020822370.1_14119586	MODIFIER	non_coding_transcript_variant	G/A	A/A	G/A	100769505	protein_coding
NW_020822370.1_14120703	MODIFIER	non_coding_transcript_variant	C/C	C/C	C/A	100769505	protein_coding
NW_020822370.1_14120802	MODIFIER	non_coding_transcript_variant	T/T	C/T	C/T	100769505	protein_coding
NW_020822370.1_14120876	MODIFIER	non_coding_transcript_variant	A/C	A/C	C/C	100769505	protein_coding
NW_020822370.1_14121817	MODIFIER	non_coding_transcript_variant	G/A	G/A	A/A	100769505	protein_coding
NW_020822370.1_14122141	MODIFIER	non_coding_transcript_variant	C/T	C/T	T/T	100769505	protein_coding
NW_020822370.1_141255	MODIFIER	non_coding_transcript_variant	A/A	A/T	A/T	113832237	protein_coding
NW_020822370.1_14128386	MODIFIER	non_coding_transcript_variant	G/G	C/G	C/G	100769505	protein_coding
NW_020822370.1_14133811	MODIFIER	non_coding_transcript_variant	AT/A	A/A	AT/A	100769505	protein_coding
NW_020822370.1_14143514	MODIFIER	non_coding_transcript_variant	GA/GA	GA/GA	GA/G	100769505	protein_coding
NW_020822370.1_14144489	MODIFIER	non_coding_transcript_variant	C/C	C/C	C/A	100769505	protein_coding
NW_020822370.1_14150576	MODIFIER	non_coding_transcript_variant	G/GAA	GA/GAA	G/GA	100769505	protein_coding
NW_020822370.1_141516	MODIFIER	non_coding_transcript_variant	A/G	A/A	A/G	113832237	protein_coding
NW_020822370.1_14154456	MODIFIER	non_coding_transcript_variant	A/G	G/G	A/G	100769505	protein_coding
NW_020822370.1_14155365	MODIFIER	non_coding_transcript_variant	G/A	G/G	G/G	100769505	protein_coding
NW_020822370.1_14155599	MODIFIER	non_coding_transcript_variant	G/A	G/A	G/G	100769505	protein_coding
NW_020822370.1_14155898	MODIFIER	non_coding_transcript_variant	T/C	T/T	T/T	100769505	protein_coding
NW_020822370.1_14161083	MODIFIER	non_coding_transcript_variant	A/A	A/G	A/G	100769505	protein_coding
NW_020822370.1_141614	MODIFIER	non_coding_transcript_variant	T/C	T/C	T/T	113832237	protein_coding
NW_020822370.1_14163561	MODIFIER	non_coding_transcript_variant	T/C	T/C	C/C	100769505	protein_coding
NW_020822370.1_14164686	MODIFIER	non_coding_transcript_variant	T/T	T/T	T/G	100769505	protein_coding
NW_020822370.1_14165807	MODIFIER	non_coding_transcript_variant	A/ACC	AC/ACC	A/ACC	100769505	protein_coding
NW_020822370.1_14166103	MODIFIER	non_coding_transcript_variant	T/C	T/C	C/C	100769505	protein_coding
NW_020822370.1_14166541	MODIFIER	non_coding_transcript_variant	C/C	C/A	C/C	100769505	protein_coding
NW_020822370.1_14169200	MODIFIER	non_coding_transcript_variant	T/T	T/TAC	T/TAC	100769505	protein_coding
NW_020822370.1_14173801	MODIFIER	non_coding_transcript_variant	G/A	G/G	G/G	100769505	protein_coding
NW_020822370.1_14175250	MODIFIER	non_coding_transcript_variant	C/C	C/T	C/C	100769505	protein_coding
NW_020822370.1_14175405	MODIFIER	non_coding_transcript_variant	G/G	G/T	G/G	100769505	protein_coding
NW_020822370.1_14187893	MODIFIER	non_coding_transcript_variant	TA/TA	TA/TA	TA/T	100769505	protein_coding
NW_020822370.1_14191777	MODIFIER	non_coding_transcript_variant	G/A	G/A	G/G	100769505	protein_coding
NW_020822370.1_14193508	MODIFIER	non_coding_transcript_variant	G/G	T/G	T/G	100769505	protein_coding
NW_020822370.1_14194237	MODIFIER	non_coding_transcript_variant	G/G	G/G	G/T	100769505	protein_coding
NW_020822370.1_14196191	MODIFIER	non_coding_transcript_variant	T/C	T/C	C/C	100769505	protein_coding
NW_020822370.1_14197261	MODIFIER	non_coding_transcript_variant	T/A	T/A	A/A	100769505	protein_coding
NW_020822370.1_14197267	MODIFIER	non_coding_transcript_variant	A/G	A/G	G/G	100769505	protein_coding
NW_020822370.1_14198709	MODIFIER	non_coding_transcript_variant	T/G	T/G	G/G	100769505	protein_coding
NW_020822370.1_14201577	MODIFIER	non_coding_transcript_variant	C/C	A/C	A/C	100769505	protein_coding
NW_020822370.1_14208955	MODIFIER	non_coding_transcript_variant	A/A	G/A	G/A	100769505	protein_coding
NW_020822370.1_14212956	MODIFIER	non_coding_transcript_variant	T/C	T/C	C/C	100769505	protein_coding
NW_020822370.1_14219542	MODIFIER	non_coding_transcript_variant	C/C	C/T	C/C	100769505	protein_coding
NW_020822370.1_14219628	MODIFIER	non_coding_transcript_variant	A/A	C/A	C/A	100769505	protein_coding
NW_020822370.1_14219656	MODIFIER	non_coding_transcript_variant	A/A	T/A	T/A	100769505	protein_coding
NW_020822370.1_14224226	MODIFIER	non_coding_transcript_variant	T/C	T/C	C/C	100769505	protein_coding
NW_020822370.1_14226518	MODIFIER	non_coding_transcript_variant	A/A	AT/A	A/A	100769505	protein_coding
NW_020822370.1_14229651	MODIFIER	non_coding_transcript_variant	C/C	G/C	G/C	100769505	protein_coding
NW_020822370.1_142373	MODIFIER	non_coding_transcript_variant	A/C	A/A	A/C	113832237	protein_coding
NW_020822370.1_142416	MODIFIER	non_coding_transcript_variant	T/A	T/T	T/A	113832237	protein_coding
NW_020822370.1_14241703	MODIFIER	non_coding_transcript_variant	C/C	C/C	C/A	100769505	protein_coding
NW_020822370.1_14245503	MODIFIER	non_coding_transcript_variant	C/T	T/T	C/T	100769505	protein_coding
NW_020822370.1_14247331	MODIFIER	non_coding_transcript_variant	AT/A	AT/A	A/A	100769505	protein_coding
NW_020822370.1_14248789	MODIFIER	non_coding_transcript_variant	G/A	G/A	A/A	100769505	protein_coding
NW_020822370.1_14255010	MODIFIER	non_coding_transcript_variant	CAAAAA/CAAAAA	CAAAAA/CAAAAA	CAAAAA/C	100769505	protein_coding
NW_020822370.1_14255988	MODIFIER	non_coding_transcript_variant	G/C	G/G	G/C	100769505	protein_coding
NW_020822370.1_14266904	MODIFIER	non_coding_transcript_variant	G/G	G/G	G/A	100769505	protein_coding
NW_020822370.1_14271963	MODIFIER	non_coding_transcript_variant	A/G	G/G	A/G	100769505	protein_coding
NW_020822370.1_142889	MODIFIER	non_coding_transcript_variant	A/T	A/A	A/T	113832237	protein_coding
NW_020822370.1_14292838	MODIFIER	non_coding_transcript_variant	C/CA	CA/CA	CA/CA	100769505	protein_coding
NW_020822370.1_142930	MODIFIER	non_coding_transcript_variant	T/A	T/T	T/A	113832237	protein_coding
NW_020822370.1_14293677	MODIFIER	non_coding_transcript_variant	G/G	G/G	G/A	100769505	protein_coding
NW_020822370.1_14294269	MODIFIER	non_coding_transcript_variant	G/A	G/G	G/G	100769505	protein_coding
NW_020822370.1_14297584	MODIFIER	non_coding_transcript_variant	AC/A	AC/A	A/A	100769505	protein_coding
NW_020822370.1_14297595	MODIFIER	non_coding_transcript_variant	C/T	C/T	T/T	100769505	protein_coding
NW_020822370.1_14307751	MODIFIER	non_coding_transcript_variant	CA/C	CA/C	C/C	100769505	protein_coding
NW_020822370.1_14311552	MODIFIER	non_coding_transcript_variant	C/C	A/C	A/C	100769505	protein_coding
NW_020822370.1_14316104	MODIFIER	non_coding_transcript_variant	C/C	C/C	C/T	100769505	protein_coding
NW_020822370.1_14320881	MODIFIER	non_coding_transcript_variant	G/A	A/A	G/A	100769505	protein_coding
NW_020822370.1_14321904	MODIFIER	non_coding_transcript_variant	T/C	C/C	T/C	100769505	protein_coding
NW_020822370.1_143258	MODIFIER	non_coding_transcript_variant	G/T	G/C	G/T	113832237	protein_coding
NW_020822370.1_14328153	MODIFIER	non_coding_transcript_variant	T/T	T/T	T/TA	100769505	protein_coding
NW_020822370.1_14336860	MODIFIER	non_coding_transcript_variant	A/AACAC	A/AACAC	A/A	100769505	protein_coding
NW_020822370.1_143369	MODIFIER	non_coding_transcript_variant	A/T	A/T	A/A	113832237	protein_coding
NW_020822370.1_143389	MODIFIER	non_coding_transcript_variant	C/A	C/A	C/C	113832237	protein_coding
NW_020822370.1_143398	MODIFIER	non_coding_transcript_variant	A/G	A/A	A/G	113832237	protein_coding
NW_020822370.1_14345984	MODIFIER	non_coding_transcript_variant	G/G	G/GA	G/G	100769505	protein_coding
NW_020822370.1_14350926	MODIFIER	non_coding_transcript_variant	T/T	C/T	C/T	100769505	protein_coding
NW_020822370.1_14356951	MODIFIER	non_coding_transcript_variant	G/G	G/G	G/GA	100769505	protein_coding
NW_020822370.1_143585	MODIFIER	non_coding_transcript_variant	A/G	A/A	A/A	113832237	protein_coding
NW_020822370.1_14362020	MODIFIER	non_coding_transcript_variant	A/A	A/G	A/G	100769505	protein_coding
NW_020822370.1_14365085	MODIFIER	non_coding_transcript_variant	CT/C	CT/CT	CT/CT	100769505	protein_coding
NW_020822370.1_14377254	MODIFIER	non_coding_transcript_variant	C/G	C/G	C/C	100769505	protein_coding
NW_020822370.1_14386286	MODIFIER	non_coding_transcript_variant	T/T	T/C	T/T	100769505	protein_coding
NW_020822370.1_14389307	MODIFIER	non_coding_transcript_variant	G/G	G/GA	G/G	100769505	protein_coding
NW_020822370.1_143901	MODIFIER	non_coding_transcript_variant	A/A	A/A	A/C	113832237	protein_coding
NW_020822370.1_14391090	MODIFIER	non_coding_transcript_variant	GT/GT	G/GT	G/GT	100769505	protein_coding
NW_020822370.1_14393970	MODIFIER	non_coding_transcript_variant	A/G	A/G	G/G	100769505	protein_coding
NW_020822370.1_14394720	MODIFIER	non_coding_transcript_variant	C/A	C/C	C/C	100769505	protein_coding
NW_020822370.1_14397160	MODERATE	missense_variant	T/C	T/C	T/T	100769505	protein_coding
NW_020822370.1_14397160	MODIFIER	non_coding_transcript_variant	T/C	T/C	T/T	100769505	protein_coding
NW_020822370.1_14399066	MODIFIER	non_coding_transcript_variant	A/G	A/G	G/G	100769505	protein_coding
NW_020822370.1_14399867	MODIFIER	non_coding_transcript_variant	C/C	C/T	C/C	100769505	protein_coding
NW_020822370.1_144486	MODIFIER	non_coding_transcript_variant	T/T	T/C	T/T	113832237	protein_coding
NW_020822370.1_144851	MODIFIER	non_coding_transcript_variant	T/T	T/T	T/C	113832237	protein_coding
NW_020822370.1_145503	MODIFIER	non_coding_transcript_variant	G/T	G/G	G/T	113832237	protein_coding
NW_020822370.1_146022	MODIFIER	non_coding_transcript_variant	G/G	G/C	G/C	113832237	protein_coding
NW_020822370.1_146068	MODIFIER	non_coding_transcript_variant	A/A	A/G	A/G	113832237	protein_coding
NW_020822370.1_146269	MODIFIER	non_coding_transcript_variant	C/C	C/A	C/A	113832237	protein_coding
NW_020822370.1_146350	MODIFIER	non_coding_transcript_variant	T/A	T/T	T/T	113832237	protein_coding
NW_020822370.1_147106	MODERATE	missense_variant	A/G	A/A	A/G	113832237	protein_coding
NW_020822370.1_147106	MODIFIER	non_coding_transcript_variant	A/G	A/A	A/G	113832237	protein_coding
NW_020822370.1_147126	MODERATE	missense_variant	G/A	G/A	G/G	113832237	protein_coding
NW_020822370.1_147126	MODIFIER	non_coding_transcript_variant	G/A	G/A	G/G	113832237	protein_coding
NW_020822370.1_147271	MODERATE	missense_variant	G/G	G/A	G/G	113832237	protein_coding
NW_020822370.1_147271	MODIFIER	non_coding_transcript_variant	G/G	G/A	G/G	113832237	protein_coding
NW_020822370.1_147367	MODERATE	missense_variant	T/A	T/T	T/A	113832237	protein_coding
NW_020822370.1_147367	MODIFIER	non_coding_transcript_variant	T/A	T/T	T/A	113832237	protein_coding
NW_020822370.1_147368	MODERATE	missense_variant	G/C	G/G	G/C	113832237	protein_coding
NW_020822370.1_147368	MODIFIER	non_coding_transcript_variant	G/C	G/G	G/C	113832237	protein_coding
NW_020822370.1_1484540	MODIFIER	non_coding_transcript_variant	G/G	G/G	G/A	100763471	protein_coding
NW_020822370.1_1486032	MODIFIER	non_coding_transcript_variant	CT/CT	CT/C	CT/CT	100763471	protein_coding
NW_020822370.1_1489596	MODIFIER	non_coding_transcript_variant	G/GT	G/GT	G/G	100763471	protein_coding
NW_020822370.1_1508869	MODIFIER	non_coding_transcript_variant	A/A	A/G	A/A	100763471	protein_coding
NW_020822370.1_1510601	MODIFIER	non_coding_transcript_variant	GTT/GTT	GTT/GTT	GTT/G	100763471	protein_coding
NW_020822370.1_1513507	MODIFIER	non_coding_transcript_variant	G/G	G/G	G/A	100763471	protein_coding
NW_020822370.1_1514526	MODIFIER	non_coding_transcript_variant	CT/C	C/C	CT/C	100763471	protein_coding
NW_020822370.1_1516544	MODIFIER	non_coding_transcript_variant	T/T	T/TAA	T/TAA	100763471	protein_coding
NW_020822370.1_1517762	MODIFIER	non_coding_transcript_variant	G/G	G/A	G/G	100763471	protein_coding
NW_020822370.1_1519101	MODIFIER	non_coding_transcript_variant	AAC/A	AAC/A	AAC/AAC	100763471	protein_coding
NW_020822370.1_1528623	MODIFIER	non_coding_transcript_variant	T/C	T/T	T/T	100763471	protein_coding
NW_020822370.1_1531479	MODIFIER	non_coding_transcript_variant	CT/CTT	C/CT	C/CT	100763471	protein_coding
NW_020822370.1_1569380	MODIFIER	non_coding_transcript_variant	T/T	T/C	T/T	100763185	protein_coding
NW_020822370.1_1692105	MODIFIER	non_coding_transcript_variant	CA/C	CA/CA	CA/C	100762895	protein_coding
NW_020822370.1_1695110	MODIFIER	non_coding_transcript_variant	T/T	T/C	T/T	100762895	protein_coding
NW_020822370.1_1695602	MODIFIER	non_coding_transcript_variant	G/G	G/G	G/T	100762895	protein_coding
NW_020822370.1_170656	MODERATE	missense_variant	G/G	G/A	G/A	113832238	protein_coding
NW_020822370.1_170656	MODIFIER	non_coding_transcript_variant	G/G	G/A	G/A	113832238	protein_coding
NW_020822370.1_170661	MODERATE	missense_variant	C/C	C/T	C/T	113832238	protein_coding
NW_020822370.1_170661	MODIFIER	non_coding_transcript_variant	C/C	C/T	C/T	113832238	protein_coding
NW_020822370.1_170709	MODERATE	missense_variant	G/A	G/G	G/A	113832238	protein_coding
NW_020822370.1_170709	MODIFIER	non_coding_transcript_variant	G/A	G/G	G/A	113832238	protein_coding
NW_020822370.1_170838	MODERATE	missense_variant	A/A	A/G	A/G	113832238	protein_coding
NW_020822370.1_170838	MODIFIER	non_coding_transcript_variant	A/A	A/G	A/G	113832238	protein_coding
NW_020822370.1_170918	MODERATE	missense_variant	G/G	G/A	G/A	113832238	protein_coding
NW_020822370.1_170918	MODIFIER	non_coding_transcript_variant	G/G	G/A	G/A	113832238	protein_coding
NW_020822370.1_171033	MODERATE	missense_variant	A/A	A/G	A/G	113832238	protein_coding
NW_020822370.1_171033	MODIFIER	non_coding_transcript_variant	A/A	A/G	A/G	113832238	protein_coding
NW_020822370.1_171036	MODERATE	missense_variant	G/G	G/C	G/C	113832238	protein_coding
NW_020822370.1_171036	MODIFIER	non_coding_transcript_variant	G/G	G/C	G/C	113832238	protein_coding
NW_020822370.1_171068	LOW	synonymous_variant	A/C	A/A	A/C	113832238	protein_coding
NW_020822370.1_171068	MODIFIER	non_coding_transcript_variant	A/C	A/A	A/C	113832238	protein_coding
NW_020822370.1_1716009	MODIFIER	non_coding_transcript_variant	CCA/C	CCA/CCA	CCA/CCA	100762895	protein_coding
NW_020822370.1_1726371	MODIFIER	non_coding_transcript_variant	GGT/G	GGT/GGT	GGT/G	100762895	protein_coding
NW_020822370.1_1730441	MODIFIER	non_coding_transcript_variant	G/G	G/G	G/A	100762895	protein_coding
NW_020822370.1_1735889	MODIFIER	non_coding_transcript_variant	TA/T	TA/T	TA/TA	100762895	protein_coding
NW_020822370.1_1745124	MODIFIER	non_coding_transcript_variant	TTG/TTG	TTG/T	TTG/T	100762895	protein_coding
NW_020822370.1_1747205	MODIFIER	non_coding_transcript_variant	T/TA	T/T	T/T	100762895	protein_coding
NW_020822370.1_17507849	MODIFIER	non_coding_transcript_variant	T/T	C/T	C/T	100760300	protein_coding
NW_020822370.1_17520803	MODIFIER	non_coding_transcript_variant	C/CT	C/C	C/C	100760300	protein_coding
NW_020822370.1_17521048	MODIFIER	non_coding_transcript_variant	A/A	G/A	G/A	100760300	protein_coding
NW_020822370.1_17521061	MODIFIER	non_coding_transcript_variant	C/C	G/C	G/C	100760300	protein_coding
NW_020822370.1_17528969	MODIFIER	non_coding_transcript_variant	CA/CAA	CA/CA	CA/CAA	100760300	protein_coding
NW_020822370.1_17534452	MODIFIER	non_coding_transcript_variant	TA/T	TA/T	T/T	100760300	protein_coding
NW_020822370.1_17538121	MODIFIER	non_coding_transcript_variant	G/A	G/A	A/A	100760300	protein_coding
NW_020822370.1_17540588	MODIFIER	non_coding_transcript_variant	A/G	A/G	G/G	100760300	protein_coding
NW_020822370.1_17542486	MODIFIER	non_coding_transcript_variant	CA/C	CA/C	C/C	100760300	protein_coding
NW_020822370.1_17542511	MODIFIER	non_coding_transcript_variant	A/C	A/C	C/C	100760300	protein_coding
NW_020822370.1_17546934	MODIFIER	non_coding_transcript_variant	A/G	A/G	A/A	100760300	protein_coding
NW_020822370.1_17546944	MODIFIER	non_coding_transcript_variant	G/A	G/A	G/G	100760300	protein_coding
NW_020822370.1_17547069	MODIFIER	non_coding_transcript_variant	G/G	A/G	G/G	100760300	protein_coding
NW_020822370.1_17548191	MODIFIER	non_coding_transcript_variant	C/T	C/C	C/T	100760300	protein_coding
NW_020822370.1_17551589	MODIFIER	non_coding_transcript_variant	T/T	T/C	T/T	100760300	protein_coding
NW_020822370.1_17555700	MODIFIER	non_coding_transcript_variant	G/G	G/GA	G/GA	100760300	protein_coding
NW_020822370.1_17555718	MODIFIER	non_coding_transcript_variant	T/T	T/G	T/G	100760300	protein_coding
NW_020822370.1_17556433	MODIFIER	non_coding_transcript_variant	A/G	A/G	A/A	100760300	protein_coding
NW_020822370.1_17556439	MODIFIER	non_coding_transcript_variant	A/G	A/G	A/A	100760300	protein_coding
NW_020822370.1_17557695	MODIFIER	non_coding_transcript_variant	A/A	A/T	A/A	100760300	protein_coding
NW_020822370.1_17564164	MODIFIER	non_coding_transcript_variant	G/C	G/C	G/G	100760300	protein_coding
NW_020822370.1_17572444	MODIFIER	non_coding_transcript_variant	G/A	G/A	A/A	100760300	protein_coding
NW_020822370.1_17572563	MODIFIER	non_coding_transcript_variant	A/A	G/A	G/A	100760300	protein_coding
NW_020822370.1_17573324	MODIFIER	non_coding_transcript_variant	AG/A	AG/A	AG/AG	100760300	protein_coding
NW_020822370.1_17577513	MODIFIER	non_coding_transcript_variant	C/CA	C/CA	C/C	100760300	protein_coding
NW_020822370.1_17583689	MODIFIER	non_coding_transcript_variant	C/C	C/C	C/T	100760300	protein_coding
NW_020822370.1_17584301	MODIFIER	non_coding_transcript_variant	T/T	TG/T	TG/T	100760300	protein_coding
NW_020822370.1_17587828	MODIFIER	non_coding_transcript_variant	C/CTT	C/CTT	CT/C	100760300	protein_coding
NW_020822370.1_17597410	MODIFIER	non_coding_transcript_variant	A/C	A/C	A/A	100760300	protein_coding
NW_020822370.1_17611722	MODIFIER	non_coding_transcript_variant	C/CA	C/CA	C/C	100760300	protein_coding
NW_020822370.1_17619429	MODIFIER	non_coding_transcript_variant	GAA/G	GAA/G	G/G	100760300	protein_coding
NW_020822370.1_17621397	MODIFIER	non_coding_transcript_variant	C/C	C/C	C/T	100760300	protein_coding
NW_020822370.1_1771157	MODIFIER	non_coding_transcript_variant	G/G	G/GT	G/GT	100762895	protein_coding
NW_020822370.1_17715027	MODIFIER	intragenic_variant	C/C	C/C	C/T	100765477	protein_coding
NW_020822370.1_17715027	MODIFIER	non_coding_transcript_variant	C/C	C/C	C/T	100765477	protein_coding
NW_020822370.1_17721106	MODIFIER	intragenic_variant	AAC/AAC	AAC/A	AAC/AAC	100765477	protein_coding
NW_020822370.1_17721106	MODIFIER	non_coding_transcript_variant	AAC/AAC	AAC/A	AAC/AAC	100765477	protein_coding
NW_020822370.1_17723757	MODIFIER	intragenic_variant	GA/G	GA/GA	GA/G	100765477	protein_coding
NW_020822370.1_17723757	MODIFIER	non_coding_transcript_variant	GA/G	GA/GA	GA/G	100765477	protein_coding
NW_020822370.1_17730523	MODIFIER	intragenic_variant	C/C	C/C	C/T	100765477	protein_coding
NW_020822370.1_17730523	MODIFIER	non_coding_transcript_variant	C/C	C/C	C/T	100765477	protein_coding
NW_020822370.1_17732944	MODIFIER	intragenic_variant	C/CT	C/CT	CT/CT	100765477	protein_coding
NW_020822370.1_17732944	MODIFIER	non_coding_transcript_variant	C/CT	C/CT	CT/CT	100765477	protein_coding
NW_020822370.1_1776165	MODIFIER	non_coding_transcript_variant	G/G	G/GA	G/GA	100762895	protein_coding
NW_020822370.1_17768991	MODIFIER	intragenic_variant	A/G	A/G	G/G	100765477	protein_coding
NW_020822370.1_17768991	MODIFIER	non_coding_transcript_variant	A/G	A/G	G/G	100765477	protein_coding
NW_020822370.1_17769024	MODIFIER	intragenic_variant	A/C	A/C	C/C	100765477	protein_coding
NW_020822370.1_17769024	MODIFIER	non_coding_transcript_variant	A/C	A/C	C/C	100765477	protein_coding
NW_020822370.1_17777794	MODIFIER	intragenic_variant	CGT/CGT	CGT/C	CGT/CGT	100765477	protein_coding
NW_020822370.1_17777794	MODIFIER	non_coding_transcript_variant	CGT/CGT	CGT/C	CGT/CGT	100765477	protein_coding
NW_020822370.1_17781140	MODIFIER	intragenic_variant	C/T	C/T	C/C	100765477	protein_coding
NW_020822370.1_17781140	MODIFIER	non_coding_transcript_variant	C/T	C/T	C/C	100765477	protein_coding
NW_020822370.1_17788858	MODIFIER	intragenic_variant	G/GTT	G/G	G/GTT	100765477	protein_coding
NW_020822370.1_17788858	MODIFIER	non_coding_transcript_variant	G/GTT	G/G	G/GTT	100765477	protein_coding
NW_020822370.1_1779216	MODIFIER	non_coding_transcript_variant	C/T	C/C	C/C	100762895	protein_coding
NW_020822370.1_17804896	MODIFIER	intragenic_variant	G/A	A/A	G/A	100765477	protein_coding
NW_020822370.1_17804896	MODIFIER	non_coding_transcript_variant	G/A	A/A	G/A	100765477	protein_coding
NW_020822370.1_17806801	MODIFIER	intragenic_variant	G/G	T/G	T/G	100765477	protein_coding
NW_020822370.1_17806801	MODIFIER	non_coding_transcript_variant	G/G	T/G	T/G	100765477	protein_coding
NW_020822370.1_1785201	MODIFIER	non_coding_transcript_variant	CCA/C	CCA/C	CCA/CCA	100762895	protein_coding
NW_020822370.1_17892412	MODIFIER	non_coding_transcript_variant	A/G	A/A	A/A	100774917	protein_coding
NW_020822370.1_17895380	MODIFIER	non_coding_transcript_variant	AC/A	AC/AC	AC/A	100774917	protein_coding
NW_020822370.1_17896176	MODIFIER	non_coding_transcript_variant	A/G	A/G	G/G	100774917	protein_coding
NW_020822370.1_17900732	MODIFIER	non_coding_transcript_variant	G/G	GA/G	GA/G	100774917	protein_coding
NW_020822370.1_17900780	MODIFIER	non_coding_transcript_variant	G/G	A/G	A/G	100774917	protein_coding
NW_020822370.1_17951483	MODIFIER	non_coding_transcript_variant	A/AT	A/AT	A/A	100774626	protein_coding
NW_020822370.1_1795224	MODIFIER	non_coding_transcript_variant	G/G	G/A	G/G	100762895	protein_coding
NW_020822370.1_17952903	MODIFIER	non_coding_transcript_variant	T/TA	T/TA	T/T	100774626	protein_coding
NW_020822370.1_17956777	MODIFIER	non_coding_transcript_variant	C/C	CA/C	CA/C	100774626	protein_coding
NW_020822370.1_17958904	MODIFIER	non_coding_transcript_variant	C/G	C/G	G/G	100774626	protein_coding
NW_020822370.1_17964785	MODIFIER	non_coding_transcript_variant	CT/C	CT/C	CT/CT	100774626	protein_coding
NW_020822370.1_17964906	MODIFIER	non_coding_transcript_variant	C/A	C/A	A/A	100774626	protein_coding
NW_020822370.1_17966612	MODIFIER	non_coding_transcript_variant	AC/A	AC/A	AC/AC	100774626	protein_coding
NW_020822370.1_17966616	MODIFIER	non_coding_transcript_variant	C/A	C/A	C/C	100774626	protein_coding
NW_020822370.1_17967360	MODIFIER	non_coding_transcript_variant	C/C	T/C	T/C	100774626	protein_coding
NW_020822370.1_17971008	MODIFIER	non_coding_transcript_variant	A/G	A/A	A/A	100774626	protein_coding
NW_020822370.1_17973637	MODIFIER	non_coding_transcript_variant	G/G	T/G	T/G	100774626	protein_coding
NW_020822370.1_17976558	MODIFIER	non_coding_transcript_variant	GAATAGAAATCTTTGCTCATAGGGGATGTTAGTCTAAAGTTTTACTTTCTCATAATGCTTTTAGTAACATTATGAGTAATGGAGTAGTCTGTCCTCTTA/G	GAATAGAAATCTTTGCTCATAGGGGATGTTAGTCTAAAGTTTTACTTTCTCATAATGCTTTTAGTAACATTATGAGTAATGGAGTAGTCTGTCCTCTTA/GAATAGAAATCTTTGCTCATAGGGGATGTTAGTCTAAAGTTTTACTTTCTCATAATGCTTTTAGTAACATTATGAGTAATGGAGTAGTCTGTCCTCTTA	GAATAGAAATCTTTGCTCATAGGGGATGTTAGTCTAAAGTTTTACTTTCTCATAATGCTTTTAGTAACATTATGAGTAATGGAGTAGTCTGTCCTCTTA/G	100774626	protein_coding
NW_020822370.1_17979070	MODIFIER	non_coding_transcript_variant	G/A	G/A	G/G	100774626	protein_coding
NW_020822370.1_17983979	MODIFIER	non_coding_transcript_variant	C/T	C/C	C/C	100774626	protein_coding
NW_020822370.1_18011024	MODIFIER	non_coding_transcript_variant	A/A	G/A	G/A	100774626	protein_coding
NW_020822370.1_18022080	MODIFIER	non_coding_transcript_variant	A/A	A/A	A/G	100774626	protein_coding
NW_020822370.1_18024163	MODIFIER	non_coding_transcript_variant	C/C	T/C	T/C	100774626	protein_coding
NW_020822370.1_18351462	MODIFIER	non_coding_transcript_variant	C/C	C/C	C/G	100772426	protein_coding
NW_020822370.1_18413797	MODIFIER	non_coding_transcript_variant	G/A	G/A	A/A	100759760	protein_coding
NW_020822370.1_18417464	MODIFIER	non_coding_transcript_variant	T/T	C/T	C/T	100759760	protein_coding
NW_020822370.1_18417651	MODIFIER	non_coding_transcript_variant	G/G	A/G	A/G	100759760	protein_coding
NW_020822370.1_18428493	MODIFIER	non_coding_transcript_variant	ATG/A	ATG/A	ATG/ATG	100759760	protein_coding
NW_020822370.1_18437633	MODIFIER	non_coding_transcript_variant	T/C	T/C	C/C	100759760	protein_coding
NW_020822370.1_18444608	MODIFIER	non_coding_transcript_variant	A/A	G/A	G/A	100759760	protein_coding
NW_020822370.1_18447379	MODIFIER	non_coding_transcript_variant	C/C	C/T	C/C	100759760	protein_coding
NW_020822370.1_18453444	MODIFIER	non_coding_transcript_variant	A/G	A/A	A/A	100759760	protein_coding
NW_020822370.1_18456268	MODIFIER	non_coding_transcript_variant	G/A	G/A	A/A	100759760	protein_coding
NW_020822370.1_18459380	MODIFIER	non_coding_transcript_variant	T/C	T/C	C/C	100759760	protein_coding
NW_020822370.1_18459476	MODIFIER	non_coding_transcript_variant	A/G	A/G	G/G	100759760	protein_coding
NW_020822370.1_18459543	MODIFIER	non_coding_transcript_variant	A/A	A/C	A/A	100759760	protein_coding
NW_020822370.1_18461593	MODIFIER	non_coding_transcript_variant	C/C	C/C	C/G	100759760	protein_coding
NW_020822370.1_18477603	MODIFIER	non_coding_transcript_variant	G/G	G/G	G/A	100759760	protein_coding
NW_020822370.1_18489877	MODERATE	missense_variant	G/G	G/G	G/T	100759760	protein_coding
NW_020822370.1_18489877	MODIFIER	non_coding_transcript_variant	G/G	G/G	G/T	100759760	protein_coding
NW_020822370.1_18503777	MODIFIER	non_coding_transcript_variant	C/C	T/C	T/C	100759760	protein_coding
NW_020822370.1_18556108	MODIFIER	non_coding_transcript_variant	CT/CT	CT/C	CT/C	100759469	protein_coding
NW_020822370.1_18558172	MODIFIER	non_coding_transcript_variant	A/G	A/G	G/G	100759469	protein_coding
NW_020822370.1_18559821	MODIFIER	non_coding_transcript_variant	G/G	G/G	G/A	100759469	protein_coding
NW_020822370.1_18562370	MODIFIER	non_coding_transcript_variant	C/C	C/T	C/T	100759469	protein_coding
NW_020822370.1_18562675	MODIFIER	non_coding_transcript_variant	G/G	GC/G	GC/G	100759469	protein_coding
NW_020822370.1_18746324	MODIFIER	non_coding_transcript_variant	G/A	A/A	G/A	100767504	protein_coding
NW_020822370.1_18747484	MODIFIER	non_coding_transcript_variant	C/A	C/A	A/A	100767504	protein_coding
NW_020822370.1_18754688	MODIFIER	non_coding_transcript_variant	GA/GA	G/GA	G/GA	100767504	protein_coding
NW_020822370.1_18755683	MODIFIER	non_coding_transcript_variant	T/T	T/C	T/T	100767504	protein_coding
NW_020822370.1_18755896	MODIFIER	non_coding_transcript_variant	A/A	A/A	A/T	100767504	protein_coding
NW_020822370.1_18767974	MODIFIER	non_coding_transcript_variant	G/G	G/G	GA/G	100767504	protein_coding
NW_020822370.1_18770657	MODIFIER	non_coding_transcript_variant	AT/AT	AT/AT	AT/A	100767504	protein_coding
NW_020822370.1_18772314	MODIFIER	non_coding_transcript_variant	CA/C	C/C	CA/C	100767504	protein_coding
NW_020822370.1_18782510	MODIFIER	non_coding_transcript_variant	A/A	A/A	A/G	100768868	protein_coding
NW_020822370.1_18790770	MODIFIER	non_coding_transcript_variant	C/C	C/C	C/T	100768868	protein_coding
NW_020822370.1_18800155	MODIFIER	non_coding_transcript_variant	TG/T	TG/T	T/T	100768868	protein_coding
NW_020822370.1_18803393	MODIFIER	non_coding_transcript_variant	C/C	C/T	C/T	100768868	protein_coding
NW_020822370.1_18814973	MODIFIER	non_coding_transcript_variant	T/T	T/T	T/C	100768868	protein_coding
NW_020822370.1_18816559	MODIFIER	non_coding_transcript_variant	G/G	C/G	C/G	100768868	protein_coding
NW_020822370.1_18817016	MODIFIER	non_coding_transcript_variant	C/CA	C/C	C/CA	100768868	protein_coding
NW_020822370.1_18847762	MODIFIER	non_coding_transcript_variant	TAA/T	TAA/T	T/T	100768572	protein_coding
NW_020822370.1_18850749	MODIFIER	non_coding_transcript_variant	C/C	C/T	C/C	100768572	protein_coding
NW_020822370.1_18854390	MODIFIER	non_coding_transcript_variant	C/C	T/C	T/C	100768572	protein_coding
NW_020822370.1_18930533	MODIFIER	non_coding_transcript_variant	C/CAAA	C/CAAA	CA/CAAA	100768289	protein_coding
NW_020822370.1_18932292	MODIFIER	non_coding_transcript_variant	C/C	T/C	T/C	100768289	protein_coding
NW_020822370.1_18949136	MODIFIER	non_coding_transcript_variant	GA/G	GA/G	G/G	100768289	protein_coding
NW_020822370.1_18954866	MODIFIER	non_coding_transcript_variant	T/G	G/G	T/G	100768289	protein_coding
NW_020822370.1_18955779	MODIFIER	non_coding_transcript_variant	C/T	T/T	C/T	100768289	protein_coding
NW_020822370.1_19043290	MODIFIER	non_coding_transcript_variant	C/C	G/C	G/C	100767999	protein_coding
NW_020822370.1_19045531	MODIFIER	non_coding_transcript_variant	A/AT	A/ATT	A/AT	100767999	protein_coding
NW_020822370.1_19120481	MODIFIER	non_coding_transcript_variant	A/A	A/A	A/G	100765586	protein_coding
NW_020822370.1_19122686	MODIFIER	non_coding_transcript_variant	G/G	A/G	A/G	100765586	protein_coding
NW_020822370.1_19123503	MODIFIER	non_coding_transcript_variant	A/A	A/A	A/C	100765586	protein_coding
NW_020822370.1_19126721	MODIFIER	non_coding_transcript_variant	C/G	C/G	C/C	100765586	protein_coding
NW_020822370.1_19127878	MODIFIER	non_coding_transcript_variant	C/C	C/C	CG/C	100765586	protein_coding
NW_020822370.1_19139402	MODIFIER	non_coding_transcript_variant	C/C	C/C	C/T	100765586	protein_coding
NW_020822370.1_19154183	MODIFIER	non_coding_transcript_variant	G/G	G/G	G/A	100765586	protein_coding
NW_020822370.1_19157237	MODIFIER	non_coding_transcript_variant	A/G	A/A	A/A	100765586	protein_coding
NW_020822370.1_19162825	MODIFIER	non_coding_transcript_variant	C/C	C/T	C/T	100765586	protein_coding
NW_020822370.1_19169500	MODIFIER	non_coding_transcript_variant	G/A	G/A	G/G	100765586	protein_coding
NW_020822370.1_19181127	LOW	splice_region_variant&synonymous_variant	C/T	T/T	C/T	100765586	protein_coding
NW_020822370.1_19181127	MODIFIER	non_coding_transcript_variant	C/T	T/T	C/T	100765586	protein_coding
NW_020822370.1_19181154	LOW	synonymous_variant	A/G	G/G	A/G	100765586	protein_coding
NW_020822370.1_19181154	MODIFIER	non_coding_transcript_variant	A/G	G/G	A/G	100765586	protein_coding
NW_020822370.1_19184184	MODIFIER	non_coding_transcript_variant	A/A	A/G	A/A	100765586	protein_coding
NW_020822370.1_19185619	MODIFIER	non_coding_transcript_variant	TG/T	TG/T	T/T	100765586	protein_coding
NW_020822370.1_19186205	MODIFIER	non_coding_transcript_variant	C/C	C/CTT	C/CTT	100765586	protein_coding
NW_020822370.1_19194680	MODIFIER	non_coding_transcript_variant	GT/G	GT/G	GT/GT	100765586	protein_coding
NW_020822370.1_19207129	MODIFIER	non_coding_transcript_variant	C/T	T/T	T/T	100765586	protein_coding
NW_020822370.1_19219840	MODIFIER	non_coding_transcript_variant	C/C	T/C	T/C	100765292	protein_coding
NW_020822370.1_19220016	MODIFIER	non_coding_transcript_variant	G/G	G/G	G/A	100765292	protein_coding
NW_020822370.1_19423204	MODIFIER	non_coding_transcript_variant	T/G	T/G	G/G	100764898	protein_coding
NW_020822370.1_19430284	MODIFIER	non_coding_transcript_variant	A/A	C/A	C/A	100764898	protein_coding
NW_020822370.1_19438940	MODIFIER	non_coding_transcript_variant	C/CT	C/CT	C/C	100764898	protein_coding
NW_020822370.1_19440450	MODIFIER	non_coding_transcript_variant	AT/A	A/A	AT/A	100764898	protein_coding
NW_020822370.1_19444524	MODIFIER	non_coding_transcript_variant	A/G	A/A	A/A	100764898	protein_coding
NW_020822370.1_19447800	MODIFIER	non_coding_transcript_variant	A/A	A/C	A/C	100764898	protein_coding
NW_020822370.1_19449231	MODIFIER	non_coding_transcript_variant	A/AT	A/AT	AT/AT	100764898	protein_coding
NW_020822370.1_19452428	MODIFIER	non_coding_transcript_variant	CT/C	C/C	CT/C	100764898	protein_coding
NW_020822370.1_19454671	LOW	splice_region_variant	A/G	A/A	A/A	100764898	protein_coding
NW_020822370.1_19454671	MODIFIER	non_coding_transcript_variant	A/G	A/A	A/A	100764898	protein_coding
NW_020822370.1_20045313	MODIFIER	non_coding_transcript_variant	C/C	C/C	C/A	100753651	protein_coding
NW_020822370.1_20075923	MODIFIER	non_coding_transcript_variant	T/T	T/A	T/T	100753651	protein_coding
NW_020822370.1_20095063	MODIFIER	non_coding_transcript_variant	A/G	G/G	A/G	100753651	protein_coding
NW_020822370.1_20098170	MODIFIER	non_coding_transcript_variant	C/CT	C/C	C/CT	100753651	protein_coding
NW_020822370.1_20113306	MODIFIER	non_coding_transcript_variant	T/T	A/T	A/T	100753651	protein_coding
NW_020822370.1_20125864	MODIFIER	non_coding_transcript_variant	G/GT	G/G	G/GT	100753651	protein_coding
NW_020822370.1_20126486	MODIFIER	non_coding_transcript_variant	T/TA	T/T	T/T	100753651	protein_coding
NW_020822370.1_20132562	MODIFIER	non_coding_transcript_variant	G/G	G/T	G/G	100753651	protein_coding
NW_020822370.1_20135952	MODIFIER	non_coding_transcript_variant	A/AT	A/AT	AT/AT	100753651	protein_coding
NW_020822370.1_2044256	MODIFIER	non_coding_transcript_variant	G/G	G/G	G/A	100762607	protein_coding
NW_020822370.1_2044453	MODIFIER	non_coding_transcript_variant	C/C	C/T	C/C	100762607	protein_coding
NW_020822370.1_2052702	MODIFIER	non_coding_transcript_variant	G/G	G/G	G/A	100762607	protein_coding
NW_020822370.1_2059296	MODIFIER	non_coding_transcript_variant	G/T	G/G	G/G	100762607	protein_coding
NW_020822370.1_2086319	MODIFIER	non_coding_transcript_variant	CA/CA	CA/C	CA/CA	100762607	protein_coding
NW_020822370.1_2103368	MODIFIER	non_coding_transcript_variant	C/C	C/CT	C/CT	100762607	protein_coding
NW_020822370.1_21157445	MODIFIER	non_coding_transcript_variant	A/G	G/G	A/G	100757820	protein_coding
NW_020822370.1_21171130	MODIFIER	non_coding_transcript_variant	C/T	C/C	C/C	100757820	protein_coding
NW_020822370.1_21202912	MODIFIER	non_coding_transcript_variant	C/C	C/A	C/C	100757820	protein_coding
NW_020822370.1_21223059	MODIFIER	non_coding_transcript_variant	C/T	C/T	C/C	100757820	protein_coding
NW_020822370.1_21226546	MODIFIER	non_coding_transcript_variant	C/C	C/A	C/C	100757820	protein_coding
NW_020822370.1_21226823	MODIFIER	non_coding_transcript_variant	C/C	C/A	C/C	100757820	protein_coding
NW_020822370.1_21231874	MODIFIER	non_coding_transcript_variant	GA/G	G/G	GA/G	100757820	protein_coding
NW_020822370.1_21243671	MODIFIER	non_coding_transcript_variant	C/A	C/C	C/C	100757820	protein_coding
NW_020822370.1_21247930	MODIFIER	non_coding_transcript_variant	C/CAT	C/C	C/CAT	100757820	protein_coding
NW_020822370.1_21248666	MODIFIER	non_coding_transcript_variant	AGT/AGT	AGT/A	AGT/AGT	100757820	protein_coding
NW_020822370.1_21256041	MODIFIER	non_coding_transcript_variant	AAT/A	A/AATAT	AAT/A	100757820	protein_coding
NW_020822370.1_21262258	MODIFIER	non_coding_transcript_variant	TA/T	TA/T	TA/TA	100757820	protein_coding
NW_020822370.1_21268483	MODIFIER	non_coding_transcript_variant	A/A	A/T	A/T	100757820	protein_coding
NW_020822370.1_21268488	MODIFIER	non_coding_transcript_variant	A/A	A/T	A/T	100757820	protein_coding
NW_020822370.1_21272339	MODIFIER	non_coding_transcript_variant	G/G	G/G	G/GAA	100757820	protein_coding
NW_020822370.1_21272815	MODIFIER	non_coding_transcript_variant	TA/T	TA/T	T/T	100757820	protein_coding
NW_020822370.1_21273558	MODIFIER	non_coding_transcript_variant	T/T	TAC/T	TAC/T	100757820	protein_coding
NW_020822370.1_21275084	MODIFIER	non_coding_transcript_variant	T/T	T/G	T/T	100757820	protein_coding
NW_020822370.1_21287827	MODIFIER	non_coding_transcript_variant	C/C	C/C	C/A	100757820	protein_coding
NW_020822370.1_21291535	MODIFIER	non_coding_transcript_variant	AACAG/AACAG	AACAG/AACAG	AACAG/A	100757820	protein_coding
NW_020822370.1_21298942	MODIFIER	non_coding_transcript_variant	A/A	A/AAT	A/A	100757820	protein_coding
NW_020822370.1_2130682	MODIFIER	non_coding_transcript_variant	CA/CA	CA/C	CA/C	100762020	protein_coding
NW_020822370.1_21452493	MODIFIER	non_coding_transcript_variant	T/T	T/T	T/C	100753965	protein_coding
NW_020822370.1_21454645	MODIFIER	non_coding_transcript_variant	C/A	C/A	A/A	100753965	protein_coding
NW_020822370.1_21455245	MODIFIER	non_coding_transcript_variant	G/GT	G/GT	GT/GT	100753965	protein_coding
NW_020822370.1_21466376	MODIFIER	non_coding_transcript_variant	GA/G	GA/G	GA/GA	100753965	protein_coding
NW_020822370.1_21468946	MODIFIER	non_coding_transcript_variant	T/T	C/T	C/T	100753965	protein_coding
NW_020822370.1_21470790	MODIFIER	non_coding_transcript_variant	C/C	C/A	C/C	100753965	protein_coding
NW_020822370.1_21475298	MODIFIER	non_coding_transcript_variant	CT/C	CT/CT	CT/C	100753965	protein_coding
NW_020822370.1_21480686	MODIFIER	non_coding_transcript_variant	G/C	G/C	C/C	100753965	protein_coding
NW_020822370.1_21482230	MODIFIER	non_coding_transcript_variant	A/G	A/G	G/G	100753965	protein_coding
NW_020822370.1_21483508	MODIFIER	non_coding_transcript_variant	G/G	G/G	G/T	100753965	protein_coding
NW_020822370.1_21515850	MODIFIER	non_coding_transcript_variant	T/G	T/G	G/G	100753965	protein_coding
NW_020822370.1_21518165	MODIFIER	non_coding_transcript_variant	G/G	G/A	G/G	100753965	protein_coding
NW_020822370.1_21524274	MODIFIER	non_coding_transcript_variant	G/G	G/G	G/A	100753965	protein_coding
NW_020822370.1_21531540	MODIFIER	non_coding_transcript_variant	A/G	G/G	A/G	100753965	protein_coding
NW_020822370.1_21534351	MODIFIER	non_coding_transcript_variant	TAA/T	T/TA	T/TA	100753965	protein_coding
NW_020822370.1_2153714	MODIFIER	non_coding_transcript_variant	GGT/GGT	GGT/G	GGT/GGT	100762020	protein_coding
NW_020822370.1_21539754	MODIFIER	non_coding_transcript_variant	T/T	T/T	T/G	100753965	protein_coding
NW_020822370.1_21541194	MODERATE	missense_variant	G/G	C/G	C/G	100753965	protein_coding
NW_020822370.1_21541194	MODIFIER	non_coding_transcript_variant	G/G	C/G	C/G	100753965	protein_coding
NW_020822370.1_2166730	MODIFIER	non_coding_transcript_variant	T/T	T/T	T/C	100762020	protein_coding
NW_020822370.1_21949701	MODIFIER	non_coding_transcript_variant	T/T	T/A	T/A	113832247	protein_coding
NW_020822370.1_21949702	MODIFIER	non_coding_transcript_variant	C/C	C/T	C/T	113832247	protein_coding
NW_020822370.1_21951231	MODIFIER	non_coding_transcript_variant	C/A	A/A	C/A	113832247	protein_coding
NW_020822370.1_21963356	MODIFIER	non_coding_transcript_variant	A/A	A/A	A/T	113832247	protein_coding
NW_020822370.1_21964883	MODIFIER	non_coding_transcript_variant	T/T	T/C	T/T	113832247	protein_coding
NW_020822370.1_21964892	MODIFIER	non_coding_transcript_variant	A/A	A/C	A/A	113832247	protein_coding
NW_020822370.1_21965788	MODIFIER	non_coding_transcript_variant	T/T	T/T	T/C	113832247	protein_coding
NW_020822370.1_21966509	MODIFIER	non_coding_transcript_variant	T/G	G/G	T/G	113832247	protein_coding
NW_020822370.1_21966724	MODIFIER	non_coding_transcript_variant	G/T	T/T	G/T	113832247	protein_coding
NW_020822370.1_21968105	MODIFIER	non_coding_transcript_variant	G/A	A/A	G/A	113832247	protein_coding
NW_020822370.1_21968638	MODIFIER	non_coding_transcript_variant	A/G	A/G	G/G	113832247	protein_coding
NW_020822370.1_21972224	MODIFIER	non_coding_transcript_variant	A/A	A/G	A/A	113832247	protein_coding
NW_020822370.1_21982736	MODIFIER	non_coding_transcript_variant	G/T	G/T	T/T	113832247	protein_coding
NW_020822370.1_21988378	MODIFIER	non_coding_transcript_variant	ATT/ATT	ATT/A	ATT/A	113832247	protein_coding
NW_020822370.1_21990174	MODIFIER	non_coding_transcript_variant	C/T	T/T	C/T	113832247	protein_coding
NW_020822370.1_21991077	MODIFIER	non_coding_transcript_variant	T/T	T/C	T/T	113832247	protein_coding
NW_020822370.1_21993707	MODIFIER	non_coding_transcript_variant	G/A	G/A	A/A	113832247	protein_coding
NW_020822370.1_21994442	MODIFIER	non_coding_transcript_variant	G/GC	GC/GC	G/GC	113832247	protein_coding
NW_020822370.1_21996732	MODIFIER	non_coding_transcript_variant	C/T	C/T	T/T	113832247	protein_coding
NW_020822370.1_22001182	MODIFIER	non_coding_transcript_variant	G/G	A/G	A/G	113832247	protein_coding
NW_020822370.1_22005043	MODIFIER	non_coding_transcript_variant	ATT/AT	A/AT	ATT/AT	113832247	protein_coding
NW_020822370.1_22010673	MODIFIER	non_coding_transcript_variant	A/A	A/A	A/G	113832247	protein_coding
NW_020822370.1_22027243	MODIFIER	non_coding_transcript_variant	G/G	G/G	G/GA	113832247	protein_coding
NW_020822370.1_22030832	MODIFIER	non_coding_transcript_variant	G/A	G/G	G/G	113832247	protein_coding
NW_020822370.1_22036088	MODIFIER	non_coding_transcript_variant	T/C	T/C	C/C	113832247	protein_coding
NW_020822370.1_22040020	MODIFIER	non_coding_transcript_variant	C/C	C/T	C/C	113832247	protein_coding
NW_020822370.1_22044203	MODIFIER	non_coding_transcript_variant	G/G	A/G	A/G	113832247	protein_coding
NW_020822370.1_22050878	MODIFIER	non_coding_transcript_variant	A/T	A/T	T/T	113832247	protein_coding
NW_020822370.1_22053550	MODIFIER	non_coding_transcript_variant	GA/G	G/G	GA/G	113832247	protein_coding
NW_020822370.1_22064312	MODIFIER	non_coding_transcript_variant	G/G	G/A	G/G	113832247	protein_coding
NW_020822370.1_22069824	MODIFIER	non_coding_transcript_variant	A/C	C/C	C/C	113832247	protein_coding
NW_020822370.1_22070486	MODIFIER	non_coding_transcript_variant	C/A	C/A	C/C	113832247	protein_coding
NW_020822370.1_22071863	MODIFIER	non_coding_transcript_variant	AG/A	AG/A	A/A	113832247	protein_coding
NW_020822370.1_22074235	MODIFIER	non_coding_transcript_variant	C/T	C/T	C/C	113832247	protein_coding
NW_020822370.1_22075468	MODIFIER	non_coding_transcript_variant	G/G	G/G	G/T	113832247	protein_coding
NW_020822370.1_22092709	MODIFIER	non_coding_transcript_variant	A/C	A/C	C/C	113832247	protein_coding
NW_020822370.1_22094856	MODIFIER	non_coding_transcript_variant	C/C	G/C	G/C	113832247	protein_coding
NW_020822370.1_22108385	MODIFIER	non_coding_transcript_variant	G/T	G/T	T/T	113832247	protein_coding
NW_020822370.1_22111415	MODIFIER	non_coding_transcript_variant	A/G	G/G	A/G	113832247	protein_coding
NW_020822370.1_22112803	MODIFIER	non_coding_transcript_variant	C/T	T/T	T/T	113832247	protein_coding
NW_020822370.1_22114623	MODIFIER	non_coding_transcript_variant	C/T	C/C	C/T	113832247	protein_coding
NW_020822370.1_22115933	MODIFIER	non_coding_transcript_variant	G/A	G/G	G/G	113832247	protein_coding
NW_020822370.1_22116946	MODIFIER	non_coding_transcript_variant	T/T	T/T	T/C	113832247	protein_coding
NW_020822370.1_22116954	MODIFIER	non_coding_transcript_variant	T/T	T/T	T/G	113832247	protein_coding
NW_020822370.1_22118202	MODIFIER	non_coding_transcript_variant	A/A	A/AT	A/AT	113832247	protein_coding
NW_020822370.1_22119644	MODIFIER	non_coding_transcript_variant	T/T	T/T	T/C	113832247	protein_coding
NW_020822370.1_22121499	MODIFIER	non_coding_transcript_variant	G/C	G/C	C/C	113832247	protein_coding
NW_020822370.1_22123701	MODIFIER	non_coding_transcript_variant	C/C	C/T	C/T	113832247	protein_coding
NW_020822370.1_22131852	MODIFIER	non_coding_transcript_variant	C/C	T/C	T/C	113832247	protein_coding
NW_020822370.1_22132730	MODIFIER	non_coding_transcript_variant	C/C	T/C	T/C	113832247	protein_coding
NW_020822370.1_22134369	MODIFIER	non_coding_transcript_variant	A/AT	A/AT	AT/AT	113832247	protein_coding
NW_020822370.1_22136825	MODIFIER	non_coding_transcript_variant	G/G	G/T	G/T	113832247	protein_coding
NW_020822370.1_22140725	MODIFIER	non_coding_transcript_variant	G/G	G/A	G/A	113832247	protein_coding
NW_020822370.1_22143306	MODIFIER	non_coding_transcript_variant	AT/AT	A/AT	A/AT	113832247	protein_coding
NW_020822370.1_22149246	MODIFIER	non_coding_transcript_variant	C/T	C/T	T/T	113832247	protein_coding
NW_020822370.1_22149275	MODIFIER	non_coding_transcript_variant	G/A	G/A	A/A	113832247	protein_coding
NW_020822370.1_22150978	MODIFIER	non_coding_transcript_variant	C/G	C/C	C/G	113832247	protein_coding
NW_020822370.1_22151113	MODIFIER	non_coding_transcript_variant	C/T	C/C	C/T	113832247	protein_coding
NW_020822370.1_22155276	MODIFIER	non_coding_transcript_variant	T/C	T/C	T/T	113832247	protein_coding
NW_020822370.1_22156744	MODIFIER	non_coding_transcript_variant	G/G	G/G	G/A	113832247	protein_coding
NW_020822370.1_22158993	MODIFIER	non_coding_transcript_variant	TA/T	TA/T	T/T	113832247	protein_coding
NW_020822370.1_22174625	MODIFIER	non_coding_transcript_variant	G/C	G/C	C/C	113832247	protein_coding
NW_020822370.1_22181518	MODIFIER	non_coding_transcript_variant	T/T	T/T	T/A	113832247	protein_coding
NW_020822370.1_22183682	MODIFIER	non_coding_transcript_variant	C/T	T/T	C/T	113832247	protein_coding
NW_020822370.1_22186058	MODIFIER	non_coding_transcript_variant	T/TC	T/TC	TC/TC	113832247	protein_coding
NW_020822370.1_22189478	MODIFIER	non_coding_transcript_variant	G/G	G/T	G/T	113832247	protein_coding
NW_020822370.1_22194881	MODIFIER	non_coding_transcript_variant	ACACACACACACG/ACACACACACACG	ACACACACACACG/A	ACACACACACACG/A	113832247	protein_coding
NW_020822370.1_22196407	MODIFIER	non_coding_transcript_variant	C/T	T/T	C/T	113832247	protein_coding
NW_020822370.1_22199766	MODIFIER	non_coding_transcript_variant	C/CT	C/CT	C/C	113832247	protein_coding
NW_020822370.1_22206858	MODIFIER	non_coding_transcript_variant	C/C	CT/C	CT/C	113832247	protein_coding
NW_020822370.1_22211813	MODIFIER	non_coding_transcript_variant	G/G	G/G	G/GA	113832247	protein_coding
NW_020822370.1_22213719	MODIFIER	non_coding_transcript_variant	A/C	A/C	A/A	113832247	protein_coding
NW_020822370.1_22215003	MODIFIER	non_coding_transcript_variant	T/TG	TG/TG	T/TG	113832247	protein_coding
NW_020822370.1_22216200	MODIFIER	non_coding_transcript_variant	G/A	A/A	G/A	113832247	protein_coding
NW_020822370.1_22223243	MODIFIER	non_coding_transcript_variant	T/T	T/T	T/G	113832247	protein_coding
NW_020822370.1_22227976	MODIFIER	non_coding_transcript_variant	TGG/T	T/T	TGG/T	113832247	protein_coding
NW_020822370.1_22230220	MODIFIER	non_coding_transcript_variant	G/G	A/G	A/G	113832247	protein_coding
NW_020822370.1_22231011	MODIFIER	non_coding_transcript_variant	A/A	A/G	A/A	113832247	protein_coding
NW_020822370.1_22237736	MODIFIER	non_coding_transcript_variant	T/T	C/T	C/T	113832247	protein_coding
NW_020822370.1_22243339	MODIFIER	non_coding_transcript_variant	G/A	G/G	G/G	113832247	protein_coding
NW_020822370.1_22248503	MODIFIER	non_coding_transcript_variant	C/T	C/T	T/T	113832247	protein_coding
NW_020822370.1_22248626	MODIFIER	non_coding_transcript_variant	A/A	A/G	A/A	113832247	protein_coding
NW_020822370.1_22256070	MODIFIER	non_coding_transcript_variant	G/A	G/G	G/G	113832247	protein_coding
NW_020822370.1_22270862	MODIFIER	non_coding_transcript_variant	A/T	A/T	A/A	113832247	protein_coding
NW_020822370.1_22273270	MODIFIER	non_coding_transcript_variant	C/G	G/G	C/G	113832247	protein_coding
NW_020822370.1_22274361	MODIFIER	non_coding_transcript_variant	C/A	A/A	A/A	113832247	protein_coding
NW_020822370.1_22274816	MODIFIER	non_coding_transcript_variant	CA/C	CA/C	C/C	113832247	protein_coding
NW_020822370.1_22275901	MODIFIER	non_coding_transcript_variant	G/C	G/C	G/G	113832247	protein_coding
NW_020822370.1_22278390	MODIFIER	non_coding_transcript_variant	G/C	G/C	C/C	113832247	protein_coding
NW_020822370.1_22286602	MODIFIER	non_coding_transcript_variant	A/A	G/A	G/A	113832247	protein_coding
NW_020822370.1_22286612	MODIFIER	non_coding_transcript_variant	A/A	AT/A	AT/A	113832247	protein_coding
NW_020822370.1_22290405	MODIFIER	non_coding_transcript_variant	G/T	G/G	G/G	113832247	protein_coding
NW_020822370.1_22290546	MODIFIER	non_coding_transcript_variant	AT/AT	A/AT	A/AT	113832247	protein_coding
NW_020822370.1_22290893	MODIFIER	non_coding_transcript_variant	T/T	C/T	C/T	113832247	protein_coding
NW_020822370.1_22291490	MODIFIER	non_coding_transcript_variant	C/G	C/G	G/G	113832247	protein_coding
NW_020822370.1_22297400	MODIFIER	non_coding_transcript_variant	A/C	A/C	C/C	113832247	protein_coding
NW_020822370.1_22298774	MODIFIER	non_coding_transcript_variant	G/A	G/A	A/A	113832247	protein_coding
NW_020822370.1_22298969	MODIFIER	non_coding_transcript_variant	C/A	C/A	A/A	113832247	protein_coding
NW_020822370.1_22300614	MODIFIER	non_coding_transcript_variant	A/C	A/C	C/C	113832247	protein_coding
NW_020822370.1_22302463	MODIFIER	non_coding_transcript_variant	T/C	T/C	C/C	113832247	protein_coding
NW_020822370.1_22308355	MODIFIER	non_coding_transcript_variant	C/G	C/C	C/G	113832247	protein_coding
NW_020822370.1_22319674	MODIFIER	non_coding_transcript_variant	A/C	C/C	A/C	113832247	protein_coding
NW_020822370.1_22319680	MODIFIER	non_coding_transcript_variant	G/T	T/T	G/T	113832247	protein_coding
NW_020822370.1_22322624	MODIFIER	non_coding_transcript_variant	G/A	G/G	G/G	113832247	protein_coding
NW_020822370.1_22333920	MODIFIER	non_coding_transcript_variant	A/G	A/G	G/G	113832247	protein_coding
NW_020822370.1_22334823	MODIFIER	non_coding_transcript_variant	G/T	T/T	G/T	113832247	protein_coding
NW_020822370.1_22336118	MODIFIER	non_coding_transcript_variant	C/T	C/T	C/C	113832247	protein_coding
NW_020822370.1_22336119	MODIFIER	non_coding_transcript_variant	A/G	A/G	A/A	113832247	protein_coding
NW_020822370.1_22339063	MODIFIER	non_coding_transcript_variant	G/A	G/G	G/G	113832247	protein_coding
NW_020822370.1_22352242	MODIFIER	non_coding_transcript_variant	A/A	G/A	G/A	113832247	protein_coding
NW_020822370.1_22352282	MODIFIER	non_coding_transcript_variant	A/A	C/A	C/A	113832247	protein_coding
NW_020822370.1_22354864	MODIFIER	non_coding_transcript_variant	T/C	C/C	T/C	113832247	protein_coding
NW_020822370.1_22356126	MODIFIER	non_coding_transcript_variant	C/C	G/C	G/C	113832247	protein_coding
NW_020822370.1_22357066	MODIFIER	non_coding_transcript_variant	AT/A	A/A	AT/A	113832247	protein_coding
NW_020822370.1_22357761	MODIFIER	non_coding_transcript_variant	G/G	G/T	G/T	113832247	protein_coding
NW_020822370.1_22357798	MODIFIER	non_coding_transcript_variant	A/G	A/G	A/A	113832247	protein_coding
NW_020822370.1_22359883	MODIFIER	non_coding_transcript_variant	AT/A	AT/A	AT/AT	113832247	protein_coding
NW_020822370.1_22360345	MODIFIER	non_coding_transcript_variant	C/T	C/C	C/T	113832247	protein_coding
NW_020822370.1_22360960	MODIFIER	non_coding_transcript_variant	A/AT	A/AT	AT/AT	113832247	protein_coding
NW_020822370.1_22376560	MODIFIER	non_coding_transcript_variant	GT/G	G/G	GT/G	113832247	protein_coding
NW_020822370.1_22383168	MODIFIER	non_coding_transcript_variant	G/G	G/A	G/G	113832247	protein_coding
NW_020822370.1_22384765	MODIFIER	non_coding_transcript_variant	T/C	T/T	T/T	113832247	protein_coding
NW_020822370.1_22387557	MODIFIER	non_coding_transcript_variant	T/A	T/A	A/A	113832247	protein_coding
NW_020822370.1_22388149	MODIFIER	non_coding_transcript_variant	C/T	C/C	C/C	113832247	protein_coding
NW_020822370.1_22406780	MODIFIER	non_coding_transcript_variant	A/A	A/C	A/A	113832247	protein_coding
NW_020822370.1_22406781	MODIFIER	non_coding_transcript_variant	T/T	T/C	T/T	113832247	protein_coding
NW_020822370.1_22407120	MODIFIER	non_coding_transcript_variant	C/C	C/T	C/C	113832247	protein_coding
NW_020822370.1_22408855	MODIFIER	non_coding_transcript_variant	A/A	A/A	A/G	113832247	protein_coding
NW_020822370.1_22410489	MODIFIER	non_coding_transcript_variant	C/C	C/A	C/C	113832247	protein_coding
NW_020822370.1_22413495	MODIFIER	non_coding_transcript_variant	G/T	G/G	G/G	113832247	protein_coding
NW_020822370.1_22415144	MODIFIER	non_coding_transcript_variant	T/C	T/C	C/C	113832247	protein_coding
NW_020822370.1_22415885	MODIFIER	non_coding_transcript_variant	C/G	C/G	G/G	113832247	protein_coding
NW_020822370.1_22422362	MODIFIER	non_coding_transcript_variant	G/G	G/A	G/G	113832247	protein_coding
NW_020822370.1_22436567	MODIFIER	non_coding_transcript_variant	A/A	A/C	A/C	113832247	protein_coding
NW_020822370.1_22437785	MODIFIER	non_coding_transcript_variant	T/C	C/C	T/C	113832247	protein_coding
NW_020822370.1_22442310	MODIFIER	non_coding_transcript_variant	T/T	C/T	C/T	113832247	protein_coding
NW_020822370.1_22444057	MODIFIER	non_coding_transcript_variant	T/T	T/T	T/C	113832247	protein_coding
NW_020822370.1_22447768	MODIFIER	non_coding_transcript_variant	GT/G	GT/G	G/G	113832247	protein_coding
NW_020822370.1_22454993	MODIFIER	non_coding_transcript_variant	T/T	G/T	T/T	113832247	protein_coding
NW_020822370.1_22456054	MODIFIER	non_coding_transcript_variant	C/C	C/T	C/C	113832247	protein_coding
NW_020822370.1_22458581	MODIFIER	non_coding_transcript_variant	A/G	G/G	A/G	113832247	protein_coding
NW_020822370.1_22459324	MODIFIER	non_coding_transcript_variant	G/T	G/T	T/T	113832247	protein_coding
NW_020822370.1_22471735	MODIFIER	non_coding_transcript_variant	A/G	A/A	A/G	113832247	protein_coding
NW_020822370.1_22473580	MODIFIER	non_coding_transcript_variant	A/G	A/A	A/A	113832247	protein_coding
NW_020822370.1_22475214	MODIFIER	non_coding_transcript_variant	G/G	A/G	A/G	113832247	protein_coding
NW_020822370.1_22477393	MODIFIER	non_coding_transcript_variant	G/A	G/G	G/A	113832247	protein_coding
NW_020822370.1_22483095	MODIFIER	non_coding_transcript_variant	A/A	G/A	G/A	113832247	protein_coding
NW_020822370.1_22495599	MODIFIER	non_coding_transcript_variant	C/C	C/CAT	C/CAT	113832247	protein_coding
NW_020822370.1_22495631	MODIFIER	non_coding_transcript_variant	C/C	C/A	C/A	113832247	protein_coding
NW_020822370.1_22504859	MODIFIER	non_coding_transcript_variant	C/A	C/A	A/A	113832247	protein_coding
NW_020822370.1_22505138	MODIFIER	non_coding_transcript_variant	A/A	T/A	T/A	113832247	protein_coding
NW_020822370.1_22507398	MODIFIER	non_coding_transcript_variant	C/C	A/C	A/C	113832247	protein_coding
NW_020822370.1_22511150	MODIFIER	non_coding_transcript_variant	A/G	A/G	G/G	113832247	protein_coding
NW_020822370.1_22518913	MODIFIER	non_coding_transcript_variant	T/G	T/G	G/G	113832247	protein_coding
NW_020822370.1_22523180	MODIFIER	non_coding_transcript_variant	TA/T	T/T	TA/T	113832247	protein_coding
NW_020822370.1_22528236	MODIFIER	non_coding_transcript_variant	TA/TA	T/TA	TA/TA	113832247	protein_coding
NW_020822370.1_22532280	MODIFIER	non_coding_transcript_variant	T/G	T/G	G/G	113832247	protein_coding
NW_020822370.1_22536778	MODIFIER	non_coding_transcript_variant	T/C	T/C	C/C	113832247	protein_coding
NW_020822370.1_22544048	MODIFIER	non_coding_transcript_variant	GAC/G	GAC/G	GAC/GAC	113832247	protein_coding
NW_020822370.1_22545744	MODIFIER	non_coding_transcript_variant	G/G	A/G	A/G	113832247	protein_coding
NW_020822370.1_22554004	MODIFIER	non_coding_transcript_variant	G/C	G/C	C/C	113832247	protein_coding
NW_020822370.1_22565739	MODIFIER	non_coding_transcript_variant	G/A	A/A	G/A	113832247	protein_coding
NW_020822370.1_22567217	MODIFIER	non_coding_transcript_variant	C/T	C/T	T/T	113832247	protein_coding
NW_020822370.1_22570299	MODIFIER	non_coding_transcript_variant	C/T	C/T	T/T	113832247	protein_coding
NW_020822370.1_22572317	MODIFIER	non_coding_transcript_variant	A/A	T/A	T/A	113832247	protein_coding
NW_020822370.1_22574093	MODIFIER	non_coding_transcript_variant	A/A	G/A	G/A	113832247	protein_coding
NW_020822370.1_22575266	MODIFIER	non_coding_transcript_variant	T/C	T/C	T/T	113832247	protein_coding
NW_020822370.1_22578166	MODIFIER	non_coding_transcript_variant	T/T	G/T	G/T	113832247	protein_coding
NW_020822370.1_22578811	MODIFIER	non_coding_transcript_variant	T/C	T/C	C/C	113832247	protein_coding
NW_020822370.1_22580241	MODIFIER	non_coding_transcript_variant	C/C	T/C	T/C	113832247	protein_coding
NW_020822370.1_22584841	MODIFIER	non_coding_transcript_variant	A/C	A/C	C/C	113832247	protein_coding
NW_020822370.1_22588871	MODIFIER	non_coding_transcript_variant	T/T	C/T	C/T	113832247	protein_coding
NW_020822370.1_22592308	MODIFIER	non_coding_transcript_variant	T/A	T/A	A/A	113832247	protein_coding
NW_020822370.1_22594994	MODIFIER	non_coding_transcript_variant	G/T	G/T	T/T	113832247	protein_coding
NW_020822370.1_22595046	MODIFIER	non_coding_transcript_variant	A/T	A/T	T/T	113832247	protein_coding
NW_020822370.1_22595315	MODIFIER	non_coding_transcript_variant	T/G	G/G	T/G	113832247	protein_coding
NW_020822370.1_22596658	MODIFIER	non_coding_transcript_variant	C/C	T/C	T/C	113832247	protein_coding
NW_020822370.1_22600279	MODIFIER	non_coding_transcript_variant	G/A	A/A	G/A	113832247	protein_coding
NW_020822370.1_22619731	MODIFIER	non_coding_transcript_variant	A/A	C/A	C/A	113832247	protein_coding
NW_020822370.1_22620872	MODIFIER	non_coding_transcript_variant	A/G	G/G	A/G	113832247	protein_coding
NW_020822370.1_22621004	MODIFIER	non_coding_transcript_variant	A/G	G/G	A/G	113832247	protein_coding
NW_020822370.1_22622336	MODIFIER	non_coding_transcript_variant	C/C	T/C	T/C	113832247	protein_coding
NW_020822370.1_22623192	MODIFIER	non_coding_transcript_variant	C/T	C/C	C/T	113832247	protein_coding
NW_020822370.1_22623458	MODIFIER	non_coding_transcript_variant	A/T	A/T	T/T	113832247	protein_coding
NW_020822370.1_22625065	MODIFIER	non_coding_transcript_variant	C/T	C/C	C/C	113832247	protein_coding
NW_020822370.1_22629892	MODIFIER	non_coding_transcript_variant	A/G	G/G	A/G	113832247	protein_coding
NW_020822370.1_22636277	MODIFIER	non_coding_transcript_variant	G/T	G/T	G/G	113832247	protein_coding
NW_020822370.1_22644528	MODIFIER	non_coding_transcript_variant	T/C	T/C	C/C	113832247	protein_coding
NW_020822370.1_22646908	MODIFIER	non_coding_transcript_variant	C/T	C/C	C/C	113832247	protein_coding
NW_020822370.1_22673502	MODIFIER	non_coding_transcript_variant	G/GA	G/GA	GA/GA	113832247	protein_coding
NW_020822370.1_22677257	MODIFIER	non_coding_transcript_variant	A/A	C/A	C/A	113832247	protein_coding
NW_020822370.1_22680192	MODIFIER	non_coding_transcript_variant	T/T	C/T	C/T	113832247	protein_coding
NW_020822370.1_22680235	MODIFIER	non_coding_transcript_variant	G/G	A/G	A/G	113832247	protein_coding
NW_020822370.1_22682122	MODIFIER	non_coding_transcript_variant	T/G	G/G	T/G	113832247	protein_coding
NW_020822370.1_22688584	MODIFIER	non_coding_transcript_variant	T/T	G/T	G/T	113832247	protein_coding
NW_020822370.1_22690005	MODIFIER	non_coding_transcript_variant	T/C	T/C	C/C	113832247	protein_coding
NW_020822370.1_22690725	MODIFIER	non_coding_transcript_variant	A/G	A/A	A/A	113832247	protein_coding
NW_020822370.1_22692838	MODIFIER	non_coding_transcript_variant	G/A	G/A	A/A	113832247	protein_coding
NW_020822370.1_22696058	MODIFIER	non_coding_transcript_variant	G/GTT	G/GTT	GTT/GTT	113832247	protein_coding
NW_020822370.1_22696480	MODIFIER	non_coding_transcript_variant	A/A	G/A	G/A	113832247	protein_coding
NW_020822370.1_22697998	MODIFIER	non_coding_transcript_variant	G/C	G/G	G/C	113832247	protein_coding
NW_020822370.1_22701331	MODIFIER	non_coding_transcript_variant	T/T	T/A	T/T	113832247	protein_coding
NW_020822370.1_22701401	MODIFIER	non_coding_transcript_variant	C/T	T/T	C/T	113832247	protein_coding
NW_020822370.1_22704144	MODIFIER	non_coding_transcript_variant	A/G	A/G	G/G	113832247	protein_coding
NW_020822370.1_22708906	MODIFIER	non_coding_transcript_variant	C/C	G/C	G/C	113832247	protein_coding
NW_020822370.1_22718890	MODIFIER	non_coding_transcript_variant	G/G	G/T	G/G	113832247	protein_coding
NW_020822370.1_22720362	MODIFIER	non_coding_transcript_variant	A/A	T/A	T/A	113832247	protein_coding
NW_020822370.1_22740792	MODIFIER	non_coding_transcript_variant	A/AAC	A/AAC	AAC/AAC	113832247	protein_coding
NW_020822370.1_22741123	MODIFIER	non_coding_transcript_variant	A/A	A/C	A/C	113832247	protein_coding
NW_020822370.1_22745531	MODIFIER	non_coding_transcript_variant	A/A	G/A	G/A	113832247	protein_coding
NW_020822370.1_22749034	MODIFIER	non_coding_transcript_variant	A/AT	A/AT	AT/AT	113832247	protein_coding
NW_020822370.1_22750922	MODIFIER	non_coding_transcript_variant	G/G	A/G	A/G	113832247	protein_coding
NW_020822370.1_22752001	MODIFIER	non_coding_transcript_variant	AT/A	AT/A	A/A	113832247	protein_coding
NW_020822370.1_22753187	MODIFIER	non_coding_transcript_variant	G/A	A/A	G/A	113832247	protein_coding
NW_020822370.1_22753217	MODIFIER	non_coding_transcript_variant	C/T	T/T	C/T	113832247	protein_coding
NW_020822370.1_22754031	MODIFIER	non_coding_transcript_variant	C/T	C/C	C/C	113832247	protein_coding
NW_020822370.1_22754317	MODIFIER	non_coding_transcript_variant	T/A	T/A	T/T	113832247	protein_coding
NW_020822370.1_22763464	MODIFIER	non_coding_transcript_variant	G/G	G/G	G/T	113832247	protein_coding
NW_020822370.1_22764653	MODIFIER	non_coding_transcript_variant	T/A	T/A	A/A	113832247	protein_coding
NW_020822370.1_22764696	MODIFIER	non_coding_transcript_variant	T/C	T/C	C/C	113832247	protein_coding
NW_020822370.1_22770849	MODIFIER	non_coding_transcript_variant	G/G	A/G	A/G	113832247	protein_coding
NW_020822370.1_22771620	MODIFIER	non_coding_transcript_variant	T/C	T/C	C/C	113832247	protein_coding
NW_020822370.1_22774074	MODIFIER	non_coding_transcript_variant	T/C	C/C	T/C	113832247	protein_coding
NW_020822370.1_22775091	MODIFIER	non_coding_transcript_variant	C/C	T/C	T/C	113832247	protein_coding
NW_020822370.1_22775297	MODIFIER	non_coding_transcript_variant	C/C	T/C	T/C	113832247	protein_coding
NW_020822370.1_22775552	MODIFIER	non_coding_transcript_variant	G/C	G/C	C/C	113832247	protein_coding
NW_020822370.1_22777188	MODIFIER	non_coding_transcript_variant	T/C	T/C	C/C	113832247	protein_coding
NW_020822370.1_22779779	MODIFIER	non_coding_transcript_variant	T/C	T/C	C/C	113832247	protein_coding
NW_020822370.1_22781199	MODIFIER	non_coding_transcript_variant	G/T	G/T	T/T	113832247	protein_coding
NW_020822370.1_22785447	MODIFIER	non_coding_transcript_variant	C/C	C/T	C/T	113832247	protein_coding
NW_020822370.1_22789600	MODIFIER	non_coding_transcript_variant	C/C	C/T	C/T	113832247	protein_coding
NW_020822370.1_22791900	MODIFIER	non_coding_transcript_variant	G/GT	GT/GT	G/GT	113832247	protein_coding
NW_020822370.1_22792566	MODIFIER	non_coding_transcript_variant	AT/AT	A/AT	A/AT	113832247	protein_coding
NW_020822370.1_22792575	MODIFIER	non_coding_transcript_variant	T/T	A/T	A/T	113832247	protein_coding
NW_020822370.1_22792596	MODIFIER	non_coding_transcript_variant	T/T	T/G	T/G	113832247	protein_coding
NW_020822370.1_22793067	MODIFIER	non_coding_transcript_variant	C/CA	CA/CA	C/CA	113832247	protein_coding
NW_020822370.1_22800532	MODIFIER	non_coding_transcript_variant	A/C	A/C	C/C	113832247	protein_coding
NW_020822370.1_22805526	MODIFIER	non_coding_transcript_variant	T/T	A/T	A/T	113832247	protein_coding
NW_020822370.1_22808595	MODIFIER	non_coding_transcript_variant	T/A	A/A	T/A	113832247	protein_coding
NW_020822370.1_22808853	MODIFIER	non_coding_transcript_variant	G/A	G/G	G/G	113832247	protein_coding
NW_020822370.1_22814690	MODIFIER	non_coding_transcript_variant	C/T	C/T	T/T	113832247	protein_coding
NW_020822370.1_22819139	MODIFIER	non_coding_transcript_variant	T/T	T/T	T/C	113832247	protein_coding
NW_020822370.1_22821344	MODIFIER	non_coding_transcript_variant	G/G	G/G	G/A	113832247	protein_coding
NW_020822370.1_22823118	MODIFIER	non_coding_transcript_variant	C/A	C/A	A/A	113832247	protein_coding
NW_020822370.1_22823814	MODIFIER	non_coding_transcript_variant	C/C	T/C	T/C	113832247	protein_coding
NW_020822370.1_22829590	MODIFIER	non_coding_transcript_variant	A/A	C/A	C/A	113832247	protein_coding
NW_020822370.1_22830751	MODIFIER	non_coding_transcript_variant	A/A	A/G	A/G	113832247	protein_coding
NW_020822370.1_22832025	MODIFIER	non_coding_transcript_variant	CT/C	CT/C	C/C	113832247	protein_coding
NW_020822370.1_22835131	MODIFIER	non_coding_transcript_variant	A/AAT	A/A	A/AAT	113832247	protein_coding
NW_020822370.1_22836447	MODIFIER	non_coding_transcript_variant	A/A	G/A	G/A	113832247	protein_coding
NW_020822370.1_22837598	MODIFIER	non_coding_transcript_variant	C/C	C/G	C/C	113832247	protein_coding
NW_020822370.1_22839600	MODIFIER	non_coding_transcript_variant	C/T	T/T	C/T	113832247	protein_coding
NW_020822370.1_22840116	MODIFIER	non_coding_transcript_variant	C/CTG	C/CTG	C/C	113832247	protein_coding
NW_020822370.1_22846290	MODIFIER	non_coding_transcript_variant	T/G	T/G	G/G	113832247	protein_coding
NW_020822370.1_22852188	MODIFIER	non_coding_transcript_variant	C/C	C/A	C/C	113832247	protein_coding
NW_020822370.1_22853584	MODIFIER	non_coding_transcript_variant	A/A	C/A	C/A	113832247	protein_coding
NW_020822370.1_22858286	MODIFIER	non_coding_transcript_variant	T/C	C/C	T/C	113832247	protein_coding
NW_020822370.1_22862874	MODIFIER	non_coding_transcript_variant	G/G	A/G	A/G	113832247	protein_coding
NW_020822370.1_22863709	MODIFIER	non_coding_transcript_variant	C/T	C/C	C/C	113832247	protein_coding
NW_020822370.1_22873786	MODIFIER	non_coding_transcript_variant	C/C	C/C	C/T	113832247	protein_coding
NW_020822370.1_22874842	MODIFIER	non_coding_transcript_variant	G/T	G/T	T/T	113832247	protein_coding
NW_020822370.1_22879057	MODIFIER	non_coding_transcript_variant	T/T	T/T	T/C	113832247	protein_coding
NW_020822370.1_22879135	MODIFIER	non_coding_transcript_variant	A/A	A/G	A/A	113832247	protein_coding
NW_020822370.1_22879170	MODIFIER	non_coding_transcript_variant	T/T	T/C	T/T	113832247	protein_coding
NW_020822370.1_22884491	MODIFIER	non_coding_transcript_variant	A/A	A/A	A/G	113832247	protein_coding
NW_020822370.1_22890337	MODIFIER	non_coding_transcript_variant	T/G	T/G	G/G	113832247	protein_coding
NW_020822370.1_22892795	MODIFIER	non_coding_transcript_variant	A/A	A/G	A/A	113832247	protein_coding
NW_020822370.1_22895974	MODIFIER	non_coding_transcript_variant	GA/G	G/G	GA/G	113832247	protein_coding
NW_020822370.1_22896026	MODIFIER	non_coding_transcript_variant	T/T	C/T	C/T	113832247	protein_coding
NW_020822370.1_22902567	MODIFIER	non_coding_transcript_variant	T/A	T/A	A/A	113832247	protein_coding
NW_020822370.1_22905745	MODIFIER	non_coding_transcript_variant	C/C	T/C	T/C	113832247	protein_coding
NW_020822370.1_22907980	MODIFIER	non_coding_transcript_variant	T/T	A/T	A/T	113832247	protein_coding
NW_020822370.1_22912795	MODIFIER	non_coding_transcript_variant	C/T	C/T	T/T	113832247	protein_coding
NW_020822370.1_22953536	MODIFIER	non_coding_transcript_variant	C/C	C/T	C/C	100755926	protein_coding
NW_020822370.1_22955796	MODIFIER	non_coding_transcript_variant	G/A	G/A	A/A	100755926	protein_coding
NW_020822370.1_22960821	MODIFIER	non_coding_transcript_variant	T/T	C/T	C/T	100755926	protein_coding
NW_020822370.1_22962314	MODIFIER	non_coding_transcript_variant	GTA/GTA	G/GTA	G/GTA	100755926	protein_coding
NW_020822370.1_22964140	MODIFIER	non_coding_transcript_variant	A/G	A/G	A/A	100755926	protein_coding
NW_020822370.1_22964642	MODIFIER	non_coding_transcript_variant	T/C	T/T	T/C	100755926	protein_coding
NW_020822370.1_22964952	MODIFIER	non_coding_transcript_variant	C/C	C/T	C/T	100755926	protein_coding
NW_020822370.1_22964986	MODIFIER	non_coding_transcript_variant	C/C	C/T	C/C	100755926	protein_coding
NW_020822370.1_22967253	MODIFIER	non_coding_transcript_variant	C/T	C/T	C/C	100755926	protein_coding
NW_020822370.1_22975428	MODIFIER	non_coding_transcript_variant	G/T	T/T	G/T	100755926	protein_coding
NW_020822370.1_22975890	MODIFIER	non_coding_transcript_variant	G/A	G/G	G/A	100755926	protein_coding
NW_020822370.1_22975891	MODIFIER	non_coding_transcript_variant	C/G	C/C	C/G	100755926	protein_coding
NW_020822370.1_22976605	MODIFIER	non_coding_transcript_variant	G/G	G/C	G/C	100755926	protein_coding
NW_020822370.1_22981109	MODIFIER	non_coding_transcript_variant	G/G	GT/G	GT/G	100755926	protein_coding
NW_020822370.1_22997960	MODIFIER	non_coding_transcript_variant	G/A	G/A	G/G	100755926	protein_coding
NW_020822370.1_22997974	MODIFIER	non_coding_transcript_variant	C/T	C/T	C/C	100755926	protein_coding
NW_020822370.1_23000835	MODIFIER	non_coding_transcript_variant	C/G	C/C	C/C	100755926	protein_coding
NW_020822370.1_23004888	MODIFIER	non_coding_transcript_variant	T/T	T/C	T/T	100755926	protein_coding
NW_020822370.1_23020772	MODIFIER	non_coding_transcript_variant	C/T	C/T	T/T	100755926	protein_coding
NW_020822370.1_23024524	MODIFIER	non_coding_transcript_variant	G/GGT	G/GGT	G/G	100755926	protein_coding
NW_020822370.1_23024918	MODIFIER	non_coding_transcript_variant	T/T	G/T	G/T	100755926	protein_coding
NW_020822370.1_23034430	MODIFIER	non_coding_transcript_variant	T/A	T/A	A/A	100755926	protein_coding
NW_020822370.1_23034431	MODIFIER	non_coding_transcript_variant	A/T	A/T	T/T	100755926	protein_coding
NW_020822370.1_23043954	MODIFIER	non_coding_transcript_variant	A/G	A/G	G/G	100755926	protein_coding
NW_020822370.1_23046707	MODIFIER	non_coding_transcript_variant	T/A	T/A	A/A	100755926	protein_coding
NW_020822370.1_23050055	MODIFIER	non_coding_transcript_variant	T/TG	T/TG	TG/TG	100755926	protein_coding
NW_020822370.1_23052302	MODIFIER	non_coding_transcript_variant	CA/C	C/C	CA/C	100755926	protein_coding
NW_020822370.1_23052528	MODIFIER	non_coding_transcript_variant	G/A	G/A	A/A	100755926	protein_coding
NW_020822370.1_23052608	MODIFIER	non_coding_transcript_variant	T/G	T/G	G/G	100755926	protein_coding
NW_020822370.1_23052764	MODIFIER	non_coding_transcript_variant	C/C	C/C	C/T	100755926	protein_coding
NW_020822370.1_23057215	MODIFIER	non_coding_transcript_variant	A/C	A/C	C/C	100755926	protein_coding
NW_020822370.1_23069251	MODIFIER	non_coding_transcript_variant	T/T	T/C	T/C	100755632	protein_coding
NW_020822370.1_23070640	MODIFIER	non_coding_transcript_variant	C/CA	CA/CA	C/CA	100755632	protein_coding
NW_020822370.1_23071156	LOW	synonymous_variant	A/G	G/G	A/G	100755632	protein_coding
NW_020822370.1_23071156	MODIFIER	non_coding_transcript_variant	A/G	G/G	A/G	100755632	protein_coding
NW_020822370.1_2314393	MODIFIER	non_coding_transcript_variant	G/G	G/G	G/T	100761439	protein_coding
NW_020822370.1_23152068	MODIFIER	non_coding_transcript_variant	G/G	G/G	G/A	100752994	protein_coding
NW_020822370.1_23152076	MODIFIER	non_coding_transcript_variant	A/A	A/A	A/G	100752994	protein_coding
NW_020822370.1_2315230	MODIFIER	non_coding_transcript_variant	TG/T	TG/TG	TG/TG	100761439	protein_coding
NW_020822370.1_23160513	MODIFIER	non_coding_transcript_variant	AAC/A	AAC/AAC	AAC/A	100752994	protein_coding
NW_020822370.1_23161556	MODIFIER	non_coding_transcript_variant	C/CT	C/CT	C/C	100752994	protein_coding
NW_020822370.1_2319249	MODIFIER	non_coding_transcript_variant	T/TC	T/T	T/T	100761439	protein_coding
NW_020822370.1_23203491	MODIFIER	non_coding_transcript_variant	C/CA	CA/CA	CA/CA	100752994	protein_coding
NW_020822370.1_23207011	MODIFIER	non_coding_transcript_variant	G/G	G/G	G/A	100752994	protein_coding
NW_020822370.1_23219202	MODIFIER	non_coding_transcript_variant	GT/G	G/G	GT/G	100752994	protein_coding
NW_020822370.1_23227831	MODIFIER	non_coding_transcript_variant	T/T	G/T	G/T	100752994	protein_coding
NW_020822370.1_23228666	MODIFIER	non_coding_transcript_variant	G/G	C/G	C/G	100752994	protein_coding
NW_020822370.1_23228671	MODIFIER	non_coding_transcript_variant	A/A	C/A	C/A	100752994	protein_coding
NW_020822370.1_23235856	MODIFIER	non_coding_transcript_variant	A/T	A/T	T/T	100752994	protein_coding
NW_020822370.1_23244213	MODIFIER	non_coding_transcript_variant	ATT/ATT	ATT/A	ATT/A	100752994	protein_coding
NW_020822370.1_23247404	MODIFIER	non_coding_transcript_variant	C/C	C/T	C/C	100752994	protein_coding
NW_020822370.1_23252600	MODIFIER	non_coding_transcript_variant	C/A	C/A	C/C	100752994	protein_coding
NW_020822370.1_23271111	MODIFIER	non_coding_transcript_variant	C/G	C/C	C/C	100752994	protein_coding
NW_020822370.1_23272242	MODIFIER	non_coding_transcript_variant	T/C	T/C	C/C	100752994	protein_coding
NW_020822370.1_23279671	MODIFIER	non_coding_transcript_variant	TA/T	TA/T	TA/TA	100752994	protein_coding
NW_020822370.1_23283899	MODIFIER	non_coding_transcript_variant	T/T	A/T	A/T	100752994	protein_coding
NW_020822370.1_23284024	MODIFIER	non_coding_transcript_variant	A/G	A/A	A/G	100752994	protein_coding
NW_020822370.1_23299488	MODIFIER	non_coding_transcript_variant	GTT/GTT	GTT/GTT	G/GTT	100752994	protein_coding
NW_020822370.1_23305852	MODIFIER	non_coding_transcript_variant	A/T	A/T	T/T	100752994	protein_coding
NW_020822370.1_23312514	MODIFIER	non_coding_transcript_variant	G/A	A/A	G/A	100752994	protein_coding
NW_020822370.1_23318167	MODIFIER	non_coding_transcript_variant	C/C	C/T	C/C	100752994	protein_coding
NW_020822370.1_23320589	MODIFIER	non_coding_transcript_variant	T/T	C/T	C/T	100752994	protein_coding
NW_020822370.1_23327000	MODIFIER	non_coding_transcript_variant	G/G	G/A	G/A	100752994	protein_coding
NW_020822370.1_23328110	MODIFIER	non_coding_transcript_variant	C/C	C/T	C/T	100752994	protein_coding
NW_020822370.1_23332288	MODIFIER	non_coding_transcript_variant	C/A	A/A	C/A	100752994	protein_coding
NW_020822370.1_23337628	MODIFIER	non_coding_transcript_variant	G/G	A/G	A/G	100752994	protein_coding
NW_020822370.1_23340450	MODIFIER	non_coding_transcript_variant	A/A	A/A	A/G	100752994	protein_coding
NW_020822370.1_2334079	MODIFIER	non_coding_transcript_variant	T/C	C/C	T/C	100761439	protein_coding
NW_020822370.1_23350830	MODIFIER	non_coding_transcript_variant	G/A	G/G	G/G	100752994	protein_coding
NW_020822370.1_23357751	MODIFIER	non_coding_transcript_variant	C/C	G/C	G/C	100752994	protein_coding
NW_020822370.1_23360970	MODIFIER	non_coding_transcript_variant	AT/A	A/A	A/A	100752994	protein_coding
NW_020822370.1_23381558	MODIFIER	non_coding_transcript_variant	A/G	A/G	G/G	100752994	protein_coding
NW_020822370.1_23390266	MODIFIER	non_coding_transcript_variant	T/C	C/C	T/C	100752994	protein_coding
NW_020822370.1_23391230	MODIFIER	non_coding_transcript_variant	T/A	A/A	T/A	100752994	protein_coding
NW_020822370.1_23395987	MODIFIER	non_coding_transcript_variant	G/A	A/A	G/A	100752994	protein_coding
NW_020822370.1_23405100	MODIFIER	non_coding_transcript_variant	GA/G	G/G	GA/G	100752994	protein_coding
NW_020822370.1_23405920	MODIFIER	non_coding_transcript_variant	C/T	C/C	C/T	100752994	protein_coding
NW_020822370.1_23408068	MODIFIER	non_coding_transcript_variant	C/T	C/T	C/C	100752994	protein_coding
NW_020822370.1_23408074	MODIFIER	non_coding_transcript_variant	A/G	A/G	A/A	100752994	protein_coding
NW_020822370.1_23409459	MODIFIER	non_coding_transcript_variant	T/T	T/T	T/C	100752994	protein_coding
NW_020822370.1_23409866	MODIFIER	non_coding_transcript_variant	G/A	A/A	G/A	100752994	protein_coding
NW_020822370.1_23411023	MODIFIER	non_coding_transcript_variant	C/G	G/G	C/G	100752994	protein_coding
NW_020822370.1_23412665	MODIFIER	non_coding_transcript_variant	GT/G	G/G	GT/G	100752994	protein_coding
NW_020822370.1_23415924	MODIFIER	non_coding_transcript_variant	T/A	T/A	A/A	100752994	protein_coding
NW_020822370.1_23416572	MODIFIER	non_coding_transcript_variant	G/GTT	G/GTT	GTT/GTT	100752994	protein_coding
NW_020822370.1_23416905	MODIFIER	non_coding_transcript_variant	G/A	G/A	A/A	100752994	protein_coding
NW_020822370.1_23423449	MODIFIER	non_coding_transcript_variant	G/G	G/C	G/C	100752994	protein_coding
NW_020822370.1_23424094	MODIFIER	non_coding_transcript_variant	A/G	A/A	A/A	100752994	protein_coding
NW_020822370.1_23425585	MODIFIER	non_coding_transcript_variant	G/G	G/A	G/A	100752994	protein_coding
NW_020822370.1_23433289	MODIFIER	non_coding_transcript_variant	C/CT	C/CT	C/C	100752994	protein_coding
NW_020822370.1_23440475	MODIFIER	non_coding_transcript_variant	CT/CT	CT/CT	CT/C	100752994	protein_coding
NW_020822370.1_23450647	MODIFIER	non_coding_transcript_variant	T/C	T/C	C/C	100752994	protein_coding
NW_020822370.1_23455581	MODIFIER	non_coding_transcript_variant	AT/ATT	A/ATT	A/ATT	100752994	protein_coding
NW_020822370.1_2353562	MODIFIER	non_coding_transcript_variant	C/C	C/C	C/T	100761439	protein_coding
NW_020822370.1_2355205	MODIFIER	non_coding_transcript_variant	G/G	G/G	G/T	100761439	protein_coding
NW_020822370.1_25449994	MODIFIER	non_coding_transcript_variant	AGT/A	AGT/AGT	AGT/A	100769778	protein_coding
NW_020822370.1_25464973	MODIFIER	non_coding_transcript_variant	C/C	C/C	C/A	100769778	protein_coding
NW_020822370.1_25470168	MODIFIER	non_coding_transcript_variant	A/C	A/A	A/A	100769778	protein_coding
NW_020822370.1_25478342	MODIFIER	non_coding_transcript_variant	C/C	C/T	C/C	100769778	protein_coding
NW_020822370.1_25493112	MODIFIER	non_coding_transcript_variant	TC/T	TC/TC	TC/T	100769778	protein_coding
NW_020822370.1_25498044	MODIFIER	non_coding_transcript_variant	C/CT	CT/CT	C/CT	100769778	protein_coding
NW_020822370.1_25511205	MODIFIER	non_coding_transcript_variant	AT/A	AT/A	AT/AT	100769778	protein_coding
NW_020822370.1_25525047	MODIFIER	non_coding_transcript_variant	A/C	A/C	C/C	100769778	protein_coding
NW_020822370.1_25552064	MODIFIER	non_coding_transcript_variant	GT/G	GT/G	G/G	100769778	protein_coding
NW_020822370.1_25552256	MODIFIER	non_coding_transcript_variant	G/G	G/GT	G/GT	100769778	protein_coding
NW_020822370.1_25553803	MODIFIER	non_coding_transcript_variant	GA/GA	GA/GA	G/GA	100769778	protein_coding
NW_020822370.1_25554585	MODIFIER	non_coding_transcript_variant	TA/T	TA/T	TA/TA	100769778	protein_coding
NW_020822370.1_25560051	MODIFIER	non_coding_transcript_variant	C/CT	C/C	C/CT	100769778	protein_coding
NW_020822370.1_25564593	MODIFIER	non_coding_transcript_variant	G/G	G/G	G/C	100769778	protein_coding
NW_020822370.1_25595191	MODIFIER	non_coding_transcript_variant	T/T	T/C	T/T	100767775	protein_coding
NW_020822370.1_25627594	MODIFIER	non_coding_transcript_variant	T/T	T/A	T/A	100767775	protein_coding
NW_020822370.1_25653876	MODIFIER	non_coding_transcript_variant	C/C	C/C	C/A	100768354	protein_coding
NW_020822370.1_25658415	MODIFIER	non_coding_transcript_variant	T/C	T/C	C/C	100768354	protein_coding
NW_020822370.1_25668777	MODIFIER	non_coding_transcript_variant	C/C	C/C	C/T	100768354	protein_coding
NW_020822370.1_25669121	MODIFIER	non_coding_transcript_variant	T/C	T/C	C/C	100768354	protein_coding
NW_020822370.1_25677136	MODIFIER	non_coding_transcript_variant	C/T	T/T	C/T	100768354	protein_coding
NW_020822370.1_25683611	MODIFIER	non_coding_transcript_variant	C/C	C/CT	C/CT	100768354	protein_coding
NW_020822370.1_25692529	MODIFIER	non_coding_transcript_variant	G/G	A/G	A/G	100768354	protein_coding
NW_020822370.1_25699052	MODIFIER	non_coding_transcript_variant	T/T	C/T	C/T	100768354	protein_coding
NW_020822370.1_25709611	MODIFIER	non_coding_transcript_variant	C/C	C/C	C/T	100768354	protein_coding
NW_020822370.1_25711635	MODIFIER	non_coding_transcript_variant	G/A	G/A	A/A	100768354	protein_coding
NW_020822370.1_25724206	MODIFIER	non_coding_transcript_variant	T/T	T/A	T/A	100768354	protein_coding
NW_020822370.1_25724216	MODIFIER	non_coding_transcript_variant	T/C	T/C	T/T	100768354	protein_coding
NW_020822370.1_25727547	MODIFIER	non_coding_transcript_variant	T/C	T/T	T/T	100768354	protein_coding
NW_020822370.1_25732753	MODIFIER	non_coding_transcript_variant	G/A	G/A	A/A	100768354	protein_coding
NW_020822370.1_25734189	MODIFIER	non_coding_transcript_variant	T/C	T/C	C/C	100768354	protein_coding
NW_020822370.1_25743192	MODIFIER	non_coding_transcript_variant	G/A	G/G	G/G	100768354	protein_coding
NW_020822370.1_25753400	MODIFIER	non_coding_transcript_variant	GA/GA	GA/GA	GA/G	100768639	protein_coding
NW_020822370.1_25753551	MODIFIER	non_coding_transcript_variant	G/A	A/A	G/A	100768639	protein_coding
NW_020822370.1_25783412	MODIFIER	non_coding_transcript_variant	C/T	C/C	C/C	100768932	protein_coding
NW_020822370.1_25790528	MODIFIER	non_coding_transcript_variant	A/G	A/G	G/G	100768932	protein_coding
NW_020822370.1_25792062	MODIFIER	non_coding_transcript_variant	A/A	A/G	A/G	100768932	protein_coding
NW_020822370.1_25792919	MODIFIER	non_coding_transcript_variant	A/A	A/C	A/C	100768932	protein_coding
NW_020822370.1_25833772	MODIFIER	non_coding_transcript_variant	C/T	C/C	C/C	100769210	protein_coding
NW_020822370.1_25834096	MODIFIER	non_coding_transcript_variant	T/C	C/C	T/C	100769210	protein_coding
NW_020822370.1_25837896	MODIFIER	non_coding_transcript_variant	T/A	T/A	A/A	100769210	protein_coding
NW_020822370.1_25857983	MODIFIER	non_coding_transcript_variant	A/A	A/A	A/G	100769495	protein_coding
NW_020822370.1_25858019	MODIFIER	non_coding_transcript_variant	G/G	A/G	A/G	100769495	protein_coding
NW_020822370.1_25859854	MODIFIER	non_coding_transcript_variant	A/A	A/C	A/C	100769495	protein_coding
NW_020822370.1_25859856	MODIFIER	non_coding_transcript_variant	G/C	G/G	G/G	100769495	protein_coding
NW_020822370.1_25861150	MODIFIER	non_coding_transcript_variant	T/C	C/C	C/C	100769495	protein_coding
NW_020822370.1_25861540	MODIFIER	non_coding_transcript_variant	T/T	T/A	T/A	100769495	protein_coding
NW_020822370.1_25861553	MODIFIER	non_coding_transcript_variant	C/C	C/T	C/T	100769495	protein_coding
NW_020822370.1_25861640	MODIFIER	non_coding_transcript_variant	C/C	C/A	C/C	100769495	protein_coding
NW_020822370.1_26422839	MODIFIER	non_coding_transcript_variant	G/G	G/G	G/A	100773655	protein_coding
NW_020822370.1_26425665	MODIFIER	non_coding_transcript_variant	C/C	C/T	C/C	100773655	protein_coding
NW_020822370.1_26428584	MODIFIER	non_coding_transcript_variant	A/A	A/T	A/A	100773655	protein_coding
NW_020822370.1_26429073	MODIFIER	non_coding_transcript_variant	C/C	C/A	C/C	100773655	protein_coding
NW_020822370.1_26429751	MODIFIER	non_coding_transcript_variant	TAACC/TAACC	TAACC/T	TAACC/T	100773655	protein_coding
NW_020822370.1_26441427	MODIFIER	non_coding_transcript_variant	G/A	G/A	G/G	100773655	protein_coding
NW_020822370.1_26441493	MODIFIER	non_coding_transcript_variant	T/A	T/A	A/A	100773655	protein_coding
NW_020822370.1_26441504	MODIFIER	non_coding_transcript_variant	C/T	C/T	T/T	100773655	protein_coding
NW_020822370.1_26448619	MODIFIER	non_coding_transcript_variant	G/G	G/GCA	G/GCA	100773655	protein_coding
NW_020822370.1_26449533	MODIFIER	non_coding_transcript_variant	T/T	T/T	G/T	100773655	protein_coding
NW_020822370.1_26450507	MODIFIER	non_coding_transcript_variant	CA/C	C/C	CA/C	100773655	protein_coding
NW_020822370.1_26459530	MODIFIER	non_coding_transcript_variant	ATT/ATT	A/ATT	A/ATT	100773655	protein_coding
NW_020822370.1_26462538	MODIFIER	non_coding_transcript_variant	TG/TG	T/TG	T/TG	100773655	protein_coding
NW_020822370.1_26464082	MODIFIER	non_coding_transcript_variant	T/A	T/A	T/T	100773655	protein_coding
NW_020822370.1_26470992	MODIFIER	non_coding_transcript_variant	C/T	C/T	C/C	100773655	protein_coding
NW_020822370.1_26472806	MODIFIER	non_coding_transcript_variant	C/CT	C/CT	CT/CT	100773655	protein_coding
NW_020822370.1_26475282	MODIFIER	non_coding_transcript_variant	G/G	G/C	G/C	100773655	protein_coding
NW_020822370.1_26480500	MODIFIER	non_coding_transcript_variant	ATATC/ATATC	ATATC/A	ATATC/A	100773655	protein_coding
NW_020822370.1_26482487	MODIFIER	non_coding_transcript_variant	G/G	G/A	G/G	100773655	protein_coding
NW_020822370.1_26490438	MODIFIER	non_coding_transcript_variant	C/C	C/C	C/A	100773655	protein_coding
NW_020822370.1_26502798	MODIFIER	non_coding_transcript_variant	A/A	A/C	A/A	100773655	protein_coding
NW_020822370.1_26502807	MODIFIER	non_coding_transcript_variant	T/T	T/C	T/T	100773655	protein_coding
NW_020822370.1_26504916	MODIFIER	non_coding_transcript_variant	A/A	A/G	A/A	100773655	protein_coding
NW_020822370.1_26510853	MODIFIER	non_coding_transcript_variant	A/G	A/G	G/G	100773655	protein_coding
NW_020822370.1_26511034	MODIFIER	non_coding_transcript_variant	GA/G	GA/G	G/G	100773655	protein_coding
NW_020822370.1_26517140	MODIFIER	non_coding_transcript_variant	G/A	G/A	A/A	100773655	protein_coding
NW_020822370.1_26523344	MODIFIER	non_coding_transcript_variant	C/C	C/C	C/T	100773655	protein_coding
NW_020822370.1_26523960	MODIFIER	non_coding_transcript_variant	C/C	C/T	C/C	100773655	protein_coding
NW_020822370.1_26527490	MODIFIER	non_coding_transcript_variant	T/A	T/T	T/T	100773655	protein_coding
NW_020822370.1_26533021	MODIFIER	non_coding_transcript_variant	C/C	C/C	C/A	100773655	protein_coding
NW_020822370.1_26535501	MODIFIER	non_coding_transcript_variant	C/C	T/C	T/T	100773655	protein_coding
NW_020822370.1_26535835	MODIFIER	non_coding_transcript_variant	A/A	C/A	A/A	100773655	protein_coding
NW_020822370.1_26542439	MODIFIER	non_coding_transcript_variant	G/G	A/G	A/G	100773655	protein_coding
NW_020822370.1_26544630	MODIFIER	non_coding_transcript_variant	G/G	G/A	G/G	100773655	protein_coding
NW_020822370.1_26556060	MODIFIER	non_coding_transcript_variant	T/C	T/T	T/C	100773655	protein_coding
NW_020822370.1_26566578	MODIFIER	non_coding_transcript_variant	A/A	A/A	A/T	100773655	protein_coding
NW_020822370.1_26569603	MODIFIER	non_coding_transcript_variant	A/C	A/A	A/A	100773655	protein_coding
NW_020822370.1_26569608	MODIFIER	non_coding_transcript_variant	A/T	A/A	A/A	100773655	protein_coding
NW_020822370.1_26570053	MODIFIER	non_coding_transcript_variant	G/A	G/A	G/G	100773655	protein_coding
NW_020822370.1_26573821	MODIFIER	non_coding_transcript_variant	T/G	T/G	G/G	100773655	protein_coding
NW_020822370.1_26575674	MODIFIER	non_coding_transcript_variant	C/C	C/C	C/A	100773655	protein_coding
NW_020822370.1_26578238	MODIFIER	non_coding_transcript_variant	T/TA	T/T	T/T	100773655	protein_coding
NW_020822370.1_26580870	MODIFIER	non_coding_transcript_variant	T/T	C/T	C/T	100773655	protein_coding
NW_020822370.1_26581804	MODIFIER	non_coding_transcript_variant	C/T	C/C	C/C	100773655	protein_coding
NW_020822370.1_26582423	MODIFIER	non_coding_transcript_variant	C/T	C/T	T/T	100773655	protein_coding
NW_020822370.1_26582467	MODIFIER	non_coding_transcript_variant	T/C	T/C	C/C	100773655	protein_coding
NW_020822370.1_26583074	MODIFIER	non_coding_transcript_variant	C/A	C/C	C/C	100773655	protein_coding
NW_020822370.1_26583136	MODIFIER	non_coding_transcript_variant	T/C	C/C	T/C	100773655	protein_coding
NW_020822370.1_26597105	MODIFIER	non_coding_transcript_variant	G/G	G/G	G/A	100773655	protein_coding
NW_020822370.1_26632098	MODIFIER	non_coding_transcript_variant	T/C	C/C	T/C	100773655	protein_coding
NW_020822370.1_26632438	MODIFIER	non_coding_transcript_variant	AAC/A	AAC/AAC	AAC/A	100773655	protein_coding
NW_020822370.1_26645524	MODIFIER	non_coding_transcript_variant	A/A	A/A	A/G	100773655	protein_coding
NW_020822370.1_26649591	MODIFIER	non_coding_transcript_variant	C/C	C/T	C/T	100773655	protein_coding
NW_020822370.1_26654456	MODIFIER	non_coding_transcript_variant	C/C	A/C	A/C	100773655	protein_coding
NW_020822370.1_26660131	MODIFIER	non_coding_transcript_variant	AAG/A	AAG/AAG	AAG/A	100773655	protein_coding
NW_020822370.1_26668082	MODIFIER	non_coding_transcript_variant	A/G	A/A	A/A	100773655	protein_coding
NW_020822370.1_26668256	MODIFIER	non_coding_transcript_variant	A/G	A/G	G/G	100773655	protein_coding
NW_020822370.1_26669976	MODIFIER	non_coding_transcript_variant	T/T	C/T	C/T	100773655	protein_coding
NW_020822370.1_26684200	MODIFIER	non_coding_transcript_variant	T/T	C/T	C/T	100773655	protein_coding
NW_020822370.1_26691614	MODIFIER	non_coding_transcript_variant	C/C	T/C	T/C	100773655	protein_coding
NW_020822370.1_26707882	MODIFIER	non_coding_transcript_variant	G/A	G/A	G/G	100773655	protein_coding
NW_020822370.1_26715441	MODIFIER	non_coding_transcript_variant	G/T	G/T	T/T	100773655	protein_coding
NW_020822370.1_26715708	MODIFIER	non_coding_transcript_variant	A/A	A/A	A/G	100773655	protein_coding
NW_020822370.1_26725937	MODIFIER	non_coding_transcript_variant	C/C	C/C	C/A	100773655	protein_coding
NW_020822370.1_26727125	MODIFIER	non_coding_transcript_variant	AT/A	A/A	AT/A	100773655	protein_coding
NW_020822370.1_26728589	MODIFIER	non_coding_transcript_variant	T/A	T/A	T/T	100773655	protein_coding
NW_020822370.1_26728612	MODIFIER	non_coding_transcript_variant	G/GT	G/GT	G/G	100773655	protein_coding
NW_020822370.1_26728957	MODIFIER	non_coding_transcript_variant	C/C	C/A	C/C	100773655	protein_coding
NW_020822370.1_26733135	MODIFIER	non_coding_transcript_variant	T/C	T/C	C/C	100773655	protein_coding
NW_020822370.1_26739694	MODIFIER	non_coding_transcript_variant	GGT/GGT	GGT/G	GGT/G	100773655	protein_coding
NW_020822370.1_26741474	MODIFIER	non_coding_transcript_variant	G/G	G/G	G/A	100773655	protein_coding
NW_020822370.1_26743032	MODIFIER	non_coding_transcript_variant	AT/AT	AT/A	AT/A	100773655	protein_coding
NW_020822370.1_26754285	MODIFIER	non_coding_transcript_variant	TA/T	TA/T	T/T	100773655	protein_coding
NW_020822370.1_26756036	MODIFIER	non_coding_transcript_variant	T/T	T/C	T/T	100773655	protein_coding
NW_020822370.1_26756285	MODIFIER	non_coding_transcript_variant	T/TA	TA/TA	TA/TA	100773655	protein_coding
NW_020822370.1_27022056	MODIFIER	non_coding_transcript_variant	C/C	T/C	T/C	100761495	protein_coding
NW_020822370.1_27022500	MODIFIER	non_coding_transcript_variant	A/C	C/C	A/C	100761495	protein_coding
NW_020822370.1_27025657	MODIFIER	non_coding_transcript_variant	C/T	C/C	C/C	100761495	protein_coding
NW_020822370.1_27027033	MODIFIER	non_coding_transcript_variant	A/G	A/G	G/G	100761495	protein_coding
NW_020822370.1_27037123	MODIFIER	non_coding_transcript_variant	C/C	C/A	C/C	100761495	protein_coding
NW_020822370.1_27044596	MODIFIER	non_coding_transcript_variant	A/T	A/A	A/T	100761495	protein_coding
NW_020822370.1_27045739	MODIFIER	non_coding_transcript_variant	G/A	G/A	G/G	100761495	protein_coding
NW_020822370.1_27056721	MODERATE	missense_variant	G/G	G/A	G/G	100761495	protein_coding
NW_020822370.1_27056721	MODIFIER	non_coding_transcript_variant	G/G	G/A	G/G	100761495	protein_coding
NW_020822370.1_27057828	MODIFIER	non_coding_transcript_variant	C/C	C/T	C/C	100761495	protein_coding
NW_020822370.1_27126275	MODIFIER	intragenic_variant	C/C	C/C	C/T	100761205	protein_coding
NW_020822370.1_27126275	MODIFIER	non_coding_transcript_variant	C/C	C/C	C/T	100761205	protein_coding
NW_020822370.1_27134770	MODIFIER	intragenic_variant	A/A	A/G	A/A	100761205	protein_coding
NW_020822370.1_27134770	MODIFIER	non_coding_transcript_variant	A/A	A/G	A/A	100761205	protein_coding
NW_020822370.1_27142433	MODIFIER	intragenic_variant	T/T	T/T	T/A	100761205	protein_coding
NW_020822370.1_27142433	MODIFIER	non_coding_transcript_variant	T/T	T/T	T/A	100761205	protein_coding
NW_020822370.1_27143401	MODIFIER	intragenic_variant	A/AT	A/A	A/A	100761205	protein_coding
NW_020822370.1_27143401	MODIFIER	non_coding_transcript_variant	A/AT	A/A	A/A	100761205	protein_coding
NW_020822370.1_27154635	MODIFIER	intragenic_variant	C/C	C/A	C/C	100761205	protein_coding
NW_020822370.1_27154635	MODIFIER	non_coding_transcript_variant	C/C	C/A	C/C	100761205	protein_coding
NW_020822370.1_27176438	MODIFIER	intragenic_variant	G/T	T/T	G/T	100761205	protein_coding
NW_020822370.1_27176438	MODIFIER	non_coding_transcript_variant	G/T	T/T	G/T	100761205	protein_coding
NW_020822370.1_27179283	MODERATE	missense_variant	G/G	G/C	G/G	100761205	protein_coding
NW_020822370.1_27179283	MODIFIER	intragenic_variant	G/G	G/C	G/G	100761205	protein_coding
NW_020822370.1_27179283	MODIFIER	non_coding_transcript_variant	G/G	G/C	G/G	100761205	protein_coding
NW_020822370.1_27185568	MODIFIER	intragenic_variant	C/C	C/T	C/C	100761205	protein_coding
NW_020822370.1_27185568	MODIFIER	non_coding_transcript_variant	C/C	C/T	C/C	100761205	protein_coding
NW_020822370.1_27187545	MODIFIER	intragenic_variant	TTG/TTG	TTG/TTG	TTG/T	100761205	protein_coding
NW_020822370.1_27187545	MODIFIER	non_coding_transcript_variant	TTG/TTG	TTG/TTG	TTG/T	100761205	protein_coding
NW_020822370.1_27191086	MODIFIER	intragenic_variant	T/T	T/C	T/T	100761205	protein_coding
NW_020822370.1_27191086	MODIFIER	non_coding_transcript_variant	T/T	T/C	T/T	100761205	protein_coding
NW_020822370.1_27196265	MODIFIER	intragenic_variant	TAA/TAA	TAA/T	TAA/TAA	100761205	protein_coding
NW_020822370.1_27196265	MODIFIER	non_coding_transcript_variant	TAA/TAA	TAA/T	TAA/TAA	100761205	protein_coding
NW_020822370.1_27197829	MODIFIER	intragenic_variant	A/G	A/A	A/A	100761205	protein_coding
NW_020822370.1_27197829	MODIFIER	non_coding_transcript_variant	A/G	A/A	A/A	100761205	protein_coding
NW_020822370.1_27202726	MODIFIER	intragenic_variant	C/T	C/T	T/T	100761205	protein_coding
NW_020822370.1_27202726	MODIFIER	non_coding_transcript_variant	C/T	C/T	T/T	100761205	protein_coding
NW_020822370.1_27202751	MODIFIER	intragenic_variant	C/T	C/T	T/T	100761205	protein_coding
NW_020822370.1_27202751	MODIFIER	non_coding_transcript_variant	C/T	C/T	T/T	100761205	protein_coding
NW_020822370.1_27203218	MODIFIER	intragenic_variant	T/A	T/A	A/A	100761205	protein_coding
NW_020822370.1_27203218	MODIFIER	non_coding_transcript_variant	T/A	T/A	A/A	100761205	protein_coding
NW_020822370.1_27204201	MODIFIER	intragenic_variant	G/GT	G/GT	GT/GT	100761205	protein_coding
NW_020822370.1_27204201	MODIFIER	non_coding_transcript_variant	G/GT	G/GT	GT/GT	100761205	protein_coding
NW_020822370.1_27216456	MODIFIER	intragenic_variant	A/G	A/A	A/A	100761205	protein_coding
NW_020822370.1_27216456	MODIFIER	non_coding_transcript_variant	A/G	A/A	A/A	100761205	protein_coding
NW_020822370.1_27217494	MODIFIER	intragenic_variant	C/T	C/C	C/C	100761205	protein_coding
NW_020822370.1_27217494	MODIFIER	non_coding_transcript_variant	C/T	C/C	C/C	100761205	protein_coding
NW_020822370.1_27218223	MODIFIER	intragenic_variant	A/C	A/C	A/A	100761205	protein_coding
NW_020822370.1_27218223	MODIFIER	non_coding_transcript_variant	A/C	A/C	A/A	100761205	protein_coding
NW_020822370.1_27229705	MODIFIER	intragenic_variant	T/C	C/C	T/C	100761205	protein_coding
NW_020822370.1_27229705	MODIFIER	non_coding_transcript_variant	T/C	C/C	T/C	100761205	protein_coding
NW_020822370.1_27230406	MODIFIER	intragenic_variant	C/T	C/T	C/C	100761205	protein_coding
NW_020822370.1_27230406	MODIFIER	non_coding_transcript_variant	C/T	C/T	C/C	100761205	protein_coding
NW_020822370.1_27230425	MODIFIER	intragenic_variant	T/G	T/G	T/T	100761205	protein_coding
NW_020822370.1_27230425	MODIFIER	non_coding_transcript_variant	T/G	T/G	T/T	100761205	protein_coding
NW_020822370.1_27327831	MODIFIER	non_coding_transcript_variant	A/A	A/A	A/G	100773187	protein_coding
NW_020822370.1_27330926	MODIFIER	non_coding_transcript_variant	C/C	C/G	C/C	100773187	protein_coding
NW_020822370.1_27330935	MODIFIER	non_coding_transcript_variant	T/T	T/G	T/T	100773187	protein_coding
NW_020822370.1_27342066	MODIFIER	non_coding_transcript_variant	G/C	G/C	C/C	100773187	protein_coding
NW_020822370.1_27342067	MODIFIER	non_coding_transcript_variant	A/T	A/T	T/T	100773187	protein_coding
NW_020822370.1_27346090	MODIFIER	non_coding_transcript_variant	AAAACAAAC/A	AAAACAAAC/AAAACAAAC	AAAACAAAC/A	100773187	protein_coding
NW_020822370.1_27348788	MODIFIER	non_coding_transcript_variant	C/C	C/T	C/T	100773187	protein_coding
NW_020822370.1_27353206	MODIFIER	non_coding_transcript_variant	A/G	A/G	G/G	100773187	protein_coding
NW_020822370.1_27353669	MODIFIER	non_coding_transcript_variant	G/G	G/A	G/G	100773187	protein_coding
NW_020822370.1_27356323	MODIFIER	non_coding_transcript_variant	T/C	T/T	T/T	100773187	protein_coding
NW_020822370.1_27357758	MODIFIER	non_coding_transcript_variant	G/A	G/A	A/A	100773187	protein_coding
NW_020822370.1_27361881	MODIFIER	non_coding_transcript_variant	G/GA	G/GA	G/G	100773187	protein_coding
[truncated: 134,498 more rows]

## Sheet: S4 Protein coding variants
Supplemental Table S4: Variants identified within protein coding genes.
[truncated: 2,395 more rows]

## Sheet: S5 GI orthologs
Supplemental Table S5: Human-Chinese hamster gene orthologs that can be linked to genome instability via text mining.
[truncated: 274 more rows]
